# Supplementary material for: The oestrogen receptor alpha-regulated lncRNA NEAT1 is a critical modulator of prostate cancer
Source: Nat Commun. 2014 Nov 21;5:5383. doi: 10.1038/ncomms6383 (PMC4241506; doi:10.1038/ncomms6383)
Supplement: Supplementary Dataset 1 — Information on the patient samples used in this study to identify differentially expressed lncRNAs and RNA statistics. [file ncomms6383-s2.xlsx]

## Sheet: RNA-seq
Supplementary dataset 1: Sample information and RNA statistics
ID	Diagnosis	read length	TOTAL #PE reads	#mapped PE reads	%mapped PE reads
15249_B51B	benign	54	30797235	19995498	0.6493
15508_C54B	benign	54	39651691	22713444	0.5728
15608_B58B	benign	54	37881798	20685156	0.546
15969_D57B	benign	54	43537492	24937345	0.5728
16108_B53B	benign	54	38180111	24066432	0.6303
16288_B51B	benign	54	34775735	21964691	0.6316
16308_B59B	benign	54	43371600	21140027	0.4874
16350_B51B	benign	54	32044941	19328753	0.6032
16748_D51B	benign	54	36343311	22463139	0.6181
16988_C54B	benign	54	41255242	25733045	0.6238
17288_E51B	benign	54	47757951	26650668	0.558
17530_C53B	benign	54	34834116	21803837	0.6259
1783_A	benign	54	49329646	26790737	0.5431
1783_C	benign	54	41279298	21018825	0.5092
20730_D55B	benign	54	52600750	27414208	0.5212
21070_C50B	benign	54	52506019	27013419	0.5145
21090_C58B	benign	54	29432451	18041006	0.613
21130_E57B	benign	54	35540449	21030538	0.5917
21211_C52B	benign	54	44228775	24428864	0.5523
21310_E51B	benign	54	39053653	23410663	0.5994
2740_C	benign	54	45247018	19908057	0.44
2743_C	benign	54	47408441	20567509	0.4338
2762_A	benign	54	43791420	20153511	0.4602
2832_A	benign	54	52792592	27577369	0.5224
2832_C	benign	54	40498218	20447155	0.5049
16588_C51B	benign	54	41639467	23604390	0.5669
1024_D	PCa	54	33869075	20248362	0.5978
106_T	PCa	51/54	32933294	20668345	0.6276
15508_C51T	PCa	54	45568105	25814078	0.5665
15608_D62T	PCa	54	43917289	17667855	0.4023
15969_D55T	PCa	54	35670699	21212098	0.5947
16288_B52T	PCa	54	34832484	20127977	0.5779
16308_B52T	PCa	54	39521802	20288003	0.5133
16588_C50T	PCa	54	39379281	22373783	0.5682
1700_D	PCa	51/54	45122208	26843361	0.5949
1701_A	PCa	50/54	92137126	44614947	0.4842
1783_B	PCa	50	68297519	33208851	0.4862
20730_D53T	PCa	54	45027739	25757831	0.572
20750_C52T	PCa	54	38461135	22876765	0.5948
20751_D53T	PCa	54	42278621	25350272	0.5996
21070_C51T	PCa	54	43163067	22755313	0.5272
21090_C52T	PCa	54	30977788	17824816	0.5754
21130_E50T	PCa	54	39424985	22882220	0.5804
21310_E51T	PCa	54	35374220	19980087	0.5648
2525_A	PCa	50/51	41159746	24581782	0.5972
2620_D	PCa	50/51	57263072	33601889	0.5868
2740_A	PCa	54	39198207	15974303	0.4075
2743_D	PCa	54	68265263	33588557	0.492
2761_D	PCa	54	42309407	21925219	0.5182
2762_D	PCa	54	55913548	26382674	0.4718
2832_B	PCa	50/51	100695745	55921858	0.5554
2844_D	PCa	54	45657613	21815539	0.4778
2849_D	PCa	54	50794664	21493244	0.4231
2858_C	PCa	54	38444691	19052827	0.4956
2872_D	PCa	54	42552504	18617995	0.4375
2916_A	PCa	54	40323458	24773129	0.6144
3023_B62	PCa	50	49936734	30766808	0.6161
3027_B57	PCa	50	52824859	30030174	0.5685
3042_H51	PCa	50	26442544	15083466	0.5704
3071_B51	PCa	54	53957766	25073035	0.4647
410_C	PCa	50	85735958	52205364	0.6089
420_D	PCa	51/54	40427051	23225310	0.5745
427_A	PCa	51/54	47626220	28057838	0.5891
508_A	PCa	50/54	70220957	42792272	0.6094
580_B	PCa	54	43363383	23537429	0.5428
581_D	PCa	50/54	54796238	34990098	0.6385
4240_T1_T3_N1	NEPC	54	125003903	70198224	0.5616
7520_C3	NEPC	54	71872928	40378017	0.5618
7800_T76	NEPC	54	64512728	38385507	0.595
7820	NEPC	54	69879907	37690373	0.5394
7821	NEPC	54	66451843	40721235	0.6128
8220	NEPC	54	67582717	33309097	0.4929
8740	NEPC	54	65420885	32824703	0.5017
		Total	3540370396	1940381216	0.548073
