# Supplementary material for: The oestrogen receptor alpha-regulated lncRNA NEAT1 is a critical modulator of prostate cancer
Source: Nat Commun. 2014 Nov 21;5:5383. doi: 10.1038/ncomms6383 (PMC4241506; doi:10.1038/ncomms6383)
Supplement: Supplementary Dataset 2 — List of intergenic ERa-regulated lncRNAs (top table): This list reports potential intergenic lncRNAs that are ERa regulated with additional annotation. Columns ERE full and ERE half indicate if the ERa binding site included an ERE motif (full or half, respectively). Analysis of four histone modifications H3K4me3, H3K36me3, H3K9me3, H3K27me3 described in columns 6-9 indicates association of these histone modifications with specific lncRNA. AR regulated indicates insilico analysis of AR binding upstream of specific lncRNA. Benign vs Prostate adenocarcinoma (middle table): The table shows the up-regulated lncRNAs that are sorted by p-values (corrected for multiple hypothesis) between benign and adenocarcinoma (PCa). The highlighted ones are significant at 0.05 levels. Prostate adenocarcinoma vs NEPC (bottom): The table shows the up-regulated lncRNAs that are sorted by p-values (corrected for multiple hypothesis) between adenocarcinoma (PCa) and NEPC. The highlighted ones are significant at 0.05 levels. [file ncomms6383-s3.xlsx]

## Sheet: intergenic ERalpha-reg. lncRNAs
Supplementary dataset 2: List of intergenic ERα regulated lncRNAs
Name	Coordinates	ERE full	ERE half	H3K4me3	H3K36me3	H3K9me3	H3K27me3	ARregulated
NR_034015	chr1:59023411-59137972	FALSE	FALSE	TRUE	FALSE	FALSE	FALSE	FALSE
NR_034014	chr1:59023411-59137972	FALSE	FALSE	TRUE	FALSE	FALSE	FALSE	FALSE
NR_036595	chr1:110630521-110683316	FALSE	FALSE	TRUE	FALSE	FALSE	FALSE	FALSE
NR_040063	chr1:181696632-181707740	FALSE	FALSE	TRUE	FALSE	FALSE	FALSE	FALSE
NR_038856	chr1:232926412-232934013	FALSE	FALSE	FALSE	FALSE	FALSE	FALSE	FALSE
NR_027100	chr2:32961372-33005093	FALSE	FALSE	TRUE	TRUE	TRUE	TRUE	TRUE
NR_027098	chr2:32904014-33007710	FALSE	FALSE	TRUE	TRUE	TRUE	TRUE	TRUE
NR_027099	chr2:32961270-33015774	FALSE	FALSE	TRUE	TRUE	TRUE	TRUE	TRUE
NR_038304	chr4:79786172-79824679	FALSE	FALSE	FALSE	FALSE	FALSE	FALSE	FALSE
NR_038305	chr4:79786172-79824679	FALSE	FALSE	FALSE	FALSE	FALSE	FALSE	FALSE
NR_038307	chr4:79786172-79824679	FALSE	FALSE	FALSE	FALSE	FALSE	FALSE	FALSE
NR_038306	chr4:79786172-79824679	FALSE	FALSE	FALSE	FALSE	FALSE	FALSE	FALSE
NR_038308	chr4:79786172-79824679	FALSE	FALSE	FALSE	FALSE	FALSE	FALSE	FALSE
NR_038303	chr4:79786172-79824679	FALSE	FALSE	FALSE	FALSE	FALSE	FALSE	FALSE
NR_038825	chr4:166017606-166038126	FALSE	FALSE	TRUE	FALSE	FALSE	FALSE	FALSE
NR_033898	chr5:3470266-3589208	FALSE	FALSE	FALSE	FALSE	FALSE	FALSE	FALSE
NR_021491	chr5:92772258-92942709	FALSE	FALSE	TRUE	FALSE	FALSE	FALSE	FALSE
NR_021490	chr5:92903334-92942759	FALSE	FALSE	TRUE	FALSE	FALSE	FALSE	FALSE
NR_034127	chr5:43101046-43102830	FALSE	FALSE	TRUE	FALSE	FALSE	FALSE	FALSE
NR_038361	chr7:77151104-77164598	FALSE	TRUE	TRUE	FALSE	FALSE	FALSE	FALSE
NR_015392	chr7:141050607-141084499	FALSE	FALSE	TRUE	FALSE	FALSE	FALSE	FALSE
NR_024119	chr7:156025946-156026556	FALSE	FALSE	FALSE	FALSE	FALSE	FALSE	FALSE
NR_040434	chr8:67494376-67503766	FALSE	FALSE	TRUE	FALSE	FALSE	FALSE	FALSE
NR_024280	chr9:91444518-91524494	TRUE	TRUE	FALSE	FALSE	FALSE	FALSE	TRUE
NR_033992	chr9:32541771-32543015	FALSE	FALSE	TRUE	FALSE	FALSE	FALSE	FALSE
NR_033991	chr9:32541142-32543015	FALSE	FALSE	TRUE	FALSE	FALSE	FALSE	FALSE
NR_024369	chr9:34558010-34573070	FALSE	FALSE	FALSE	FALSE	FALSE	FALSE	FALSE
NR_033374	chr9:129913271-129920834	FALSE	FALSE	TRUE	FALSE	FALSE	FALSE	FALSE
NR_027456	chrX:148857424-148935676	FALSE	FALSE	TRUE	FALSE	FALSE	FALSE	FALSE
NR_027455	chrX:148417017-148429203	FALSE	FALSE	TRUE	FALSE	FALSE	FALSE	FALSE
NR_001546	chrY:9227489-9232441	FALSE	FALSE	FALSE	FALSE	FALSE	FALSE	FALSE
NR_001553	chrY:9247189-9252791	FALSE	FALSE	FALSE	FALSE	FALSE	FALSE	FALSE
NR_001553	chrY:9267466-9273071	FALSE	FALSE	FALSE	FALSE	FALSE	FALSE	FALSE
NR_001553	chrY:9906352-9911954	FALSE	FALSE	FALSE	FALSE	FALSE	FALSE	FALSE
NR_001553	chrY:9926662-9932263	FALSE	FALSE	FALSE	FALSE	FALSE	FALSE	FALSE
NR_001553	chrY:9967275-9972877	FALSE	FALSE	FALSE	FALSE	FALSE	FALSE	FALSE
NR_001525	chrY:25125737-25162560	TRUE	FALSE	FALSE	FALSE	FALSE	FALSE	FALSE
NR_002178	chrY:25125737-25162560	TRUE	FALSE	FALSE	FALSE	FALSE	FALSE	FALSE
NR_002177	chrY:25125737-25162560	TRUE	FALSE	FALSE	FALSE	FALSE	FALSE	FALSE
NR_015429	chr10:80373089-80497211	FALSE	FALSE	TRUE	FALSE	FALSE	FALSE	FALSE
NR_024431	chr10:80373089-80497211	FALSE	FALSE	TRUE	FALSE	FALSE	FALSE	FALSE
NR_024429	chr10:80373089-80497211	FALSE	FALSE	TRUE	FALSE	FALSE	FALSE	FALSE
NR_038373	chr10:74677131-74706748	FALSE	FALSE	TRUE	FALSE	FALSE	FALSE	FALSE
NR_027430	chr10:81795969-81828929	FALSE	FALSE	TRUE	FALSE	FALSE	FALSE	FALSE
NR_027431	chr10:81795969-81828929	FALSE	FALSE	TRUE	FALSE	FALSE	FALSE	FALSE
NR_027432	chr10:81795969-81828929	FALSE	FALSE	TRUE	FALSE	FALSE	FALSE	FALSE
NR_027429	chr10:81795969-81828929	FALSE	FALSE	TRUE	FALSE	FALSE	FALSE	FALSE
NR_027428	chr10:81795969-81828929	FALSE	FALSE	TRUE	FALSE	FALSE	FALSE	FALSE
NR_028272	chr11:64946845-64950579	FALSE	TRUE	TRUE	TRUE	FALSE	FALSE	TRUE
NR_033829	chr13:86894243-87121219	FALSE	FALSE	FALSE	FALSE	FALSE	FALSE	FALSE
NR_027701	chr13:110314335-110320656	TRUE	TRUE	TRUE	FALSE	FALSE	FALSE	TRUE
NR_044995	chr13:113565223-113568650	FALSE	FALSE	TRUE	FALSE	FALSE	FALSE	FALSE
NR_027004	chr14:93440829-93462471	FALSE	FALSE	FALSE	FALSE	FALSE	FALSE	FALSE
NR_029378	chr14:69302753-69304183	FALSE	FALSE	TRUE	FALSE	FALSE	FALSE	FALSE
NR_046096	chr15:81113576-81158626	FALSE	TRUE	TRUE	FALSE	FALSE	FALSE	FALSE
NR_027132	chr15:93777326-93852080	FALSE	FALSE	FALSE	FALSE	FALSE	FALSE	FALSE
NR_027133	chr15:93777326-93852080	FALSE	FALSE	FALSE	FALSE	FALSE	FALSE	FALSE
NR_024264	chr15:34943936-34966026	FALSE	FALSE	FALSE	FALSE	FALSE	FALSE	FALSE
NR_024490	chr15:48433663-48437795	FALSE	TRUE	TRUE	FALSE	FALSE	FALSE	FALSE
NR_038448	chr15:72540659-72560686	FALSE	FALSE	TRUE	FALSE	FALSE	FALSE	FALSE
NR_038449	chr15:72540659-72560686	FALSE	FALSE	TRUE	FALSE	FALSE	FALSE	FALSE
NR_039999	chr16:4235827-4243791	FALSE	FALSE	TRUE	FALSE	FALSE	FALSE	FALSE
NR_038368	chr16:33868553-33870004	FALSE	FALSE	TRUE	FALSE	TRUE	TRUE	FALSE
NR_033740	chr16:54316338-54341624	FALSE	FALSE	FALSE	FALSE	FALSE	FALSE	FALSE
NR_036488	chr17:67911058-68100538	FALSE	FALSE	TRUE	FALSE	FALSE	FALSE	FALSE
NR_040029	chr19:34469758-34708499	FALSE	FALSE	FALSE	FALSE	FALSE	FALSE	FALSE
NR_033864	chr19:15731144-15751798	TRUE	FALSE	FALSE	FALSE	FALSE	FALSE	FALSE
NR_038396	chr19:40723480-40728771	TRUE	TRUE	TRUE	FALSE	FALSE	FALSE	FALSE
NR_036504	chr19:41672369-41673782	FALSE	FALSE	TRUE	FALSE	FALSE	FALSE	FALSE
NR_027239	chr19:41762995-41788018	FALSE	FALSE	TRUE	FALSE	FALSE	FALSE	FALSE
NR_036584	chr19:48017855-48022870	FALSE	FALSE	FALSE	FALSE	FALSE	FALSE	FALSE
NR_027334	chr19:63762365-63777976	TRUE	TRUE	TRUE	FALSE	FALSE	FALSE	FALSE
NR_003245	chr20:61197290-61204116	FALSE	FALSE	TRUE	FALSE	FALSE	FALSE	FALSE
NR_003244	chr20:61203089-61206182	FALSE	FALSE	TRUE	FALSE	FALSE	FALSE	FALSE
NR_046198	chr21:25134735-25351927	FALSE	FALSE	FALSE	FALSE	FALSE	FALSE	FALSE
NR_038893	chr21:36425935-36450476	FALSE	FALSE	TRUE	FALSE	FALSE	FALSE	FALSE
NR_038892	chr21:36425935-36450476	FALSE	FALSE	TRUE	FALSE	FALSE	FALSE	FALSE
NR_038894	chr21:36435564-36450476	FALSE	FALSE	TRUE	FALSE	FALSE	FALSE	FALSE
NR_027066	chr21:39032819-39062768	FALSE	FALSE	FALSE	FALSE	FALSE	FALSE	TRUE
NR_027065	chr21:39032819-39067271	FALSE	FALSE	FALSE	FALSE	FALSE	FALSE	TRUE
NR_026845	chr21:32687313-32688137	FALSE	FALSE	TRUE	FALSE	FALSE	FALSE	FALSE
NR_038886	chr21:35039992-35042534	FALSE	FALSE	FALSE	FALSE	FALSE	FALSE	FALSE
NR_038885	chr21:35039992-35079038	FALSE	FALSE	FALSE	FALSE	FALSE	FALSE	FALSE
NR_027695	chr21:38500120-38502608	FALSE	FALSE	FALSE	FALSE	FALSE	FALSE	FALSE
NR_027067	chr21:39032749-39046051	FALSE	FALSE	FALSE	FALSE	FALSE	FALSE	TRUE
NR_024367	chr21:41972531-41990565	FALSE	TRUE	TRUE	FALSE	FALSE	FALSE	FALSE
NR_033840	chr21:45234207-45238429	TRUE	TRUE	FALSE	FALSE	FALSE	FALSE	FALSE
NR_044991	chr22:43380872-43399963	FALSE	FALSE	FALSE	FALSE	FALSE	FALSE	FALSE
NR_038956	chr22:43908303-43938326	FALSE	TRUE	TRUE	FALSE	FALSE	FALSE	FALSE
NR_038957	chr22:43908303-43927129	FALSE	TRUE	FALSE	FALSE	FALSE	FALSE	FALSE
NR_045121	chr22:17338011-17362142	FALSE	FALSE	TRUE	FALSE	FALSE	FALSE	FALSE
NR_002733	chr22:17338011-17362142	FALSE	FALSE	TRUE	FALSE	FALSE	FALSE	FALSE
NR_038460	chr22:18566253-18572441	FALSE	TRUE	TRUE	FALSE	FALSE	FALSE	FALSE
NR_026919	chr22:18573855-18576060	FALSE	TRUE	TRUE	FALSE	FALSE	FALSE	FALSE
NR_038950	chr22:32450972-32476803	FALSE	TRUE	FALSE	FALSE	FALSE	FALSE	FALSE
NR_038949	chr22:32450972-32476803	FALSE	TRUE	FALSE	FALSE	FALSE	FALSE	FALSE
NR_034118	chr22:40816883-40851298	FALSE	FALSE	TRUE	FALSE	FALSE	FALSE	FALSE
ENST00000502203.1	chr1:1525682-1535727	FALSE	FALSE	TRUE	FALSE	FALSE	FALSE	FALSE
ENST00000457051.1	chr1:232911628-232918384	FALSE	TRUE	FALSE	FALSE	FALSE	FALSE	FALSE
ENST00000419035.1	chr2:47294592-47425609	FALSE	TRUE	TRUE	FALSE	FALSE	FALSE	TRUE
ENST00000501695.3	chr5:147628063-147743539	FALSE	FALSE	TRUE	FALSE	FALSE	FALSE	FALSE
ENST00000399125.3	chr8:1761720-1771755	FALSE	FALSE	FALSE	FALSE	FALSE	FALSE	FALSE
ENST00000499418.2	chr8:125543907-125555986	FALSE	FALSE	TRUE	FALSE	FALSE	FALSE	FALSE
ENST00000366185.2	chrX:53140064-53188614	FALSE	FALSE	TRUE	FALSE	FALSE	FALSE	FALSE
ENST00000527297.1	chr11:119279-176136	FALSE	FALSE	FALSE	FALSE	FALSE	FALSE	FALSE
ENST00000433480.2	chr13:47768650-47775798	FALSE	FALSE	TRUE	FALSE	FALSE	FALSE	FALSE
ENST00000416909.1	chr13:94929699-94984165	FALSE	FALSE	FALSE	FALSE	TRUE	FALSE	FALSE
ENST00000425094.1	chr13:110564622-110566026	FALSE	TRUE	TRUE	FALSE	FALSE	TRUE	FALSE
ENST00000501656.1	chr14:80757315-80758552	FALSE	FALSE	TRUE	FALSE	FALSE	FALSE	FALSE
ENST00000510789.1	chr17:44049459-44054889	FALSE	FALSE	TRUE	FALSE	FALSE	FALSE	FALSE
ENST00000500464.1	chr19:41955895-41959818	FALSE	TRUE	TRUE	FALSE	FALSE	FALSE	FALSE
ENST00000457707.1	chr20:7948549-7956603	FALSE	FALSE	TRUE	FALSE	FALSE	FALSE	FALSE
ENST00000424569.1	chr21:45838020-45841433	FALSE	FALSE	TRUE	FALSE	FALSE	FALSE	FALSE
ENST00000440387.2	chr22:21484489-21565997	FALSE	FALSE	FALSE	FALSE	FALSE	FALSE	FALSE
ENST00000418352.2	chr22:21484489-21571834	FALSE	FALSE	FALSE	FALSE	FALSE	FALSE	FALSE
ENST00000448061.2	chr22:21484489-21577204	FALSE	FALSE	FALSE	FALSE	FALSE	FALSE	FALSE
ENST00000444383.1	chr22:24007804-24009061	FALSE	TRUE	TRUE	FALSE	FALSE	FALSE	FALSE
Emx2os_Human	chr16:26431838-26831414	FALSE	FALSE	FALSE	FALSE	FALSE	FALSE	FALSE
FR377491	chr2:18524638-18524957	FALSE	FALSE	FALSE	FALSE	FALSE	FALSE	FALSE
FR348344	chr2:132753277-132753502	FALSE	FALSE	TRUE	FALSE	TRUE	TRUE	FALSE
FR339177	chr3:56120983-56121261	FALSE	FALSE	FALSE	FALSE	FALSE	FALSE	FALSE
FR067513	chr5:43349573-43349805	FALSE	FALSE	TRUE	FALSE	FALSE	FALSE	FALSE
FR052106	chr5:158412299-158412679	FALSE	FALSE	FALSE	FALSE	FALSE	FALSE	FALSE
FR204738	chr7:67250224-67250461	FALSE	FALSE	FALSE	FALSE	FALSE	FALSE	FALSE
FR282756	chr9:34643704-34643929	FALSE	FALSE	TRUE	FALSE	FALSE	FALSE	FALSE
FR287156	chr9:119587114-119587405	FALSE	FALSE	FALSE	FALSE	FALSE	FALSE	FALSE
FR330851	chrX:66864836-66865145	TRUE	FALSE	TRUE	TRUE	TRUE	TRUE	TRUE
FR082385	chr10:80343641-80343947	FALSE	TRUE	FALSE	FALSE	FALSE	FALSE	FALSE
FR138180	chr12:52103663-52103893	FALSE	TRUE	FALSE	FALSE	FALSE	FALSE	FALSE
FR300399	chr13:111777035-111777234	FALSE	TRUE	TRUE	FALSE	FALSE	FALSE	FALSE
FR293336	chr14:50967121-50967373	FALSE	FALSE	FALSE	FALSE	FALSE	FALSE	FALSE
FR241436	chr14:52089248-52089455	FALSE	FALSE	TRUE	FALSE	FALSE	FALSE	FALSE
FR365640	chr14:96134680-96134949	FALSE	FALSE	FALSE	FALSE	FALSE	FALSE	FALSE
FR142932	chr15:38998582-38998792	FALSE	FALSE	FALSE	FALSE	FALSE	FALSE	FALSE
FR119215	chr17:24510138-24510350	FALSE	TRUE	TRUE	FALSE	FALSE	FALSE	FALSE
FR127258	chr17:37196742-37196979	FALSE	FALSE	TRUE	FALSE	FALSE	FALSE	FALSE
FR204522	chr19:41197416-41198208	TRUE	TRUE	TRUE	FALSE	FALSE	FALSE	FALSE
FR260362	chr19:43435617-43435903	FALSE	FALSE	FALSE	FALSE	FALSE	FALSE	FALSE
FR151327	chr19:51077084-51077294	FALSE	FALSE	FALSE	FALSE	FALSE	FALSE	FALSE
FR349599	chr22:17543070-17543281	FALSE	TRUE	TRUE	FALSE	TRUE	FALSE	FALSE
Benign vs Prostate adenocarcinoma: The table shows the up-regulated lncRNAs
UP regulated
Name	Coordinates	p-value (corrected)
NR_028272/NEAT1	chr11:64946845-64950579	0.000252038
NR_027334	chr19:63762365-63777976	0.00178944
NR_024490	chr15:48433663-48437795	0.00292918
ENST00000444383.1	chr22:24007804-24009061	0.0351819
FR349599	chr22:17543070-17543281	0.0492453
NR_046096	chr15:81113576-81158626	0.14053
ENST00000500464.1	chr19:41955895-41959818	0.437618
NR_038956	chr22:43908303-43938326	0.610743
NR_038361	chr7:77151104-77164598	0.811149
Prostate adenocarcinoma vs NEPC: The table shows the up-regulated lncRNAs
UP regulated
Name	Coordinates	p-value (corrected)
FR300399	chr13:111777035-111777234	0.00615458
NR_026919	chr22:18573855-18576060	0.0105845
NR_046096	chr15:81113576-81158626	0.0394195
NR_038361	chr7:77151104-77164598	0.0643534
NR_024367	chr21:41972531-41990565	0.100156
FR119215	chr17:24510138-24510350	0.114709
ENST00000500464.1	chr19:41955895-41959818	0.221575
NR_038396	chr19:40723480-40728771	0.267154
NR_021491	chr5:92772258-92942709	0.365836
NR_021490	chr5:92903334-92942759	0.55033
FR204522	chr19:41197416-41198208	0.669958
NR_027701	chr13:110314335-110320656	0.807226
ENST00000425094.1	chr13:110564622-110566026	0.868813
Supplementary dataset 2: List of intergenic ERα-regulated lncRNAs (top):
This list reports the intergenic lncRNAs that are ERa regulated along with additional annotation.
ERE full and ERE half indicate if the ERa binding site included an ERE motif (full or half, respectively).
The 4 histone marks (H3K4me3, H3K36me3, H3K9me3, H3K27me3) indicate if
the lncRNA is associated to a histone mark. Finally, AR regulated shows if AR regulates the lncRNA
Benign vs Prostate adenocarcinoma (middle): The table shows the up-regulated lncRNAs.
They are sorted by p-values (corrected for multiple hypothesis) between benign and adenocarcinoma (PCa).
The highlighted ones are significant at 0.05 levels.
Prostate adenocarcinoma vs NEPC (bottom): The table shows the up-regulated lncRNAs.
They are sorted by p-values (corrected for multiple hypothesis) between adenocarcinoma (PCa) and NEPC.
The highlighted ones are significant at 0.05 levels.
Name	Coordinates	ERregulated.ERE.full	ERregulated.ERE.half
NR_034015	chr1:59023411-59137972	FALSE	FALSE
NR_034014	chr1:59023411-59137972	FALSE	FALSE
NR_036595	chr1:110630521-110683316	FALSE	FALSE
NR_040063	chr1:181696632-181707740	FALSE	FALSE
NR_038856	chr1:232926412-232934013	FALSE	FALSE
NR_027100	chr2:32961372-33005093	FALSE	FALSE
NR_027098	chr2:32904014-33007710	FALSE	FALSE
NR_027099	chr2:32961270-33015774	FALSE	FALSE
NR_038304	chr4:79786172-79824679	FALSE	FALSE
NR_038305	chr4:79786172-79824679	FALSE	FALSE
NR_038307	chr4:79786172-79824679	FALSE	FALSE
NR_038306	chr4:79786172-79824679	FALSE	FALSE
NR_038308	chr4:79786172-79824679	FALSE	FALSE
NR_038303	chr4:79786172-79824679	FALSE	FALSE
NR_038825	chr4:166017606-166038126	FALSE	FALSE
NR_033898	chr5:3470266-3589208	FALSE	FALSE
NR_021491	chr5:92772258-92942709	FALSE	FALSE
NR_021490	chr5:92903334-92942759	FALSE	FALSE
NR_034127	chr5:43101046-43102830	FALSE	FALSE
NR_038361	chr7:77151104-77164598	FALSE	TRUE
NR_015392	chr7:141050607-141084499	FALSE	FALSE
NR_024119	chr7:156025946-156026556	FALSE	FALSE
NR_040434	chr8:67494376-67503766	FALSE	FALSE
NR_024280	chr9:91444518-91524494	TRUE	TRUE
NR_033992	chr9:32541771-32543015	FALSE	FALSE
NR_033991	chr9:32541142-32543015	FALSE	FALSE
NR_024369	chr9:34558010-34573070	FALSE	FALSE
NR_033374	chr9:129913271-129920834	FALSE	FALSE
NR_027456	chrX:148857424-148935676	FALSE	FALSE
NR_027455	chrX:148417017-148429203	FALSE	FALSE
NR_001546	chrY:9227489-9232441	FALSE	FALSE	H3K4	H3K36	H3K9	H3K27	ARregulated
NR_001553	chrY:9247189-9252791	FALSE	FALSE	TRUE	FALSE	FALSE	FALSE	FALSE
NR_001553	chrY:9267466-9273071	FALSE	FALSE	TRUE	FALSE	FALSE	FALSE	FALSE
NR_001553	chrY:9906352-9911954	FALSE	FALSE	TRUE	FALSE	FALSE	FALSE	FALSE
NR_001553	chrY:9926662-9932263	FALSE	FALSE	TRUE	FALSE	FALSE	FALSE	FALSE
NR_001553	chrY:9967275-9972877	FALSE	FALSE	FALSE	FALSE	FALSE	FALSE	FALSE
NR_001525	chrY:25125737-25162560	TRUE	FALSE	TRUE	TRUE	TRUE	TRUE	TRUE
NR_002178	chrY:25125737-25162560	TRUE	FALSE	TRUE	TRUE	TRUE	TRUE	TRUE
NR_002177	chrY:25125737-25162560	TRUE	FALSE	TRUE	TRUE	TRUE	TRUE	TRUE
NR_015429	chr10:80373089-80497211	FALSE	FALSE	FALSE	FALSE	FALSE	FALSE	FALSE
NR_024431	chr10:80373089-80497211	FALSE	FALSE	FALSE	FALSE	FALSE	FALSE	FALSE
NR_024429	chr10:80373089-80497211	FALSE	FALSE	FALSE	FALSE	FALSE	FALSE	FALSE
NR_038373	chr10:74677131-74706748	FALSE	FALSE	FALSE	FALSE	FALSE	FALSE	FALSE
NR_027430	chr10:81795969-81828929	FALSE	FALSE	FALSE	FALSE	FALSE	FALSE	FALSE
NR_027431	chr10:81795969-81828929	FALSE	FALSE	FALSE	FALSE	FALSE	FALSE	FALSE
NR_027432	chr10:81795969-81828929	FALSE	FALSE	TRUE	FALSE	FALSE	FALSE	FALSE
NR_027429	chr10:81795969-81828929	FALSE	FALSE	FALSE	FALSE	FALSE	FALSE	FALSE
NR_027428	chr10:81795969-81828929	FALSE	FALSE	TRUE	FALSE	FALSE	FALSE	FALSE
NR_028272	chr11:64946845-64950579	FALSE	TRUE	TRUE	FALSE	FALSE	FALSE	FALSE
NR_033829	chr13:86894243-87121219	FALSE	FALSE	TRUE	FALSE	FALSE	FALSE	FALSE
NR_027701	chr13:110314335-110320656	TRUE	TRUE	TRUE	FALSE	FALSE	FALSE	FALSE
NR_044995	chr13:113565223-113568650	FALSE	FALSE	TRUE	FALSE	FALSE	FALSE	FALSE
NR_027004	chr14:93440829-93462471	FALSE	FALSE	FALSE	FALSE	FALSE	FALSE	FALSE
NR_029378	chr14:69302753-69304183	FALSE	FALSE	TRUE	FALSE	FALSE	FALSE	FALSE
NR_046096	chr15:81113576-81158626	FALSE	TRUE	FALSE	FALSE	FALSE	FALSE	TRUE
NR_027132	chr15:93777326-93852080	FALSE	FALSE	TRUE	FALSE	FALSE	FALSE	FALSE
NR_027133	chr15:93777326-93852080	FALSE	FALSE	TRUE	FALSE	FALSE	FALSE	FALSE
NR_024264	chr15:34943936-34966026	FALSE	FALSE	FALSE	FALSE	FALSE	FALSE	FALSE
NR_024490	chr15:48433663-48437795	FALSE	TRUE	TRUE	FALSE	FALSE	FALSE	FALSE
NR_038448	chr15:72540659-72560686	FALSE	FALSE	TRUE	FALSE	FALSE	FALSE	FALSE
NR_038449	chr15:72540659-72560686	FALSE	FALSE	TRUE	FALSE	FALSE	FALSE	FALSE
NR_039999	chr16:4235827-4243791	FALSE	FALSE	FALSE	FALSE	FALSE	FALSE	FALSE
NR_038368	chr16:33868553-33870004	FALSE	FALSE	FALSE	FALSE	FALSE	FALSE	FALSE
NR_033740	chr16:54316338-54341624	FALSE	FALSE	FALSE	FALSE	FALSE	FALSE	FALSE
NR_036488	chr17:67911058-68100538	FALSE	FALSE	FALSE	FALSE	FALSE	FALSE	FALSE
NR_040029	chr19:34469758-34708499	FALSE	FALSE	FALSE	FALSE	FALSE	FALSE	FALSE
NR_033864	chr19:15731144-15751798	TRUE	FALSE	FALSE	FALSE	FALSE	FALSE	FALSE
NR_038396	chr19:40723480-40728771	TRUE	TRUE	FALSE	FALSE	FALSE	FALSE	FALSE
NR_036504	chr19:41672369-41673782	FALSE	FALSE	FALSE	FALSE	FALSE	FALSE	FALSE
NR_027239	chr19:41762995-41788018	FALSE	FALSE	FALSE	FALSE	FALSE	FALSE	FALSE
NR_036584	chr19:48017855-48022870	FALSE	FALSE	TRUE	FALSE	FALSE	FALSE	FALSE
NR_027334	chr19:63762365-63777976	TRUE	TRUE	TRUE	FALSE	FALSE	FALSE	FALSE
NR_003245	chr20:61197290-61204116	FALSE	FALSE	TRUE	FALSE	FALSE	FALSE	FALSE
NR_003244	chr20:61203089-61206182	FALSE	FALSE	TRUE	FALSE	FALSE	FALSE	FALSE
NR_046198	chr21:25134735-25351927	FALSE	FALSE	TRUE	FALSE	FALSE	FALSE	FALSE
NR_038893	chr21:36425935-36450476	FALSE	FALSE	TRUE	FALSE	FALSE	FALSE	FALSE
NR_038892	chr21:36425935-36450476	FALSE	FALSE	TRUE	FALSE	FALSE	FALSE	FALSE
NR_038894	chr21:36435564-36450476	FALSE	FALSE	TRUE	FALSE	FALSE	FALSE	FALSE
NR_027066	chr21:39032819-39062768	FALSE	FALSE	TRUE	FALSE	FALSE	FALSE	FALSE
NR_027065	chr21:39032819-39067271	FALSE	FALSE	TRUE	TRUE	FALSE	FALSE	TRUE
NR_026845	chr21:32687313-32688137	FALSE	FALSE	FALSE	FALSE	FALSE	FALSE	FALSE
NR_038886	chr21:35039992-35042534	FALSE	FALSE	TRUE	FALSE	FALSE	FALSE	TRUE
NR_038885	chr21:35039992-35079038	FALSE	FALSE	TRUE	FALSE	FALSE	FALSE	FALSE
NR_027695	chr21:38500120-38502608	FALSE	FALSE	FALSE	FALSE	FALSE	FALSE	FALSE
NR_027067	chr21:39032749-39046051	FALSE	FALSE	TRUE	FALSE	FALSE	FALSE	FALSE
NR_024367	chr21:41972531-41990565	FALSE	TRUE	TRUE	FALSE	FALSE	FALSE	FALSE
NR_033840	chr21:45234207-45238429	TRUE	TRUE	FALSE	FALSE	FALSE	FALSE	FALSE
NR_044991	chr22:43380872-43399963	FALSE	FALSE	FALSE	FALSE	FALSE	FALSE	FALSE
NR_038956	chr22:43908303-43938326	FALSE	TRUE	FALSE	FALSE	FALSE	FALSE	FALSE
NR_038957	chr22:43908303-43927129	FALSE	TRUE	TRUE	FALSE	FALSE	FALSE	FALSE
NR_045121	chr22:17338011-17362142	FALSE	FALSE	TRUE	FALSE	FALSE	FALSE	FALSE
NR_002733	chr22:17338011-17362142	FALSE	FALSE	TRUE	FALSE	FALSE	FALSE	FALSE
NR_038460	chr22:18566253-18572441	FALSE	TRUE	TRUE	FALSE	FALSE	FALSE	FALSE
NR_026919	chr22:18573855-18576060	FALSE	TRUE	TRUE	FALSE	TRUE	TRUE	FALSE
NR_038950	chr22:32450972-32476803	FALSE	TRUE	FALSE	FALSE	FALSE	FALSE	FALSE
NR_038949	chr22:32450972-32476803	FALSE	TRUE	TRUE	FALSE	FALSE	FALSE	FALSE
NR_034118	chr22:40816883-40851298	FALSE	FALSE	FALSE	FALSE	FALSE	FALSE	FALSE
ENST00000502203.1	chr1:1525682-1535727	FALSE	FALSE	FALSE	FALSE	FALSE	FALSE	FALSE
ENST00000457051.1	chr1:232911628-232918384	FALSE	TRUE	TRUE	FALSE	FALSE	FALSE	FALSE
ENST00000419035.1	chr2:47294592-47425609	FALSE	TRUE	TRUE	FALSE	FALSE	FALSE	FALSE
ENST00000501695.3	chr5:147628063-147743539	FALSE	FALSE	TRUE	FALSE	FALSE	FALSE	FALSE
ENST00000399125.3	chr8:1761720-1771755	FALSE	FALSE	FALSE	FALSE	FALSE	FALSE	FALSE
ENST00000499418.2	chr8:125543907-125555986	FALSE	FALSE	TRUE	FALSE	FALSE	FALSE	FALSE
ENST00000366185.2	chrX:53140064-53188614	FALSE	FALSE	TRUE	FALSE	FALSE	FALSE	FALSE
ENST00000527297.1	chr11:119279-176136	FALSE	FALSE	TRUE	FALSE	FALSE	FALSE	FALSE
ENST00000433480.2	chr13:47768650-47775798	FALSE	FALSE	FALSE	FALSE	FALSE	FALSE	FALSE
ENST00000416909.1	chr13:94929699-94984165	FALSE	FALSE	TRUE	FALSE	FALSE	FALSE	FALSE
ENST00000425094.1	chr13:110564622-110566026	FALSE	TRUE	TRUE	FALSE	FALSE	FALSE	FALSE
ENST00000501656.1	chr14:80757315-80758552	FALSE	FALSE	TRUE	FALSE	FALSE	FALSE	FALSE
ENST00000510789.1	chr17:44049459-44054889	FALSE	FALSE	FALSE	FALSE	FALSE	FALSE	TRUE
ENST00000500464.1	chr19:41955895-41959818	FALSE	TRUE	FALSE	FALSE	FALSE	FALSE	TRUE
ENST00000457707.1	chr20:7948549-7956603	FALSE	FALSE	TRUE	FALSE	FALSE	FALSE	FALSE
ENST00000424569.1	chr21:45838020-45841433	FALSE	FALSE	FALSE	FALSE	FALSE	FALSE	FALSE
ENST00000440387.2	chr22:21484489-21565997	FALSE	FALSE	FALSE	FALSE	FALSE	FALSE	FALSE
ENST00000418352.2	chr22:21484489-21571834	FALSE	FALSE	FALSE	FALSE	FALSE	FALSE	FALSE
ENST00000448061.2	chr22:21484489-21577204	FALSE	FALSE	FALSE	FALSE	FALSE	FALSE	TRUE
ENST00000444383.1	chr22:24007804-24009061	FALSE	TRUE	TRUE	FALSE	FALSE	FALSE	FALSE
Emx2os_Human	chr16:26431838-26831414	FALSE	FALSE	FALSE	FALSE	FALSE	FALSE	FALSE
FR377491	chr2:18524638-18524957	FALSE	FALSE	FALSE	FALSE	FALSE	FALSE	FALSE
FR348344	chr2:132753277-132753502	FALSE	FALSE	TRUE	FALSE	FALSE	FALSE	FALSE
FR339177	chr3:56120983-56121261	FALSE	FALSE	FALSE	FALSE	FALSE	FALSE	FALSE
FR067513	chr5:43349573-43349805	FALSE	FALSE	TRUE	FALSE	FALSE	FALSE	FALSE
FR052106	chr5:158412299-158412679	FALSE	FALSE	TRUE	FALSE	FALSE	FALSE	FALSE
FR204738	chr7:67250224-67250461	FALSE	FALSE	TRUE	FALSE	FALSE	FALSE	FALSE
FR282756	chr9:34643704-34643929	FALSE	FALSE	TRUE	FALSE	FALSE	FALSE	FALSE
FR287156	chr9:119587114-119587405	FALSE	FALSE	FALSE	FALSE	FALSE	FALSE	FALSE
FR330851	chrX:66864836-66865145	TRUE	FALSE	FALSE	FALSE	FALSE	FALSE	FALSE
FR082385	chr10:80343641-80343947	FALSE	TRUE	TRUE	FALSE	FALSE	FALSE	FALSE
FR138180	chr12:52103663-52103893	FALSE	TRUE	TRUE	FALSE	FALSE	FALSE	FALSE
FR300399	chr13:111777035-111777234	FALSE	TRUE	FALSE	FALSE	FALSE	FALSE	FALSE
FR293336	chr14:50967121-50967373	FALSE	FALSE	TRUE	FALSE	FALSE	FALSE	TRUE
FR241436	chr14:52089248-52089455	FALSE	FALSE	TRUE	FALSE	FALSE	FALSE	FALSE
FR365640	chr14:96134680-96134949	FALSE	FALSE	FALSE	FALSE	FALSE	FALSE	FALSE
FR142932	chr15:38998582-38998792	FALSE	FALSE	TRUE	FALSE	FALSE	FALSE	FALSE
FR119215	chr17:24510138-24510350	FALSE	TRUE	TRUE	FALSE	FALSE	FALSE	FALSE
FR127258	chr17:37196742-37196979	FALSE	FALSE	FALSE	FALSE	FALSE	FALSE	FALSE
FR204522	chr19:41197416-41198208	TRUE	TRUE	TRUE	FALSE	FALSE	FALSE	FALSE
FR260362	chr19:43435617-43435903	FALSE	FALSE	FALSE	FALSE	TRUE	FALSE	FALSE
FR151327	chr19:51077084-51077294	FALSE	FALSE	TRUE	FALSE	FALSE	TRUE	FALSE
FR349599	chr22:17543070-17543281	FALSE	TRUE	TRUE	FALSE	FALSE	FALSE	FALSE
				TRUE	FALSE	FALSE	FALSE	FALSE
				TRUE	FALSE	FALSE	FALSE	FALSE
				TRUE	FALSE	FALSE	FALSE	FALSE
				TRUE	FALSE	FALSE	FALSE	FALSE
				FALSE	FALSE	FALSE	FALSE	FALSE
				FALSE	FALSE	FALSE	FALSE	FALSE
				FALSE	FALSE	FALSE	FALSE	FALSE
				TRUE	FALSE	FALSE	FALSE	FALSE
				FALSE	FALSE	FALSE	FALSE	FALSE
				FALSE	FALSE	FALSE	FALSE	FALSE
				TRUE	FALSE	TRUE	TRUE	FALSE
				FALSE	FALSE	FALSE	FALSE	FALSE
				TRUE	FALSE	FALSE	FALSE	FALSE
				FALSE	FALSE	FALSE	FALSE	FALSE
				FALSE	FALSE	FALSE	FALSE	FALSE
				TRUE	FALSE	FALSE	FALSE	FALSE
				FALSE	FALSE	FALSE	FALSE	FALSE
				TRUE	TRUE	TRUE	TRUE	TRUE
				FALSE	FALSE	FALSE	FALSE	FALSE
				FALSE	FALSE	FALSE	FALSE	FALSE
				TRUE	FALSE	FALSE	FALSE	FALSE
				FALSE	FALSE	FALSE	FALSE	FALSE
				TRUE	FALSE	FALSE	FALSE	FALSE
				FALSE	FALSE	FALSE	FALSE	FALSE
				FALSE	FALSE	FALSE	FALSE	FALSE
				TRUE	FALSE	FALSE	FALSE	FALSE
				TRUE	FALSE	FALSE	FALSE	FALSE
				TRUE	FALSE	FALSE	FALSE	FALSE
				FALSE	FALSE	FALSE	FALSE	FALSE
				FALSE	FALSE	FALSE	FALSE	FALSE
				TRUE	FALSE	TRUE	FALSE	FALSE
