# Supplementary material for: The oestrogen receptor alpha-regulated lncRNA NEAT1 is a critical modulator of prostate cancer
Source: Nat Commun. 2014 Nov 21;5:5383. doi: 10.1038/ncomms6383 (PMC4241506; doi:10.1038/ncomms6383)
Supplement: Supplementary Dataset 3 — Genes upregulated in VCaP ERa cells (log2 fold change > 2) compared to VCaP control cells RNA sequencing of VCaP and VCaP ERa cells was performed and the RPKM values were computed. The expression data was used to identify variation in gene expression between the control and ERa expressing cells. Pairwise comparison between VCaP and VCaP ERa cells revealed 588 genes to be upregulated in VCaP ERa cells (log2 fold change > 2). [file ncomms6383-s4.xlsx]

## Sheet: RNA Seq
Supplementary dataset 3: Genes upregulated in VCaP ERα cells (log2 fold change > 2) compared to VCaP controll cells
Symbol	VCaP ERα	VCaP control	log2((ERα+1)/(control+1))
NPY	982.179	0	9.94131
KLK2	452.242	0.026363	8.7866
LDHB	462.424	0.455465	8.31471
CRISP3	603.311	0.949559	8.276
RPS4Y1	260.752	0.084156	7.91549
ACPP	694.458	2.10965	7.80507
STEAP2	229.356	0.078187	7.73912
PRAC	163.739	0	7.36404
CLDN8	144.173	0	7.18163
STEAP1	188.575	0.392463	7.08898
TARP|TRGV9|TCRg|Z22690	134.247	0.059108	6.9966
CO9	97.229	0	6.61808
ERG	104.014	0.076422	6.60819
SNURF	89.0105	0.068163	6.39689
NCAPD3	280.379	2.38049	6.37914
ROCK1	90.009	0.149572	6.30684
SCGN	71.1851	0	6.17363
FLJ00108|SPON2	71.555	0.11301	6.02654
SLC45A3	179.03	1.80709	6.00302
GPX1	59.2531	0	5.91296
ITM2A	63.2928	0.079459	5.89628
FSTL1	78.5173	0.482395	5.74527
HOXB13	54.646	0.047933	5.73066
CXADR	89.4244	0.712864	5.72223
NKX3-1|NKX3A	269.598	4.14811	5.71597
ZNF649	49.5912	0	5.66082
LIFR	89.6678	0.852967	5.61268
HPGD	75.241	0.591606	5.58201
FKBP5|AIG6	94.2257	0.998999	5.574
KLK4	45.2249	0	5.5306
ZNF615	108.133	1.41938	5.4953
MESP1	72.0465	0.627765	5.48785
SEPP1	89.4375	1.15284	5.39261
ALDH1A1	40.3781	0	5.3708
MME	52.7711	0.339467	5.3271
TMEM98	38.7326	0	5.31225
TRPM8|LTRPC6	38.8377	0.03073	5.2724
ZNF577	36.9821	0	5.24725
NUPR1	84.9288	1.27666	5.23815
TSPAN8	39.0761	0.08948	5.20103
MUM1L1	37.6201	0.06933	5.17457
CCDC4|BEND4	34.3213	0	5.14247
GNAI1	45.5231	0.369448	5.08628
SPOCK1	93.4494	1.88368	5.03356
PM20D2	65.5195	1.11499	4.97506
SNRPN|SNURF|AF319524	29.0151	0.017332	4.88283
C9orf152	33.1575	0.16443	4.87451
TCRG|TRGC2|Z22690	26.9926	0	4.80697
GUCY1A3	41.834	0.547694	4.79056
MT1E	25.9401	0	4.75169
TMEFF2	25.0692	0	4.70428
kIAA0367|KIAA0367|BMCC1|PRUNE2	28.1114	0.133447	4.6828
BMPR1B	58.9364	1.33553	4.68161
SNORD116-20	26.241	0.078641	4.65849
GABRB3	23.8333	0	4.6342
SMS	200.155	7.10771	4.63287
AK056164|AF429305|AF429306	61.7255	1.56499	4.61202
PART1	22.9835	0	4.58397
CLGN	32.2287	0.386185	4.58324
PLA1A|PS-PLA1	21.9747	0	4.52197
TMPRSS2	208.467	8.18453	4.51138
SNORA8	117.925	4.21727	4.51061
EHF	37.9579	0.801127	4.43494
Cap43|NDRG1|AX746885	118.949	4.60964	4.41837
AKT3|BC019085	20.3511	0	4.41624
SLC26A2	45.8017	1.26398	4.36963
EIF1AY	19.6474	0	4.36789
TCEAL8	31.919	0.600495	4.36233
STARD3NL	211.436	9.33057	4.36204
CHPT1	61.8742	2.20115	4.29581
BEX1	18.5701	0	4.29058
INA	18.8701	0.02441	4.27773
RFPL2	17.8458	0	4.23617
SIM2	35.9975	0.989885	4.21667
SGCE	17.5433	0	4.21283
DKFZp686B07190|ANKRD10|AK124233	83.4923	3.61857	4.1933
SMARCA1|AK123541	17.0087	0	4.17062
TCEA3|hTFIIS.h	21.6901	0.264338	4.16561
PSAT1	16.7758	0	4.15184
KLK3	19.7974	0.17561	4.14492
SYT4|KIAA1342|AK311469	16.5497	0	4.13337
SMOC2	16.4534	0	4.12543
ZNF614	76.8051	3.52669	4.10334
PVRL3	39.4672	1.35638	4.10211
UCHL1	20.7219	0.274404	4.09126
AX747630	20.4395	0.258511	4.09048
CHRNA2	15.9873	0	4.08639
CR617375	17.0618	0.064887	4.08417
STEAP4	57.9802	2.53285	4.06133
KIAA2033|ZNF761	78.4568	3.80276	4.04823
LEF1	16.0482	0.044218	4.02912
FN5|C11orf75	17.7021	0.147055	4.0272
HOXA13	18.6805	0.231617	3.99814
LCP1	65.9542	3.26706	3.97186
LOC147804	37.1405	1.45793	3.95581
CAMK1	22.5152	0.52743	3.94442
GJB1	14.3041	0	3.93584
TUBA3D	15.5862	0.087904	3.93036
AMD1	196.133	12.5821	3.85939
MYBPC1|DKFZp451I083	13.2751	0	3.83543
FCGRT	13.9041	0.048043	3.82994
TRAITS|EAF2	18.4515	0.375582	3.82177
RTN1	14.1481	0.07395	3.81814
ORM2	13.9437	0.083175	3.7862
ZNF238|RP58 gene	15.9136	0.243831	3.76532
FLJ45803	13.0056	0.051433	3.73558
BC110411|MGC9913	12.1155	0	3.7132
HOXA9	12.0796	0	3.70925
C11orf54	26.4681	1.10831	3.7036
SEC11C	127.769	8.91106	3.6996
ZNF613	31.4557	1.52084	3.68649
CYP2U1	34.6688	1.79927	3.67154
ELL2	82.1885	5.5818	3.65983
ESR1|FAS/ER	209.242	15.6961	3.65446
DKFZp686B2197	11.5827	0	3.65337
HBT8	11.5642	0	3.65125
LIMS1|LIMS3	31.5783	1.62599	3.63297
ANKRD37	19.1466	0.624442	3.63252
CALD1|OK/SW-cl.14	11.6648	0.025061	3.62705
CNN3	12.0708	0.070467	3.61004
SNORA24	29.8315	1.53206	3.60602
GOLM1|GK004	32.7792	1.80653	3.58928
PLP1	11.0275	0	3.58826
HSD17B11	42.2566	2.63332	3.57356
BC016962	13.7225	0.243452	3.5656
CDO1	14.0069	0.270568	3.56209
DNASE2B	11.5796	0.071681	3.55313
C1orf116	55.7296	3.84878	3.54841
ZNF702P	10.5965	0	3.53561
MAOA	22.6204	1.07397	3.50957
UAP1	124.284	10.0322	3.50541
CENPV	34.1437	2.15577	3.4772
SLC38A11	11.6037	0.133154	3.47543
DQ584928|C8orf42	10.4773	0.038937	3.46561
ZNF22	49.8742	3.61887	3.46132
C21orf11|FAM3B	9.94894	0	3.45272
ACSM3	14.5362	0.446661	3.42484
AMACR	73.6733	5.97922	3.41946
TM4SF1|AX748328	19.6385	0.932974	3.41644
KLF15	10.2863	0.057817	3.41541
C5D|SC5DL	35.0526	2.38991	3.41078
KIAA0845	9.56029	0	3.40058
AK092048	10.4334	0.090481	3.39022
BC037304|PRKACB	21.5897	1.16926	3.38039
FLJ21511	9.78825	0.039352	3.37571
KCNN2	10.6508	0.135253	3.35935
SLC44A4	9.72253	0.055292	3.34493
RCN1	10.7295	0.165756	3.3308
ALB|HSA	9.03324	0	3.32672
SCARNA16	9.02868	0	3.32606
PEG10	9.42663	0.058776	3.2998
HMGCS1	182.388	17.7081	3.29316
NDN	8.7341	0	3.28305
DSC2	19.6923	1.1368	3.27557
BC022365	37.0838	2.93328	3.27537
BRP44	157.853	15.4326	3.27306
FKBP1B	12.8607	0.438233	3.26863
EPDR1|UCC1	13.1082	0.464255	3.2683
SNORA23	8.51572	0	3.25031
CYorf15A	8.45827	0	3.24158
IL20RA|ZCYTOR7	10.6243	0.22967	3.2408
CST1	12.0289	0.383038	3.2358
KLHL23	12.1932	0.414314	3.22162
SORBS2	8.44929	0.016924	3.21599
ODC1	491.135	52.1231	3.21164
RHOU	52.4231	4.77079	3.21062
ACSL5	8.24941	0	3.20936
GLYATL1	8.14437	0	3.19288
HMGCS2	10.0887	0.213561	3.19177
BC062769	9.39479	0.138166	3.19108
MBOAT2	92.0763	9.20952	3.1885
CREB3L4	104.1	10.5294	3.18837
PC-1|TPD52	277.446	29.7179	3.18025
KCNH6	8.25737	0.026094	3.17344
FCGRT|BC020421	8.246	0.033986	3.16061
NFIA|KIAA1439	8.81433	0.102715	3.15383
IQGAP2	8.01429	0.016528	3.14856
SCARNA1	15.8001	0.910855	3.13618
FLRT1	7.77293	0	3.13306
DDX3Y|DBY	7.84566	0.01953	3.11707
DQ569983	7.6705	0	3.11612
AL832227	7.61454	0	3.10677
CDC42EP3	14.8109	0.840898	3.10243
HLA-DMB	8.35371	0.094515	3.09525
TFCP2	7.4975	0	3.08704
IDH1	476.795	55.3126	3.08486
SLC22A3	7.45466	0	3.07975
PIK3AP1	8.92699	0.194212	3.0553
INSL6	7.30618	0	3.05418
AK125951	10.3592	0.369707	3.05192
ITPR1|Insp3ri	12.1633	0.590187	3.04925
DQ582547	7.27387	0	3.04856
HSPA13	77.1162	8.50941	3.03819
METTL7A	8.8631	0.200708	3.03816
ZBTB16	7.20148	0	3.03588
B3GAT1	7.18058	0	3.0322
JARID1D	7.57492	0.052318	3.02655
GDAP1	27.3208	2.48788	3.02144
ZFP82	7.1038	0	3.0186
ZNF518B	7.24352	0.02099	3.01329
ACN9	7.05342	0	3.0096
KIAA1430	28.3027	2.642	3.00823
RNF145	13.211	0.767485	3.00724
NEFH	7.01959	0	3.00353
PRKAR2B	22.4679	1.93661	2.99846
DKFZp686M12165|AY362862|SNORD116-4|SNORD116-19|SNORD116-22|SNORD116-28|IPW|AF400491|AF400492|AY362864|SNORD115-7|AF400493|AF400490	6.97977	0	2.99635
AKAP7	10.0851	0.39219	2.9932
BC058818	26.0355	2.40286	2.99003
LBR	31.3897	3.0814	2.9884
IDI1	192.243	23.6179	2.97264
C5orf23	7.59987	0.098922	2.96823
USP9Y	6.81038	0	2.96539
AK130329	29.5648	2.91687	2.9641
ACSL3|CR604798	207.29	25.6941	2.964
TXNDC16	26.659	2.55192	2.96108
BC029479	6.77034	0	2.95798
GBAS	86.7913	10.3127	2.95613
PDCD4	55.9238	6.34345	2.9545
YOD1	8.28953	0.200928	2.95146
AK057104	27.1393	2.64394	2.94901
TMCC3	23.8479	2.23095	2.94309
DQ586668	6.67206	0	2.93961
HIST1H4C	196.761	24.9267	2.93125
PPM1E|KIAA1072	17.9982	1.49573	2.92833
CHORDC1	18.3074	1.54334	2.92436
NEFL	6.57788	0	2.92179
CARS2	36.7752	3.99231	2.91966
CIB2	6.54376	0	2.91528
SCG3	6.52879	0	2.91242
C9orf72	14.0883	1.01433	2.90506
GRPR	6.46592	0	2.90032
KIAA0960|THSD7A	6.6673	0.044665	2.87568
SLC30A4	8.08461	0.237793	2.87565
DKFZp434M098|ZNF608|KIAA1281	6.29155	0	2.86623
DQ589313	6.23787	0	2.85557
STX19	7.60278	0.188907	2.85517
ARG2	20.7159	2.00752	2.85211
DQ601508	6.21847	0	2.85169
MOSC1	45.8009	5.49208	2.84978
SNORD6	6.20682	0	2.84936
PPAPDC1B	79.5264	10.2059	2.8452
KCNQ2	7.5807	0.198517	2.83985
UTY	6.14324	0	2.83658
SLC16A1	13.7906	1.07829	2.8312
SNORD5	10.0565	0.553973	2.83086
ZNF350	61.9943	7.88224	2.82623
TTC12	16.5742	1.48069	2.82464
ARHGEF7|Nbla10314	17.3557	1.60151	2.81881
KIAA1121|CADPS	6.752	0.1048	2.81078
DQ576197	5.98663	0	2.8046
ACAT1	29.8221	3.41443	2.80367
PLA2G7	5.97948	0	2.80312
FLJ20184	11.8468	0.844324	2.80024
LIPG	6.70135	0.112162	2.79174
ATL1	7.96645	0.301837	2.78399
BC104434|BC064586|BC029061|BC104435	6.94629	0.155582	2.78166
LIMCH1|KIAA1102	8.34461	0.359889	2.78065
AF339817	9.27089	0.497777	2.77767
SPOCK3	5.84781	0	2.77564
ZFY	5.84565	0	2.77519
SCARNA10	34.6873	4.21694	2.77413
LOC169834	5.81758	0	2.76926
TNFRSF14	5.80859	0	2.76736
GAL	13.4399	1.12447	2.76489
DQ576473	5.75591	0	2.75615
DQ600333	5.73938	0	2.75262
ZNF439	5.94302	0.035775	2.74485
ING1	17.3965	1.74811	2.74292
GNMT	10.3618	0.713764	2.72895
DQ575919	5.58258	0	2.71865
FLJ14959|DKFZp667D1019	7.15611	0.240085	2.71744
ATP8A1	11.8651	0.95723	2.71658
TDRD1	26.4425	3.20675	2.70564
Z69892	12.5825	1.08678	2.7024
INSIG1	298.725	45.0649	2.7019
KCNH8	5.82017	0.048646	2.70128
HOXA11AS	6.30326	0.1255	2.69797
ACADM	15.1786	1.51443	2.68579
ACACA	33.8801	4.43961	2.68083
DQ600887	5.39449	0	2.67683
RTN3	77.2287	11.333	2.66517
AGR2	726.902	113.893	2.66345
SC4MOL	57.8309	8.31468	2.659
STYK1	13.6951	1.33099	2.65632
DQ575305	5.29494	0	2.65419
SNORA53	17.4551	1.93687	2.65167
RIC3	5.77778	0.080292	2.64939
BC041949|CR599842|CR621577	6.7182	0.231787	2.64751
RNASE4	15.159	1.58019	2.64679
SNORD88C	8.37499	0.500289	2.64358
IRS2	10.6943	0.894337	2.62604
SLC39A10	24.6005	3.15183	2.62435
KIF5C|KIAA0531	13.1369	1.29769	2.62121
DQ587590	5.14803	0	2.62012
CSRP2	10.0951	0.807751	2.61765
DQ570280	5.11477	0	2.6123
AK058161	5.11351	0	2.612
SHINC3	47.2133	6.89936	2.60962
FAM13C	6.29997	0.198816	2.60628
HGD	5.08645	0	2.6056
SCGB2A1	6.20067	0.187645	2.60003
RAB8B	13.0296	1.3349	2.58705
CR606158	12.1866	1.20206	2.58215
MTMR2	19.7525	2.48308	2.57485
ME3	5.29986	0.05993	2.57135
DBI	351.424	58.4057	2.56864
GPR64	5.46697	0.091466	2.56682
DEGS1	37.7347	5.54484	2.5652
MAP9	13.0105	1.36835	2.56455
AR	26.6238	3.70521	2.55358
AK056683	4.862	0	2.55139
NFIX	9.03783	0.720156	2.54484
DQ587262	4.82713	0	2.54279
SNX25	8.03378	0.554476	2.5389
ACSL1	37.2537	5.5881	2.53767
TMC5	6.76575	0.344028	2.53056
DQ580350	4.74939	0	2.52341
DQ584106	4.74091	0	2.52128
MMP28	6.08979	0.236322	2.51969
CDCP1	4.7097	0	2.51341
RAB3B	9.51048	0.844824	2.51027
PPP1CB	247.476	42.6242	2.50991
SCOC|HRIHFB2072	77.5981	12.8076	2.50903
DQ584932	4.67985	0	2.50585
REXO2	62.0908	10.1094	2.50565
G3BP2	147.175	25.1053	2.50489
DQ579150	4.67131	0	2.50368
F2RL1	20.7397	2.85319	2.49621
MPP6|DKFZp434E052	42.7981	6.8183	2.48594
DQ582579	4.59867	0	2.48508
DQ573749	4.58634	0	2.4819
SPTBN2	4.58178	0	2.48073
OATPRP4|SLCO5A1	5.37664	0.14269	2.48036
SDHALP2|BC073879	9.65948	0.922457	2.47111
CR592260|BC014606	4.54338	0	2.47077
CHGB	4.52989	0	2.46725
PARVB	6.04272	0.274334	2.46639
HPN	6.28389	0.318343	2.46598
RWDD4A	8.41879	0.707356	2.46378
SNORD108	4.48576	0	2.45569
CAB39L	15.5924	2.03932	2.4487
C2orf3	13.4744	1.65361	2.44748
MERTK	5.46567	0.187648	2.44469
AB209467	4.81097	0.067972	2.4439
ZNF90|CR593334|CR614976	43.102	7.10812	2.4434
SNORA47	4.43184	0	2.44144
SNORD107	4.42506	0	2.43964
TM9SF3	99.9589	17.6874	2.43363
UNC13A	4.69225	0.057657	2.42813
KRSP1	4.37079	0	2.42514
C11orf20	4.65157	0.054332	2.42232
RPL22	139.142	25.1509	2.42196
FAM18B	28.0516	4.42128	2.42191
DQ583133	4.35794	0	2.42168
DQ574483	4.35727	0	2.4215
PECI	36.9319	6.08488	2.4206
BC042439	8.16454	0.714309	2.41844
SACM1L|KIAA0851	14.4394	1.89056	2.4172
TTR	4.33979	0	2.41678
ZNF462	13.1021	1.64211	2.41615
SUZ12	16.8677	2.34929	2.41542
TCRGV	4.32212	0	2.412
SPHAR	27.6476	4.42368	2.40107
ZFP37	4.26807	0	2.39727
CUL5	19.6839	2.93009	2.39587
DQ584960	4.25533	0	2.39378
DKFZp667K1925|ANTXR2	4.61578	0.071804	2.38945
DQ574291	4.22823	0	2.38632
RAB39	4.51297	0.054545	2.38621
KLHL23	9.74269	1.05766	2.38428
CAMKV|DKFZp564E0482	4.20168	0	2.37898
ZDHHC8P	5.29515	0.218346	2.36932
AIM1	21.1359	3.29627	2.36523
AF086381	4.13895	0	2.36147
AX748212	6.20879	0.408594	2.3555
FLJ26850	5.40451	0.252	2.35485
PDE9A	11.2049	1.3874	2.35395
PDE8B	4.10936	0	2.35314
PDLIM3	4.28357	0.034985	2.3519
TAF1D	33.8192	5.83378	2.34913
CKB	174.258	33.4954	2.34501
CHRNB2	4.1623	0.016999	2.3437
PTPRM	4.24984	0.034714	2.34304
FERMT3	4.52974	0.090072	2.34279
MKLN1|DKFZp686K2366|AK057978	17.714	2.69619	2.34
ADRB1	7.83317	0.747194	2.33789
VSTM2L	4.04649	0	2.33528
AK055144|AK311179	4.48499	0.087298	2.33474
PRG-3	4.58211	0.10784	2.33306
ZBTB10	26.6882	4.50636	2.3301
ACAD8	16.8118	2.54322	2.3297
CDC42EP2	12.6443	1.71754	2.32793
PPAP2A|PAP2-a1	280.176	55.0701	2.32617
NFIB	59.349	11.0481	2.32452
NUDT11	7.93612	0.789725	2.31991
PRDX4	190.603	37.438	2.31751
DQ601317	3.98279	0	2.31695
AK128061	18.6007	2.94167	2.31403
CR602022	14.9117	2.20668	2.31094
TNFRSF14	3.95368	0	2.3085
PIGP	61.8029	11.6878	2.30739
DQ584694	3.93354	0	2.30262
ME2	12.0613	1.6551	2.29846
CECR6	4.76188	0.172522	2.29692
FAM13A|FAM13A1|KIAA0914	5.87324	0.399955	2.29561
Nbla04196|CASD1	20.7671	3.45102	2.28994
TTC6	4.37623	0.099356	2.28994
PHF21B	4.37423	0.101517	2.28657
DQ594520	3.86861	0	2.28351
PTS	24.5959	4.27691	2.27815
TMSB15A	7.02649	0.655722	2.27731
DJ027026	3.84449	0	2.27634
DQ599581	3.84193	0	2.27558
NLRP2	3.83123	0	2.27239
SOCS2	42.0957	7.92798	2.27114
CR936784	61.5266	11.9924	2.26681
CHGA	3.79708	0	2.26216
DKFZp586G2119	5.4005	0.335421	2.26089
SNORA74A	3.78702	0	2.25913
KIAA1450|FNIP2	9.98002	1.29596	2.25771
HSPC159	10.7248	1.45964	2.25305
BC109367	3.75877	0	2.25059
DQ601063	3.75667	0	2.24995
DQ575290	3.73921	0	2.24465
DQ595081	3.73512	0	2.2434
LRRC40	13.1485	1.98906	2.24288
MAGEH1	41.1222	7.91093	2.24093
NDFIP2|KIAA1165	39.0193	7.47559	2.23931
ID4	19.1781	3.28292	2.23613
DQ583161	3.71097	0	2.23602
TSPO	114.1	23.4474	2.23514
DQ596227	3.68765	0	2.22887
C17orf79	186.043	39.0972	2.2218
DSEL	5.99411	0.501872	2.21938
ASRGL1	6.50281	0.61121	2.21929
KCNK4	3.77761	0.026122	2.21909
SDHD	65.8955	13.3731	2.21854
DQ586674	3.63451	0	2.21242
DQ575513	3.63376	0	2.21218
RPL9|DKFZp313J1510	17.8001	3.05849	2.21173
KCNK7	4.0618	0.093144	2.21117
MAP7D2	3.80385	0.038781	2.2093
BC070039	30.7798	5.87594	2.20848
PRAC2	3.60134	0	2.20206
AK309452	31.1749	5.99326	2.2019
SMPDL3A	28.9609	5.5156	2.20111
ANKH	8.48979	1.06657	2.19914
TUB	3.72297	0.029455	2.19781
CTSW	3.58717	0	2.1976
SNORA71D	3.58114	0	2.19571
LOC653314	1265.81	276.021	2.19314
DQ581304	3.57259	0	2.19301
DQ575148	3.56661	0	2.19112
HMP19	3.56577	0	2.19086
DSC3	3.56001	0	2.18904
TESC	18.4115	3.25843	2.18852
CPLX2	3.63738	0.0197	2.18516
NMU	3.54312	0	2.18368
DQ592963	3.53754	0	2.18191
GNL3	64.7017	13.4889	2.18098
BC026963|CR597892	4.00335	0.104404	2.17963
DQ570403	3.50629	0	2.17194
BC025370	3.50128	0	2.17033
HIPK2	32.1559	6.37089	2.16936
CLDN12	32.9257	6.54368	2.16904
AGR3	6.96704	0.776323	2.16515
ZNF385B	3.48038	0	2.16362
MLN	3.46854	0	2.1598
DQ574475	3.46186	0	2.15765
NACAP1|FKSG17	84.3239	18.1293	2.15716
CEP57	16.287	2.87954	2.15573
NWD1	3.66026	0.045903	2.15566
DQ590110	3.43519	0	2.149
ATP2C1	34.8786	7.09576	2.14789
C4orf41|FLJ12716	10.8361	1.67111	2.14769
GPX7	3.42425	0	2.14543
KCNK4	3.42174	0	2.14461
TTC37	39.501	8.17747	2.14179
BC039420|CR622681|AK125651	9.23471	1.32142	2.14039
FADS2	5.91469	0.568449	2.14032
CS266631	3.40201	0	2.13816
DQ594762	3.40067	0	2.13772
AK023685	31.2091	6.3199	2.13757
PTBLP|PTBP2	9.76141	1.44645	2.1371
TXN|TXN delta 3|D28376	401.82	90.6179	2.13643
C1RL	4.25956	0.199022	2.13308
TSPO	89.5207	19.6376	2.13297
APBB1	3.38543	0	2.13272
TAF9	21.0364	4.0262	2.13235
ACTL6B|BAF53b	3.38344	0	2.13206
DNAJC10|DKFZp434J1813	42.8724	9.0113	2.13168
FAM135A|KIAA1411	3.81664	0.100352	2.13006
NAALAD2	3.37624	0	2.12969
AK091689	9.07186	1.3032	2.12862
CACNA2D1	3.68261	0.076182	2.12139
APIP	22.9454	4.50333	2.12137
GPR160	47.3336	10.1092	2.12127
ACAT2	66.5846	14.5466	2.1201
TBC1D15|DKFZp761D0223	14.3653	2.53949	2.11807
ADRBK2	4.16258	0.19002	2.11711
BC042092	3.33639	0	2.1165
DQ584174	4.5954	0.290683	2.11611
C7orf63	4.22842	0.206647	2.11537
ZFHX4	3.32992	0	2.11434
SNORA25	18.221	3.44033	2.11395
FLJ00332|TBC1D10C	3.32243	0	2.11184
HOXC6	3.69681	0.086863	2.11151
C3orf18|DKFZp586G2119	4.91769	0.371359	2.10943
MAP2K6|DKFZp686N0154	5.58807	0.527422	2.10876
CYP7B1	3.30594	0	2.10633
DQ572877	3.29463	0	2.10253
BX537605	14.1684	2.53712	2.10042
CDK5R1	6.30344	0.706186	2.0978
KCNG3	3.76898	0.114212	2.09766
DQ574941	3.27843	0	2.09708
THYN1	52.7666	11.6228	2.09067
DQ570705	3.25571	0	2.0894
B3GNT5	3.67864	0.102079	2.08586
TBX3	14.4381	2.6372	2.08559
SLC35F2	17.3532	3.32541	2.08513
CKS1B	17.4046	3.34557	2.08245
ALDH1A3	36.4184	7.87098	2.07658
SNAP91	3.59211	0.089715	2.07521
DQ597137	3.20736	0	2.07292
DQ584082	3.20393	0	2.07174
IMPA1	25.7591	5.37171	2.07028
RARRES3	8.52439	1.27069	2.06849
DPYSL3	3.19063	0	2.06717
CABP4	3.19032	0	2.06706
RAB4A	75.1931	17.1907	2.06646
UGT2B4	3.18477	0	2.06515
ZNF135	3.40119	0.051757	2.06509
CYB5A	203.635	47.9329	2.06418
F3	4.77651	0.384611	2.06072
AKAP12|AKAP12 variant protein	3.46286	0.070465	2.05973
SNORA21	3.16617	0	2.05872
FGCP|FOLH1|PSMAL	3.16413	0	2.05801
HSD17B12	20.2338	4.10522	2.05632
CS266603	3.14931	0	2.05287
GLB1L2|MST114	4.54519	0.336997	2.05224
RGS2	5.24669	0.50625	2.05213
FAM76B	9.99875	1.65257	2.05188
FP15737	9.06708	1.43065	2.05023
DQ573348	3.13994	0	2.04961
DQ574353	3.13719	0	2.04865
HSP90B1	184.947	43.9458	2.04863
ZIK1	3.13692	0	2.04856
SLC25A33	13.3117	2.46203	2.04751
RANGRF	5.93797	0.679165	2.04677
DQ586544	3.13069	0	2.04638
NPY6R	3.12896	0	2.04578
DQ601762	3.12424	0	2.04413
SNORD124	3.11875	0	2.04221
RASGRP2	3.15208	0.008157	2.04211
AK026328	3.103	0	2.03668
GPRIN2	3.10298	0	2.03667
BC046564	3.10263	0	2.03655
DHRS7	132.876	31.6401	2.03618
MCTP2	3.21167	0.026887	2.03611
RASGRP2	3.10076	0	2.03589
TRIM36|Rbcc728	11.8817	2.14554	2.03395
DQ589976	3.09272	0	2.03306
DQ601664	3.089	0	2.03175
ARHGAP6	3.17407	0.022733	2.02903
TAS2R48	3.73979	0.161724	2.02856
FAM36A	13.5279	2.56338	2.02751
DQ574242	3.07226	0	2.02583
CR603982	44.1018	10.1006	2.02254
KIAA0408|C6orf174	3.20266	0.035051	2.0216
SNORA1	10.2011	1.76235	2.01968
USP16	30.7929	6.84614	2.01865
ANXA1	30.756	6.83765	2.01853
ENDOD1	32.4533	7.25741	2.01839
CDKN1C	5.79468	0.677347	2.01822
RAB20	36.5784	8.28642	2.01671
NACA2	443.286	108.854	2.0159
CTDSPL|RBSP3	21.0276	4.45208	2.01443
AL390170	3.03571	0	2.01282
DLL3	3.03545	0	2.01273
CNTN3	3.03445	0	2.01237
NETO1	3.30278	0.066528	2.01235
DQ596925	3.02255	0	2.00811
U79272	16.1801	3.27214	2.00771
TTC3	52.6104	12.3346	2.00734
KCTD3	46.3514	10.7899	2.00586
UBE2J1	80.5928	19.3235	2.00529
AB231703	3.01263	0	2.00455
DQ601137	3.00308	0	2.00111
Supplementary dataset 3: Genes upregulated in VCaP ERα cells (log2 fold change > 2) compared to VCaP controll cells
RNA sequencing of VCaP and VCaP ERa cells was performed and the RPKM values were computed.
The expression data was used to identify variation in gene expression between the control and ERα
expressing cells. Pairwise comparison between VCaP and VCaP ERα cells revealed 588 genes to be
upregulated in VCaP ERα cells (log2 fold change > 2).
