# Supplementary material for: The oestrogen receptor alpha-regulated lncRNA NEAT1 is a critical modulator of prostate cancer
Source: Nat Commun. 2014 Nov 21;5:5383. doi: 10.1038/ncomms6383 (PMC4241506; doi:10.1038/ncomms6383)
Supplement: Supplementary Dataset 4 — Results from Oncomine concepts analysis of ERa gene signature, NEAT1 signature and NEAT1-ERa gene signature. [file ncomms6383-s5.xlsx]

## Sheet: Sheet1
Supplementary Dataset 4: Oncomine concepts analysis of ERα gene signature, NEAT1 signature and NEAT1-ERα gene signature
ERalpha signature
Concept 1 Name	Concept 2 Name	P-value	Odds Ratio	Overlap Size
588 ERα signature genes (464)	Prostate Carcinoma vs. Normal - Top 10% Over-expressed (Taylor Prostate 3)	2.57E-28	3.7	127
588 ERα signature genes (464)	Prostate Carcinoma vs. Normal - Top 5% Over-expressed (Varambally Prostate)	3.35E-25	4.7	80
589 ERα signature genes (464)	Invasive Ductal Breast Carcinoma vs. Normal - Top 10% Under-expressed (TCGA Breast)	6.98E-20	3.1	109
590 ERα signature genes (464)	Prostate Carcinoma vs. Normal - Top 5% Over-expressed (Singh Prostate)	1.72E-17	5.2	49
591 ERα signature genes (464)	Colorectal Carcinoma vs. Normal - Top 5% Under-expressed (Hong Colorectal)	6.68E-16	3.6	65
592 ERα signature genes (464)	Colon Carcinoma Epithelia vs. Normal - Top 5% Under-expressed (Skrzypczak Colorectal 2)	2.96E-14	3.4	62
593 ERα signature genes (464)	Gastric Cancer vs. Normal - Top 5% Under-expressed (Wang Gastric)	1.01E-13	3.3	61
594 ERα signature genes (464)	Gastric Intestinal Type Adenocarcinoma vs. Normal - Top 5% Under-expressed (Cho Gastric)	1.69E-13	3.3	61
595 ERα signature genes (464)	Invasive Ductal Breast Carcinoma Stroma vs. Normal - Top 5% Under-expressed (Ma Breast 4)	4.92E-13	3.2	60
596 ERα signature genes (464)	Prostate Carcinoma vs. Normal - Top 10% Over-expressed (Welsh Prostate)	5.93E-13	3.3	63
597 ERα signature genes (464)	Ovarian Serous Adenocarcinoma vs. Normal - Top 5% Under-expressed (Hendrix Ovarian)	1.57E-9	3.1	45
598 ERα signature genes (464)	Prostate Carcinoma vs. Normal - Top 5% Over-expressed (Lapointe Prostate)	2.55E-9	3.2	42
599 ERα signature genes (464)	Prostate Carcinoma vs. Normal - Top 1% Over-expressed (Liu Prostate)	2.42E-7	5.5	16
600 ERα signature genes (464)	Tongue Squamous Cell Carcinoma vs. Normal - Top 5% Under-expressed (Estilo Head-Neck)	4.99E-7	3	32
601 ERα signature genes (464)	Ductal Breast Carcinoma vs. Normal - Top 5% Under-expressed (Sorlie Breast)	5.53E-6	3.1	25
602 ERα signature genes (464)	Renal Wilms Tumor vs. Normal - Top 1% Under-expressed (Cutcliffe Renal)	6.83E-6	4.7	14
603 ERα signature genes (464)	Cutaneous Melanoma vs. Normal - Top 1% Under-expressed (Riker Melanoma)	2.54E-5	3.8	15
604 ERα signature genes (464)	Myxofibrosarcoma vs. Normal - Top 1% Under-expressed (Barretina Sarcoma)	3.23E-5	4.3	13
605 ERα signature genes (464)	Ovarian Serous Cystadenocarcinoma vs. Normal - Top 1% Under-expressed (TCGA Ovarian)	3.23E-5	4.3	13
Prostate Carcinoma vs. Normal - Top 10% Over-expressed (Taylor Prostate 3)	Prostate Carcinoma vs. Normal - Top 5% Over-expressed (Varambally Prostate)	1.81E-184	9.7	412
Prostate Carcinoma vs. Normal - Top 10% Over-expressed (Taylor Prostate 3)	Prostate Carcinoma vs. Normal - Top 5% Over-expressed (Singh Prostate)	1.17E-46	5.6	148
Prostate Carcinoma vs. Normal - Top 10% Over-expressed (Taylor Prostate 3)	Gastric Cancer vs. Normal - Top 5% Under-expressed (Wang Gastric)	7.08E-4	1.4	119
Prostate Carcinoma vs. Normal - Top 10% Over-expressed (Taylor Prostate 3)	Prostate Carcinoma vs. Normal - Top 10% Over-expressed (Welsh Prostate)	1.92E-51	4.2	230
Prostate Carcinoma vs. Normal - Top 10% Over-expressed (Taylor Prostate 3)	Prostate Carcinoma vs. Normal - Top 5% Over-expressed (Lapointe Prostate)	1.54E-121	11.7	244
Prostate Carcinoma vs. Normal - Top 10% Over-expressed (Taylor Prostate 3)	Prostate Carcinoma vs. Normal - Top 1% Over-expressed (Liu Prostate)	4.69E-38	12.9	69
Prostate Carcinoma vs. Normal - Top 5% Over-expressed (Varambally Prostate)	Prostate Carcinoma vs. Normal - Top 5% Over-expressed (Singh Prostate)	2.00E-21	4.2	80
Prostate Carcinoma vs. Normal - Top 5% Over-expressed (Varambally Prostate)	Gastric Cancer vs. Normal - Top 5% Under-expressed (Wang Gastric)	1.62E-5	1.7	79
Prostate Carcinoma vs. Normal - Top 5% Over-expressed (Varambally Prostate)	Prostate Carcinoma vs. Normal - Top 10% Over-expressed (Welsh Prostate)	1.64E-34	4.2	144
Prostate Carcinoma vs. Normal - Top 5% Over-expressed (Varambally Prostate)	Prostate Carcinoma vs. Normal - Top 5% Over-expressed (Lapointe Prostate)	1.98E-45	6.2	124
Prostate Carcinoma vs. Normal - Top 5% Over-expressed (Varambally Prostate)	Prostate Carcinoma vs. Normal - Top 1% Over-expressed (Liu Prostate)	1.10E-34	13.7	54
Invasive Ductal Breast Carcinoma vs. Normal - Top 10% Under-expressed (TCGA Breast)	Colorectal Carcinoma vs. Normal - Top 5% Under-expressed (Hong Colorectal)	3.98E-29	2.7	217
Invasive Ductal Breast Carcinoma vs. Normal - Top 10% Under-expressed (TCGA Breast)	Colon Carcinoma Epithelia vs. Normal - Top 5% Under-expressed (Skrzypczak Colorectal 2)	7.62E-11	1.8	166
Invasive Ductal Breast Carcinoma vs. Normal - Top 10% Under-expressed (TCGA Breast)	Gastric Cancer vs. Normal - Top 5% Under-expressed (Wang Gastric)	6.06E-9	1.7	155
Invasive Ductal Breast Carcinoma vs. Normal - Top 10% Under-expressed (TCGA Breast)	Gastric Intestinal Type Adenocarcinoma vs. Normal - Top 5% Under-expressed (Cho Gastric)	1.46E-18	2.2	184
Invasive Ductal Breast Carcinoma vs. Normal - Top 10% Under-expressed (TCGA Breast)	Invasive Ductal Breast Carcinoma Stroma vs. Normal - Top 5% Under-expressed (Ma Breast 4)	4.24E-240	12	488
Invasive Ductal Breast Carcinoma vs. Normal - Top 10% Under-expressed (TCGA Breast)	Ovarian Serous Adenocarcinoma vs. Normal - Top 5% Under-expressed (Hendrix Ovarian)	6.96E-52	4.5	207
Invasive Ductal Breast Carcinoma vs. Normal - Top 10% Under-expressed (TCGA Breast)	Tongue Squamous Cell Carcinoma vs. Normal - Top 5% Under-expressed (Estilo Head-Neck)	2.17E-58	6.2	177
Invasive Ductal Breast Carcinoma vs. Normal - Top 10% Under-expressed (TCGA Breast)	Ductal Breast Carcinoma vs. Normal - Top 5% Under-expressed (Sorlie Breast)	8.73E-51	6.8	147
Invasive Ductal Breast Carcinoma vs. Normal - Top 10% Under-expressed (TCGA Breast)	Renal Wilms Tumor vs. Normal - Top 1% Under-expressed (Cutcliffe Renal)	3.11E-9	3.6	38
Invasive Ductal Breast Carcinoma vs. Normal - Top 10% Under-expressed (TCGA Breast)	Cutaneous Melanoma vs. Normal - Top 1% Under-expressed (Riker Melanoma)	0.003	1.8	33
Invasive Ductal Breast Carcinoma vs. Normal - Top 10% Under-expressed (TCGA Breast)	Myxofibrosarcoma vs. Normal - Top 1% Under-expressed (Barretina Sarcoma)	1.20E-33	10.3	69
Invasive Ductal Breast Carcinoma vs. Normal - Top 10% Under-expressed (TCGA Breast)	Ovarian Serous Cystadenocarcinoma vs. Normal - Top 1% Under-expressed (TCGA Ovarian)	4.79E-20	6.3	54
Prostate Carcinoma vs. Normal - Top 5% Over-expressed (Singh Prostate)	Prostate Carcinoma vs. Normal - Top 10% Over-expressed (Welsh Prostate)	3.33E-126	14.2	232
Prostate Carcinoma vs. Normal - Top 5% Over-expressed (Singh Prostate)	Prostate Carcinoma vs. Normal - Top 5% Over-expressed (Lapointe Prostate)	2.49E-42	10	83
Prostate Carcinoma vs. Normal - Top 5% Over-expressed (Singh Prostate)	Prostate Carcinoma vs. Normal - Top 1% Over-expressed (Liu Prostate)	3.16E-19	10.8	32
Colorectal Carcinoma vs. Normal - Top 5% Under-expressed (Hong Colorectal)	Colon Carcinoma Epithelia vs. Normal - Top 5% Under-expressed (Skrzypczak Colorectal 2)	0.00E0	29.9	454
Colorectal Carcinoma vs. Normal - Top 5% Under-expressed (Hong Colorectal)	Gastric Cancer vs. Normal - Top 5% Under-expressed (Wang Gastric)	4.17E-41	4.2	158
Colorectal Carcinoma vs. Normal - Top 5% Under-expressed (Hong Colorectal)	Gastric Intestinal Type Adenocarcinoma vs. Normal - Top 5% Under-expressed (Cho Gastric)	1.66E-51	4.8	174
Colorectal Carcinoma vs. Normal - Top 5% Under-expressed (Hong Colorectal)	Invasive Ductal Breast Carcinoma Stroma vs. Normal - Top 5% Under-expressed (Ma Breast 4)	1.29E-21	3	122
Colorectal Carcinoma vs. Normal - Top 5% Under-expressed (Hong Colorectal)	Ovarian Serous Adenocarcinoma vs. Normal - Top 5% Under-expressed (Hendrix Ovarian)	1.71E-5	1.9	64
Colorectal Carcinoma vs. Normal - Top 5% Under-expressed (Hong Colorectal)	Tongue Squamous Cell Carcinoma vs. Normal - Top 5% Under-expressed (Estilo Head-Neck)	6.84E-13	3.1	67
Colorectal Carcinoma vs. Normal - Top 5% Under-expressed (Hong Colorectal)	Ductal Breast Carcinoma vs. Normal - Top 5% Under-expressed (Sorlie Breast)	1.41E-4	2.1	36
Colorectal Carcinoma vs. Normal - Top 5% Under-expressed (Hong Colorectal)	Renal Wilms Tumor vs. Normal - Top 1% Under-expressed (Cutcliffe Renal)	4.56E-6	3.4	22
Colorectal Carcinoma vs. Normal - Top 5% Under-expressed (Hong Colorectal)	Cutaneous Melanoma vs. Normal - Top 1% Under-expressed (Riker Melanoma)	3.87E-8	3.5	30
Colorectal Carcinoma vs. Normal - Top 5% Under-expressed (Hong Colorectal)	Myxofibrosarcoma vs. Normal - Top 1% Under-expressed (Barretina Sarcoma)	4.31E-9	4.4	27
Colorectal Carcinoma vs. Normal - Top 5% Under-expressed (Hong Colorectal)	Ovarian Serous Cystadenocarcinoma vs. Normal - Top 1% Under-expressed (TCGA Ovarian)	0.003	2.3	16
Colon Carcinoma Epithelia vs. Normal - Top 5% Under-expressed (Skrzypczak Colorectal 2)	Gastric Cancer vs. Normal - Top 5% Under-expressed (Wang Gastric)	5.61E-30	3.5	139
Colon Carcinoma Epithelia vs. Normal - Top 5% Under-expressed (Skrzypczak Colorectal 2)	Gastric Intestinal Type Adenocarcinoma vs. Normal - Top 5% Under-expressed (Cho Gastric)	6.24E-34	3.8	146
Colon Carcinoma Epithelia vs. Normal - Top 5% Under-expressed (Skrzypczak Colorectal 2)	Invasive Ductal Breast Carcinoma Stroma vs. Normal - Top 5% Under-expressed (Ma Breast 4)	3.12E-5	1.7	78
Colon Carcinoma Epithelia vs. Normal - Top 5% Under-expressed (Skrzypczak Colorectal 2)	Ovarian Serous Adenocarcinoma vs. Normal - Top 5% Under-expressed (Hendrix Ovarian)	8.94E-5	1.8	60
Colon Carcinoma Epithelia vs. Normal - Top 5% Under-expressed (Skrzypczak Colorectal 2)	Tongue Squamous Cell Carcinoma vs. Normal - Top 5% Under-expressed (Estilo Head-Neck)	8.72E-6	2.1	48
Colon Carcinoma Epithelia vs. Normal - Top 5% Under-expressed (Skrzypczak Colorectal 2)	Renal Wilms Tumor vs. Normal - Top 1% Under-expressed (Cutcliffe Renal)	7.68E-7	3.7	23
Colon Carcinoma Epithelia vs. Normal - Top 5% Under-expressed (Skrzypczak Colorectal 2)	Cutaneous Melanoma vs. Normal - Top 1% Under-expressed (Riker Melanoma)	1.18E-4	2.6	23
Colon Carcinoma Epithelia vs. Normal - Top 5% Under-expressed (Skrzypczak Colorectal 2)	Myxofibrosarcoma vs. Normal - Top 1% Under-expressed (Barretina Sarcoma)	1.10E-4	2.9	19
Colon Carcinoma Epithelia vs. Normal - Top 5% Under-expressed (Skrzypczak Colorectal 2)	Ovarian Serous Cystadenocarcinoma vs. Normal - Top 1% Under-expressed (TCGA Ovarian)	3.45E-5	3.1	20
Gastric Cancer vs. Normal - Top 5% Under-expressed (Wang Gastric)	Gastric Intestinal Type Adenocarcinoma vs. Normal - Top 5% Under-expressed (Cho Gastric)	4.42E-205	15.9	330
Gastric Cancer vs. Normal - Top 5% Under-expressed (Wang Gastric)	Invasive Ductal Breast Carcinoma Stroma vs. Normal - Top 5% Under-expressed (Ma Breast 4)	2.60E-11	2.3	97
Gastric Cancer vs. Normal - Top 5% Under-expressed (Wang Gastric)	Tongue Squamous Cell Carcinoma vs. Normal - Top 5% Under-expressed (Estilo Head-Neck)	1.40E-12	3.2	62
Gastric Cancer vs. Normal - Top 5% Under-expressed (Wang Gastric)	Ductal Breast Carcinoma vs. Normal - Top 5% Under-expressed (Sorlie Breast)	1.48E-4	2.2	32
Gastric Cancer vs. Normal - Top 5% Under-expressed (Wang Gastric)	Renal Wilms Tumor vs. Normal - Top 1% Under-expressed (Cutcliffe Renal)	3.13E-5	3.3	19
Gastric Cancer vs. Normal - Top 5% Under-expressed (Wang Gastric)	Cutaneous Melanoma vs. Normal - Top 1% Under-expressed (Riker Melanoma)	4.89E-6	3	26
Gastric Cancer vs. Normal - Top 5% Under-expressed (Wang Gastric)	Myxofibrosarcoma vs. Normal - Top 1% Under-expressed (Barretina Sarcoma)	7.37E-9	4.6	25
Gastric Cancer vs. Normal - Top 5% Under-expressed (Wang Gastric)	Ovarian Serous Cystadenocarcinoma vs. Normal - Top 1% Under-expressed (TCGA Ovarian)	3.21E-4	2.9	17
Gastric Intestinal Type Adenocarcinoma vs. Normal - Top 5% Under-expressed (Cho Gastric)	Invasive Ductal Breast Carcinoma Stroma vs. Normal - Top 5% Under-expressed (Ma Breast 4)	4.22E-15	2.6	106
Gastric Intestinal Type Adenocarcinoma vs. Normal - Top 5% Under-expressed (Cho Gastric)	Ovarian Serous Adenocarcinoma vs. Normal - Top 5% Under-expressed (Hendrix Ovarian)	6.62E-5	1.8	59
Gastric Intestinal Type Adenocarcinoma vs. Normal - Top 5% Under-expressed (Cho Gastric)	Tongue Squamous Cell Carcinoma vs. Normal - Top 5% Under-expressed (Estilo Head-Neck)	4.01E-14	3.3	67
Gastric Intestinal Type Adenocarcinoma vs. Normal - Top 5% Under-expressed (Cho Gastric)	Ductal Breast Carcinoma vs. Normal - Top 5% Under-expressed (Sorlie Breast)	5.06E-9	3.1	43
Gastric Intestinal Type Adenocarcinoma vs. Normal - Top 5% Under-expressed (Cho Gastric)	Renal Wilms Tumor vs. Normal - Top 1% Under-expressed (Cutcliffe Renal)	0.002	2.5	16
Gastric Intestinal Type Adenocarcinoma vs. Normal - Top 5% Under-expressed (Cho Gastric)	Myxofibrosarcoma vs. Normal - Top 1% Under-expressed (Barretina Sarcoma)	4.01E-12	5.7	30
Gastric Intestinal Type Adenocarcinoma vs. Normal - Top 5% Under-expressed (Cho Gastric)	Ovarian Serous Cystadenocarcinoma vs. Normal - Top 1% Under-expressed (TCGA Ovarian)	0.001	2.5	16
Invasive Ductal Breast Carcinoma Stroma vs. Normal - Top 5% Under-expressed (Ma Breast 4)	Ovarian Serous Adenocarcinoma vs. Normal - Top 5% Under-expressed (Hendrix Ovarian)	7.25E-20	3.3	97
Invasive Ductal Breast Carcinoma Stroma vs. Normal - Top 5% Under-expressed (Ma Breast 4)	Tongue Squamous Cell Carcinoma vs. Normal - Top 5% Under-expressed (Estilo Head-Neck)	2.35E-12	3.1	64
Invasive Ductal Breast Carcinoma Stroma vs. Normal - Top 5% Under-expressed (Ma Breast 4)	Ductal Breast Carcinoma vs. Normal - Top 5% Under-expressed (Sorlie Breast)	1.36E-22	4.8	75
Invasive Ductal Breast Carcinoma Stroma vs. Normal - Top 5% Under-expressed (Ma Breast 4)	Renal Wilms Tumor vs. Normal - Top 1% Under-expressed (Cutcliffe Renal)	2.82E-10	4.9	28
Invasive Ductal Breast Carcinoma Stroma vs. Normal - Top 5% Under-expressed (Ma Breast 4)	Cutaneous Melanoma vs. Normal - Top 1% Under-expressed (Riker Melanoma)	8.07E-4	2.3	21
Invasive Ductal Breast Carcinoma Stroma vs. Normal - Top 5% Under-expressed (Ma Breast 4)	Myxofibrosarcoma vs. Normal - Top 1% Under-expressed (Barretina Sarcoma)	1.78E-12	5.7	31
Invasive Ductal Breast Carcinoma Stroma vs. Normal - Top 5% Under-expressed (Ma Breast 4)	Ovarian Serous Cystadenocarcinoma vs. Normal - Top 1% Under-expressed (TCGA Ovarian)	2.26E-6	3.6	22
Prostate Carcinoma vs. Normal - Top 10% Over-expressed (Welsh Prostate)	Prostate Carcinoma vs. Normal - Top 5% Over-expressed (Lapointe Prostate)	6.23E-42	6.8	118
Prostate Carcinoma vs. Normal - Top 10% Over-expressed (Welsh Prostate)	Prostate Carcinoma vs. Normal - Top 1% Over-expressed (Liu Prostate)	2.46E-15	6.6	38
Ovarian Serous Adenocarcinoma vs. Normal - Top 5% Under-expressed (Hendrix Ovarian)	Tongue Squamous Cell Carcinoma vs. Normal - Top 5% Under-expressed (Estilo Head-Neck)	3.70E-8	2.5	53
Ovarian Serous Adenocarcinoma vs. Normal - Top 5% Under-expressed (Hendrix Ovarian)	Ductal Breast Carcinoma vs. Normal - Top 5% Under-expressed (Sorlie Breast)	9.72E-6	2.4	38
Ovarian Serous Adenocarcinoma vs. Normal - Top 5% Under-expressed (Hendrix Ovarian)	Renal Wilms Tumor vs. Normal - Top 1% Under-expressed (Cutcliffe Renal)	0.004	2.4	14
Ovarian Serous Adenocarcinoma vs. Normal - Top 5% Under-expressed (Hendrix Ovarian)	Myxofibrosarcoma vs. Normal - Top 1% Under-expressed (Barretina Sarcoma)	9.28E-11	5.4	27
Ovarian Serous Adenocarcinoma vs. Normal - Top 5% Under-expressed (Hendrix Ovarian)	Ovarian Serous Cystadenocarcinoma vs. Normal - Top 1% Under-expressed (TCGA Ovarian)	5.90E-24	10.1	42
Prostate Carcinoma vs. Normal - Top 5% Over-expressed (Lapointe Prostate)	Prostate Carcinoma vs. Normal - Top 1% Over-expressed (Liu Prostate)	2.11E-28	17.1	39
Tongue Squamous Cell Carcinoma vs. Normal - Top 5% Under-expressed (Estilo Head-Neck)	Ductal Breast Carcinoma vs. Normal - Top 5% Under-expressed (Sorlie Breast)	1.52E-8	3.5	34
Tongue Squamous Cell Carcinoma vs. Normal - Top 5% Under-expressed (Estilo Head-Neck)	Renal Wilms Tumor vs. Normal - Top 1% Under-expressed (Cutcliffe Renal)	5.59E-8	5.1	20
Tongue Squamous Cell Carcinoma vs. Normal - Top 5% Under-expressed (Estilo Head-Neck)	Myxofibrosarcoma vs. Normal - Top 1% Under-expressed (Barretina Sarcoma)	1.68E-11	6.2	26
Tongue Squamous Cell Carcinoma vs. Normal - Top 5% Under-expressed (Estilo Head-Neck)	Ovarian Serous Cystadenocarcinoma vs. Normal - Top 1% Under-expressed (TCGA Ovarian)	1.83E-8	5.2	21
Ductal Breast Carcinoma vs. Normal - Top 5% Under-expressed (Sorlie Breast)	Renal Wilms Tumor vs. Normal - Top 1% Under-expressed (Cutcliffe Renal)	8.72E-4	3.5	11
Ductal Breast Carcinoma vs. Normal - Top 5% Under-expressed (Sorlie Breast)	Myxofibrosarcoma vs. Normal - Top 1% Under-expressed (Barretina Sarcoma)	4.01E-16	10.5	27
Ductal Breast Carcinoma vs. Normal - Top 5% Under-expressed (Sorlie Breast)	Ovarian Serous Cystadenocarcinoma vs. Normal - Top 1% Under-expressed (TCGA Ovarian)	1.79E-5	4.5	14
Renal Wilms Tumor vs. Normal - Top 1% Under-expressed (Cutcliffe Renal)	Cutaneous Melanoma vs. Normal - Top 1% Under-expressed (Riker Melanoma)	1.28E-5	7.1	9
Renal Wilms Tumor vs. Normal - Top 1% Under-expressed (Cutcliffe Renal)	Myxofibrosarcoma vs. Normal - Top 1% Under-expressed (Barretina Sarcoma)	4.55E-6	8.1	9
Renal Wilms Tumor vs. Normal - Top 1% Under-expressed (Cutcliffe Renal)	Ovarian Serous Cystadenocarcinoma vs. Normal - Top 1% Under-expressed (TCGA Ovarian)	4.85E-8	10.3	11
Myxofibrosarcoma vs. Normal - Top 1% Under-expressed (Barretina Sarcoma)	Ovarian Serous Cystadenocarcinoma vs. Normal - Top 1% Under-expressed (TCGA Ovarian)	4.85E-8	10.3	11
NEAT1 Signature
Concept 1 Name	Concept 2 Name	P-value	Odds Ratio	Overlap Size
NEAT1_UP_VCaP_RNASeq	Gastrointestinal Stromal Tumor vs. Normal - Top 5% Under-expressed (Cho Gastric)	1.26e-41	4.8	137
NEAT1_UP_VCaP_RNASeq	Malignant Fibrous Histiocytoma vs. Normal - Top 10% Under-expressed (Detwiller Sarcoma)	2.14e-31	3.8	143
NEAT1_UP_VCaP_RNASeq	Prostate Carcinoma vs. Normal - Top 10% Over-expressed (Taylor Prostate 3)	3.41e-29	2.9	183
NEAT1_UP_VCaP_RNASeq	Pleomorphic Liposarcoma vs. Normal - Top 10% Under-expressed (Detwiller Sarcoma)	2.89e-22	3.1	126
NEAT1_UP_VCaP_RNASeq	Cutaneous Melanoma vs. Normal - Top 10% Under-expressed (Riker Melanoma)	5.98e-21	2.6	159
NEAT1_UP_VCaP_RNASeq	Glioblastoma vs. Normal - Top 10% Under-expressed (Sun Brain)	5.98e-21	2.6	159
NEAT1_UP_VCaP_RNASeq	Fibrosarcoma vs. Normal - Top 10% Under-expressed (Detwiller Sarcoma)	7.59e-20	2.9	121
NEAT1_UP_VCaP_RNASeq	Gastric Cancer vs. Normal - Top 10% Under-expressed (Cui Gastric)	8.28e-20	2.6	150
NEAT1_UP_VCaP_RNASeq	Diffuse Gastric Adenocarcinoma vs. Normal - Top 10% Under-expressed (Cho Gastric)	1.9e-19	2.5	156
NEAT1_UP_VCaP_RNASeq	Clear Cell Renal Cell Carcinoma vs. Normal - Top 10% Under-expressed (Yusenko Renal)	6.25e-19	2.5	154
NEAT1_UP_VCaP_RNASeq	Renal Wilms Tumor vs. Normal - Top 10% Under-expressed (Yusenko Renal)	6.25e-19	2.5	154
NEAT1_UP_VCaP_RNASeq	Oral Cavity Squamous Cell Carcinoma vs. Normal - Top 10% Under-expressed (Peng Head-Neck)	1.26e-18	2.5	146
NEAT1_UP_VCaP_RNASeq	Glioblastoma vs. Normal - Top 10% Under-expressed (Murat Brain)	1.54e-18	2.4	153
NEAT1_UP_VCaP_RNASeq	Prostate Carcinoma vs. Normal - Top 10% Over-expressed (Yu Prostate)	1.63e-18	3.3	95
NEAT1_UP_VCaP_RNASeq	Nasopharyngeal Carcinoma vs. Normal - Top 10% Under-expressed (Sengupta Head-Neck)	3.78e-18	2.4	152
NEAT1_UP_VCaP_RNASeq	Barrett's Esophagus vs. Normal - Top 10% Over-expressed (Kim Esophagus)	1.23e-17	2.4	149
NEAT1_UP_VCaP_RNASeq	Prostate Carcinoma vs. Normal - Top 10% Over-expressed (Varambally Prostate)	5.26e-17	2.4	149
NEAT1_UP_VCaP_RNASeq	Tongue Carcinoma vs. Normal - Top 10% Under-expressed (Pyeon Multi-cancer)	1.24e-16	2.3	148
NEAT1_UP_VCaP_RNASeq	Colon Carcinoma Epithelia vs. Normal - Top 5% Under-expressed (Skrzypczak Colorectal 2)	2.17e-16	2.9	93
NEAT1_UP_VCaP_RNASeq	Skin Squamous Cell Carcinoma vs. Normal - Top 5% Under-expressed (Riker Melanoma)	2.17e-16	2.9	93
NEAT1_UP_VCaP_RNASeq	Non-Hereditary Clear Cell Renal Cell Carcinoma vs. Normal - Top 10% Under-expressed (Beroukhim Renal)	3.08e-16	2.7	113
NEAT1_UP_VCaP_RNASeq	Brain Glioblastoma vs. Normal - Top 10% Under-expressed (TCGA Brain)	8.25e-16	2.6	112
NEAT1_UP_VCaP_RNASeq	Papillary Renal Cell Carcinoma vs. Normal - Top 5% Under-expressed (Yusenko Renal)	1.8e-15	2.8	91
NEAT1_UP_VCaP_RNASeq	Lung Carcinoid Tumor vs. Normal - Top 1% Over-expressed (Bhattacharjee Lung)	8.69e-15	9.7	25
NEAT1_UP_VCaP_RNASeq	Esophageal Adenocarcinoma vs. Normal - Top 10% Over-expressed (Kim Esophagus)	1.1e-14	2.2	141
NEAT1_UP_VCaP_RNASeq	Cutaneous Melanoma vs. Normal - Top 5% Under-expressed (Talantov Melanoma)	1.35e-14	3.2	70
NEAT1_UP_VCaP_RNASeq	Gastric Mixed Adenocarcinoma vs. Normal - Top 10% Under-expressed (Cho Gastric)	1.38e-14	2.2	143
NEAT1_UP_VCaP_RNASeq	Colorectal Carcinoma vs. Normal - Top 10% Under-expressed (Skrzypczak Colorectal)	1.79e-14	2.2	142
NEAT1_UP_VCaP_RNASeq	Gastric Intestinal Type Adenocarcinoma vs. Normal - Top 5% Under-expressed (Cho Gastric)	2.07e-14	2.7	89
NEAT1_UP_VCaP_RNASeq	Prostate Carcinoma vs. Normal - Top 5% Over-expressed (Lapointe Prostate)	3.86e-14	3.6	59
NEAT1_UP_VCaP_RNASeq	Anaplastic Astrocytoma vs. Normal - Top 10% Under-expressed (Sun Brain)	3.98e-14	2.2	141
NEAT1_UP_VCaP_RNASeq	Anaplastic Oligoastrocytoma vs. Normal - Top 10% Under-expressed (French Brain)	8.76e-14	2.2	140
NEAT1_UP_VCaP_RNASeq	Oligodendroglioma vs. Normal - Top 10% Under-expressed (Sun Brain)	8.76e-14	2.2	140
NEAT1_UP_VCaP_RNASeq	Hereditary Clear Cell Renal Cell Carcinoma vs. Normal - Top 10% Under-expressed (Beroukhim Renal)	9.46e-14	2.5	107
NEAT1_UP_VCaP_RNASeq	Clear Cell Sarcoma of the Kidney vs. Normal - Top 5% Under-expressed (Cutcliffe Renal)	1.39e-13	3.1	68
NEAT1_UP_VCaP_RNASeq	Renal Wilms Tumor vs. Normal - Top 5% Under-expressed (Cutcliffe Renal)	1.39e-13	3.1	68
NEAT1_UP_VCaP_RNASeq	Prostate Adenocarcinoma vs. Normal - Top 5% Over-expressed (Vanaja Prostate)	1.92e-13	2.7	84
NEAT1_UP_VCaP_RNASeq	Prostate Carcinoma vs. Normal - Top 5% Over-expressed (Singh Prostate)	2.18e-13	3.6	55
NEAT1_UP_VCaP_RNASeq	Prostate Carcinoma vs. Normal - Top 10% Over-expressed (Grasso Prostate)	2.71e-13	2.1	137
NEAT1_UP_VCaP_RNASeq	Large Cell Lung Carcinoma vs. Normal - Top 10% Under-expressed (Garber Lung)	5.17e-13	2.6	94
NEAT1_UP_VCaP_RNASeq	Tongue Squamous Cell Carcinoma vs. Normal - Top 10% Under-expressed (Talbot Lung)	1.02e-12	2.7	83
NEAT1_UP_VCaP_RNASeq	Gastric Intestinal Type Adenocarcinoma vs. Normal - Top 10% Under-expressed (DErrico Gastric)	3.92e-12	2.1	135
NEAT1_UP_VCaP_RNASeq	Rectal Adenocarcinoma vs. Normal - Top 10% Under-expressed (Gaedcke Colorectal)	5.65e-12	2.1	134
NEAT1_UP_VCaP_RNASeq	Hepatocellular Carcinoma vs. Normal - Top 10% Under-expressed (Roessler Liver 2)	7.93e-12	2.3	102
NEAT1_UP_VCaP_RNASeq	Leiomyosarcoma vs. Normal - Top 10% Under-expressed (Detwiller Sarcoma)	7.93e-12	2.3	102
NEAT1_UP_VCaP_RNASeq	Colon Adenoma Epithelia vs. Normal - Top 10% Under-expressed (Skrzypczak Colorectal 2)	8.14e-12	2	134
NEAT1_UP_VCaP_RNASeq	Prostate Carcinoma vs. Normal - Top 10% Over-expressed (Arredouani Prostate)	8.14e-12	2	134
NEAT1_UP_VCaP_RNASeq	Clear Cell Renal Cell Carcinoma vs. Normal - Top 10% Under-expressed (Gumz Renal)	1.85e-11	2.3	101
NEAT1_UP_VCaP_RNASeq	Diffuse Gastric Adenocarcinoma vs. Normal - Top 10% Under-expressed (DErrico Gastric)	3.42e-11	2	132
NEAT1_UP_VCaP_RNASeq	Glioblastoma vs. Normal - Top 10% Over-expressed (Lee Brain)	3.42e-11	2	132
NEAT1_UP_VCaP_RNASeq	Colorectal Carcinoma vs. Normal - Top 5% Under-expressed (Hong Colorectal)	7.76e-11	2.4	80
NEAT1_UP_VCaP_RNASeq	Round Cell Liposarcoma vs. Normal - Top 10% Under-expressed (Detwiller Sarcoma)	9.7e-11	2.2	99
NEAT1_UP_VCaP_RNASeq	Prostate Carcinoma vs. Normal - Top 5% Over-expressed (Liu Prostate)	7.33e-10	2.7	60
NEAT1_UP_VCaP_RNASeq	Tongue Squamous Cell Carcinoma vs. Normal - Top 10% Under-expressed (Estilo Head-Neck)	8.28e-10	2.4	76
NEAT1_UP_VCaP_RNASeq	Hepatocellular Carcinoma vs. Normal - Top 5% Under-expressed (Wurmbach Liver)	1.05e-09	2.3	77
NEAT1_UP_VCaP_RNASeq	Hypopharyngeal Squamous Cell Carcinoma vs. Normal - Top 10% Under-expressed (Schlingemann Head-Neck)	2.28e-09	2.1	95
NEAT1_UP_VCaP_RNASeq	Vulvar Intraepithelial Neoplasia vs. Normal - Top 5% Under-expressed (Santegoets Vulva)	2.44e-09	2.3	76
NEAT1_UP_VCaP_RNASeq	Head and Neck Squamous Cell Carcinoma vs. Normal - Top 10% Under-expressed (Ginos Head-Neck)	1.02e-08	2.1	93
NEAT1_UP_VCaP_RNASeq	Pancreatic Adenocarcinoma vs. Normal - Top 5% Under-expressed (Iacobuzio-Donahue Pancreas 2)	1.18e-08	2.4	61
NEAT1_UP_VCaP_RNASeq	Dedifferentiated Liposarcoma vs. Normal - Top 10% Under-expressed (Detwiller Sarcoma)	2.11e-08	2	92
NEAT1_UP_VCaP_RNASeq	Gastric Mixed Adenocarcinoma vs. Normal - Top 10% Under-expressed (Chen Gastric)	3.06e-08	2.2	76
NEAT1_UP_VCaP_RNASeq	Cutaneous Follicular Lymphoma vs. Normal - Top 5% Under-expressed (Storz Lymphoma)	4.8e-08	2.3	63
NEAT1_UP_VCaP_RNASeq	Prostate Carcinoma vs. Normal - Top 5% Over-expressed (Luo Prostate 2)	1.9e-07	2.2	62
NEAT1_UP_VCaP_RNASeq	Lung Adenocarcinoma vs. Normal - Top 5% Over-expressed (Wei Lung)	2.7e-07	2	70
NEAT1_UP_VCaP_RNASeq	Glioblastoma vs. Normal - Top 10% Under-expressed (Liang Brain)	3.14e-07	2	74
NEAT1_UP_VCaP_RNASeq	Pleomorphic Liposarcoma vs. Normal - Top 5% Under-expressed (Barretina Sarcoma)	4.63e-07	2.3	53
NEAT1_UP_VCaP_RNASeq	Glioblastoma vs. Normal - Top 10% Under-expressed (Shai Brain)	6.14e-07	2.1	68
NEAT1_UP_VCaP_RNASeq	Glioblastoma vs. Normal - Top 5% Under-expressed (Bredel Brain 2)	5.7e-06	2	56
NEAT1_UP_VCaP_RNASeq	Gastric Adenocarcinoma vs. Normal - Top 1% Under-expressed (Cho Gastric)	6.02e-06	3.3	22
NEAT1_UP_VCaP_RNASeq	Head and Neck Squamous Cell Carcinoma vs. Normal - Top 5% Under-expressed (Cromer Head-Neck)	2.25e-05	2.3	38
NEAT1_UP_VCaP_RNASeq	Lung Adenocarcinoma vs. Normal - Top 5% Under-expressed (Landi Lung)	2.42e-05	2	48
NEAT1_UP_VCaP_RNASeq	Prostate Carcinoma vs. Normal - Top 1% Over-expressed (Holzbeierlein Prostate)	2.68e-05	6.1	10
NEAT1_UP_VCaP_RNASeq	Atypical Teratoid/Rhabdoid Tumor vs. Normal - Top 5% Under-expressed (Pomeroy Brain)	3.1e-05	2.7	26
NEAT1_UP_VCaP_RNASeq	Pancreatic Adenocarcinoma vs. Normal - Top 1% Over-expressed (Iacobuzio-Donahue Pancreas 2)	5.01e-05	3.3	17
NEAT1_UP_VCaP_RNASeq	Mixed Lobular and Ductal Breast Carcinoma vs. Normal - Top 1% Over-expressed (TCGA Breast)	8.74e-05	2.8	20
Gastrointestinal Stromal Tumor vs. Normal - Top 5% Under-expressed (Cho Gastric)	Malignant Fibrous Histiocytoma vs. Normal - Top 10% Under-expressed (Detwiller Sarcoma)	1.36e-61	5	221
Gastrointestinal Stromal Tumor vs. Normal - Top 5% Under-expressed (Cho Gastric)	Prostate Carcinoma vs. Normal - Top 10% Over-expressed (Taylor Prostate 3)	1.79e-11	1.9	159
Gastrointestinal Stromal Tumor vs. Normal - Top 5% Under-expressed (Cho Gastric)	Pleomorphic Liposarcoma vs. Normal - Top 10% Under-expressed (Detwiller Sarcoma)	2.55e-37	3.6	183
Gastrointestinal Stromal Tumor vs. Normal - Top 5% Under-expressed (Cho Gastric)	Cutaneous Melanoma vs. Normal - Top 10% Under-expressed (Riker Melanoma)	8.62e-42	3.2	241
Gastrointestinal Stromal Tumor vs. Normal - Top 5% Under-expressed (Cho Gastric)	Fibrosarcoma vs. Normal - Top 10% Under-expressed (Detwiller Sarcoma)	1.08e-66	5.2	228
Gastrointestinal Stromal Tumor vs. Normal - Top 5% Under-expressed (Cho Gastric)	Gastric Cancer vs. Normal - Top 10% Under-expressed (Cui Gastric)	7.51e-76	4.8	282
Gastrointestinal Stromal Tumor vs. Normal - Top 5% Under-expressed (Cho Gastric)	Diffuse Gastric Adenocarcinoma vs. Normal - Top 10% Under-expressed (Cho Gastric)	6.35e-230	11.3	475
Gastrointestinal Stromal Tumor vs. Normal - Top 5% Under-expressed (Cho Gastric)	Clear Cell Renal Cell Carcinoma vs. Normal - Top 10% Under-expressed (Yusenko Renal)	2.09e-18	2.3	179
Gastrointestinal Stromal Tumor vs. Normal - Top 5% Under-expressed (Cho Gastric)	Renal Wilms Tumor vs. Normal - Top 10% Under-expressed (Yusenko Renal)	2.69e-40	3.2	233
Gastrointestinal Stromal Tumor vs. Normal - Top 5% Under-expressed (Cho Gastric)	Oral Cavity Squamous Cell Carcinoma vs. Normal - Top 10% Under-expressed (Peng Head-Neck)	4.1e-21	2.4	181
Gastrointestinal Stromal Tumor vs. Normal - Top 5% Under-expressed (Cho Gastric)	Prostate Carcinoma vs. Normal - Top 10% Over-expressed (Yu Prostate)	2.2e-09	2.2	91
Gastrointestinal Stromal Tumor vs. Normal - Top 5% Under-expressed (Cho Gastric)	Nasopharyngeal Carcinoma vs. Normal - Top 10% Under-expressed (Sengupta Head-Neck)	5.31e-50	3.6	251
Gastrointestinal Stromal Tumor vs. Normal - Top 5% Under-expressed (Cho Gastric)	Barrett's Esophagus vs. Normal - Top 10% Over-expressed (Kim Esophagus)	2.48e-99	5.6	324
Gastrointestinal Stromal Tumor vs. Normal - Top 5% Under-expressed (Cho Gastric)	Prostate Carcinoma vs. Normal - Top 10% Over-expressed (Varambally Prostate)	7.53e-07	1.6	140
Gastrointestinal Stromal Tumor vs. Normal - Top 5% Under-expressed (Cho Gastric)	Tongue Carcinoma vs. Normal - Top 10% Under-expressed (Pyeon Multi-cancer)	3.07e-05	1.5	128
Gastrointestinal Stromal Tumor vs. Normal - Top 5% Under-expressed (Cho Gastric)	Colon Carcinoma Epithelia vs. Normal - Top 5% Under-expressed (Skrzypczak Colorectal 2)	6.07e-26	3.3	132
Gastrointestinal Stromal Tumor vs. Normal - Top 5% Under-expressed (Cho Gastric)	Skin Squamous Cell Carcinoma vs. Normal - Top 5% Under-expressed (Riker Melanoma)	1.68e-05	1.7	77
Gastrointestinal Stromal Tumor vs. Normal - Top 5% Under-expressed (Cho Gastric)	Non-Hereditary Clear Cell Renal Cell Carcinoma vs. Normal - Top 10% Under-expressed (Beroukhim Renal)	1.92e-20	2.6	151
Gastrointestinal Stromal Tumor vs. Normal - Top 5% Under-expressed (Cho Gastric)	Papillary Renal Cell Carcinoma vs. Normal - Top 5% Under-expressed (Yusenko Renal)	4.67e-09	2.1	90
Gastrointestinal Stromal Tumor vs. Normal - Top 5% Under-expressed (Cho Gastric)	Esophageal Adenocarcinoma vs. Normal - Top 10% Over-expressed (Kim Esophagus)	1.24e-59	4	266
Gastrointestinal Stromal Tumor vs. Normal - Top 5% Under-expressed (Cho Gastric)	Cutaneous Melanoma vs. Normal - Top 5% Under-expressed (Talantov Melanoma)	1.52e-26	4	107
Gastrointestinal Stromal Tumor vs. Normal - Top 5% Under-expressed (Cho Gastric)	Gastric Mixed Adenocarcinoma vs. Normal - Top 10% Under-expressed (Cho Gastric)	1.81e-129	6.6	368
Gastrointestinal Stromal Tumor vs. Normal - Top 5% Under-expressed (Cho Gastric)	Colorectal Carcinoma vs. Normal - Top 10% Under-expressed (Skrzypczak Colorectal)	3.92e-34	2.9	225
Gastrointestinal Stromal Tumor vs. Normal - Top 5% Under-expressed (Cho Gastric)	Gastric Intestinal Type Adenocarcinoma vs. Normal - Top 5% Under-expressed (Cho Gastric)	4.36e-174	12.7	308
Gastrointestinal Stromal Tumor vs. Normal - Top 5% Under-expressed (Cho Gastric)	Prostate Carcinoma vs. Normal - Top 5% Over-expressed (Lapointe Prostate)	0.000666	1.8	42
Gastrointestinal Stromal Tumor vs. Normal - Top 5% Under-expressed (Cho Gastric)	Anaplastic Oligoastrocytoma vs. Normal - Top 10% Under-expressed (French Brain)	2.44e-06	1.6	135
Gastrointestinal Stromal Tumor vs. Normal - Top 5% Under-expressed (Cho Gastric)	Hereditary Clear Cell Renal Cell Carcinoma vs. Normal - Top 10% Under-expressed (Beroukhim Renal)	2.3e-13	2.2	132
Gastrointestinal Stromal Tumor vs. Normal - Top 5% Under-expressed (Cho Gastric)	Clear Cell Sarcoma of the Kidney vs. Normal - Top 5% Under-expressed (Cutcliffe Renal)	2.04e-20	3.4	97
Gastrointestinal Stromal Tumor vs. Normal - Top 5% Under-expressed (Cho Gastric)	Renal Wilms Tumor vs. Normal - Top 5% Under-expressed (Cutcliffe Renal)	2.18e-11	2.5	78
Gastrointestinal Stromal Tumor vs. Normal - Top 5% Under-expressed (Cho Gastric)	Prostate Carcinoma vs. Normal - Top 5% Over-expressed (Singh Prostate)	5.63e-05	2	46
Gastrointestinal Stromal Tumor vs. Normal - Top 5% Under-expressed (Cho Gastric)	Large Cell Lung Carcinoma vs. Normal - Top 10% Under-expressed (Garber Lung)	1.56e-13	2.4	109
Gastrointestinal Stromal Tumor vs. Normal - Top 5% Under-expressed (Cho Gastric)	Tongue Squamous Cell Carcinoma vs. Normal - Top 10% Under-expressed (Talbot Lung)	7.57e-05	1.7	77
Gastrointestinal Stromal Tumor vs. Normal - Top 5% Under-expressed (Cho Gastric)	Gastric Intestinal Type Adenocarcinoma vs. Normal - Top 10% Under-expressed (DErrico Gastric)	2.74e-96	5.5	319
Gastrointestinal Stromal Tumor vs. Normal - Top 5% Under-expressed (Cho Gastric)	Rectal Adenocarcinoma vs. Normal - Top 10% Under-expressed (Gaedcke Colorectal)	2.69e-42	3.3	237
Gastrointestinal Stromal Tumor vs. Normal - Top 5% Under-expressed (Cho Gastric)	Hepatocellular Carcinoma vs. Normal - Top 10% Under-expressed (Roessler Liver 2)	2.95e-13	2.2	131
Gastrointestinal Stromal Tumor vs. Normal - Top 5% Under-expressed (Cho Gastric)	Leiomyosarcoma vs. Normal - Top 10% Under-expressed (Detwiller Sarcoma)	4.71e-27	3	164
Gastrointestinal Stromal Tumor vs. Normal - Top 5% Under-expressed (Cho Gastric)	Colon Adenoma Epithelia vs. Normal - Top 10% Under-expressed (Skrzypczak Colorectal 2)	1.26e-28	2.7	210
Gastrointestinal Stromal Tumor vs. Normal - Top 5% Under-expressed (Cho Gastric)	Clear Cell Renal Cell Carcinoma vs. Normal - Top 10% Under-expressed (Gumz Renal)	2.93e-13	2.2	132
Gastrointestinal Stromal Tumor vs. Normal - Top 5% Under-expressed (Cho Gastric)	Diffuse Gastric Adenocarcinoma vs. Normal - Top 10% Under-expressed (DErrico Gastric)	1.81e-47	3.5	241
Gastrointestinal Stromal Tumor vs. Normal - Top 5% Under-expressed (Cho Gastric)	Glioblastoma vs. Normal - Top 10% Over-expressed (Lee Brain)	2.37e-08	1.7	152
Gastrointestinal Stromal Tumor vs. Normal - Top 5% Under-expressed (Cho Gastric)	Colorectal Carcinoma vs. Normal - Top 5% Under-expressed (Hong Colorectal)	1.62e-42	4.3	161
Gastrointestinal Stromal Tumor vs. Normal - Top 5% Under-expressed (Cho Gastric)	Round Cell Liposarcoma vs. Normal - Top 10% Under-expressed (Detwiller Sarcoma)	3.13e-35	3.5	181
Gastrointestinal Stromal Tumor vs. Normal - Top 5% Under-expressed (Cho Gastric)	Prostate Carcinoma vs. Normal - Top 5% Over-expressed (Liu Prostate)	0.008	1.5	49
Gastrointestinal Stromal Tumor vs. Normal - Top 5% Under-expressed (Cho Gastric)	Tongue Squamous Cell Carcinoma vs. Normal - Top 10% Under-expressed (Estilo Head-Neck)	0.001	1.5	72
Gastrointestinal Stromal Tumor vs. Normal - Top 5% Under-expressed (Cho Gastric)	Hepatocellular Carcinoma vs. Normal - Top 5% Under-expressed (Wurmbach Liver)	4.14e-09	2.1	93
Gastrointestinal Stromal Tumor vs. Normal - Top 5% Under-expressed (Cho Gastric)	Hypopharyngeal Squamous Cell Carcinoma vs. Normal - Top 10% Under-expressed (Schlingemann Head-Neck)	2.31e-24	2.9	159
Gastrointestinal Stromal Tumor vs. Normal - Top 5% Under-expressed (Cho Gastric)	Head and Neck Squamous Cell Carcinoma vs. Normal - Top 10% Under-expressed (Ginos Head-Neck)	1.43e-20	2.7	150
Gastrointestinal Stromal Tumor vs. Normal - Top 5% Under-expressed (Cho Gastric)	Dedifferentiated Liposarcoma vs. Normal - Top 10% Under-expressed (Detwiller Sarcoma)	4.14e-20	2.6	149
Gastrointestinal Stromal Tumor vs. Normal - Top 5% Under-expressed (Cho Gastric)	Gastric Mixed Adenocarcinoma vs. Normal - Top 10% Under-expressed (Chen Gastric)	4.82e-43	4.6	162
Gastrointestinal Stromal Tumor vs. Normal - Top 5% Under-expressed (Cho Gastric)	Cutaneous Follicular Lymphoma vs. Normal - Top 5% Under-expressed (Storz Lymphoma)	1.19e-14	2.7	93
Gastrointestinal Stromal Tumor vs. Normal - Top 5% Under-expressed (Cho Gastric)	Lung Adenocarcinoma vs. Normal - Top 5% Over-expressed (Wei Lung)	3.27e-18	2.7	117
Gastrointestinal Stromal Tumor vs. Normal - Top 5% Under-expressed (Cho Gastric)	Pleomorphic Liposarcoma vs. Normal - Top 5% Under-expressed (Barretina Sarcoma)	2.09e-05	1.9	61
Gastrointestinal Stromal Tumor vs. Normal - Top 5% Under-expressed (Cho Gastric)	Glioblastoma vs. Normal - Top 10% Under-expressed (Shai Brain)	7.88e-05	1.7	77
Gastrointestinal Stromal Tumor vs. Normal - Top 5% Under-expressed (Cho Gastric)	Gastric Adenocarcinoma vs. Normal - Top 1% Under-expressed (Cho Gastric)	1.59e-82	24.5	103
Gastrointestinal Stromal Tumor vs. Normal - Top 5% Under-expressed (Cho Gastric)	Head and Neck Squamous Cell Carcinoma vs. Normal - Top 5% Under-expressed (Cromer Head-Neck)	1.9e-11	2.9	62
Gastrointestinal Stromal Tumor vs. Normal - Top 5% Under-expressed (Cho Gastric)	Lung Adenocarcinoma vs. Normal - Top 5% Under-expressed (Landi Lung)	0.000199	1.7	57
Gastrointestinal Stromal Tumor vs. Normal - Top 5% Under-expressed (Cho Gastric)	Pancreatic Adenocarcinoma vs. Normal - Top 1% Over-expressed (Iacobuzio-Donahue Pancreas 2)	1.38e-15	6.4	36
Gastrointestinal Stromal Tumor vs. Normal - Top 5% Under-expressed (Cho Gastric)	Mixed Lobular and Ductal Breast Carcinoma vs. Normal - Top 1% Over-expressed (TCGA Breast)	3e-08	3.5	31
Malignant Fibrous Histiocytoma vs. Normal - Top 10% Under-expressed (Detwiller Sarcoma)	Pleomorphic Liposarcoma vs. Normal - Top 10% Under-expressed (Detwiller Sarcoma)	2.77e-203	9.2	501
Malignant Fibrous Histiocytoma vs. Normal - Top 10% Under-expressed (Detwiller Sarcoma)	Cutaneous Melanoma vs. Normal - Top 10% Under-expressed (Riker Melanoma)	1.13e-36	2.7	296
Malignant Fibrous Histiocytoma vs. Normal - Top 10% Under-expressed (Detwiller Sarcoma)	Glioblastoma vs. Normal - Top 10% Under-expressed (Sun Brain)	9.77e-21	2.1	246
Malignant Fibrous Histiocytoma vs. Normal - Top 10% Under-expressed (Detwiller Sarcoma)	Fibrosarcoma vs. Normal - Top 10% Under-expressed (Detwiller Sarcoma)	5.81e-288	13.4	582
Malignant Fibrous Histiocytoma vs. Normal - Top 10% Under-expressed (Detwiller Sarcoma)	Gastric Cancer vs. Normal - Top 10% Under-expressed (Cui Gastric)	2.79e-37	3	250
Malignant Fibrous Histiocytoma vs. Normal - Top 10% Under-expressed (Detwiller Sarcoma)	Diffuse Gastric Adenocarcinoma vs. Normal - Top 10% Under-expressed (Cho Gastric)	1.24e-35	2.7	278
Malignant Fibrous Histiocytoma vs. Normal - Top 10% Under-expressed (Detwiller Sarcoma)	Clear Cell Renal Cell Carcinoma vs. Normal - Top 10% Under-expressed (Yusenko Renal)	2.34e-45	3.1	290
Malignant Fibrous Histiocytoma vs. Normal - Top 10% Under-expressed (Detwiller Sarcoma)	Renal Wilms Tumor vs. Normal - Top 10% Under-expressed (Yusenko Renal)	2.74e-51	3.2	315
Malignant Fibrous Histiocytoma vs. Normal - Top 10% Under-expressed (Detwiller Sarcoma)	Oral Cavity Squamous Cell Carcinoma vs. Normal - Top 10% Under-expressed (Peng Head-Neck)	7.73e-60	3.7	313
Malignant Fibrous Histiocytoma vs. Normal - Top 10% Under-expressed (Detwiller Sarcoma)	Glioblastoma vs. Normal - Top 10% Under-expressed (Murat Brain)	4.73e-18	2	241
Malignant Fibrous Histiocytoma vs. Normal - Top 10% Under-expressed (Detwiller Sarcoma)	Prostate Carcinoma vs. Normal - Top 10% Over-expressed (Yu Prostate)	9.79e-09	1.8	142
Malignant Fibrous Histiocytoma vs. Normal - Top 10% Under-expressed (Detwiller Sarcoma)	Nasopharyngeal Carcinoma vs. Normal - Top 10% Under-expressed (Sengupta Head-Neck)	8.86e-54	3.4	304
Malignant Fibrous Histiocytoma vs. Normal - Top 10% Under-expressed (Detwiller Sarcoma)	Barrett's Esophagus vs. Normal - Top 10% Over-expressed (Kim Esophagus)	3.11e-20	2.2	236
Malignant Fibrous Histiocytoma vs. Normal - Top 10% Under-expressed (Detwiller Sarcoma)	Prostate Carcinoma vs. Normal - Top 10% Over-expressed (Varambally Prostate)	2.43e-05	1.4	181
Malignant Fibrous Histiocytoma vs. Normal - Top 10% Under-expressed (Detwiller Sarcoma)	Tongue Carcinoma vs. Normal - Top 10% Under-expressed (Pyeon Multi-cancer)	1.54e-43	3.1	275
Malignant Fibrous Histiocytoma vs. Normal - Top 10% Under-expressed (Detwiller Sarcoma)	Colon Carcinoma Epithelia vs. Normal - Top 5% Under-expressed (Skrzypczak Colorectal 2)	3.24e-15	2.3	141
Malignant Fibrous Histiocytoma vs. Normal - Top 10% Under-expressed (Detwiller Sarcoma)	Skin Squamous Cell Carcinoma vs. Normal - Top 5% Under-expressed (Riker Melanoma)	7.84e-33	3.4	172
Malignant Fibrous Histiocytoma vs. Normal - Top 10% Under-expressed (Detwiller Sarcoma)	Non-Hereditary Clear Cell Renal Cell Carcinoma vs. Normal - Top 10% Under-expressed (Beroukhim Renal)	5.22e-81	4.4	349
Malignant Fibrous Histiocytoma vs. Normal - Top 10% Under-expressed (Detwiller Sarcoma)	Brain Glioblastoma vs. Normal - Top 10% Under-expressed (TCGA Brain)	5.76e-38	2.9	271
Malignant Fibrous Histiocytoma vs. Normal - Top 10% Under-expressed (Detwiller Sarcoma)	Papillary Renal Cell Carcinoma vs. Normal - Top 5% Under-expressed (Yusenko Renal)	5.26e-19	2.6	143
Malignant Fibrous Histiocytoma vs. Normal - Top 10% Under-expressed (Detwiller Sarcoma)	Lung Carcinoid Tumor vs. Normal - Top 1% Over-expressed (Bhattacharjee Lung)	7.83e-07	3.7	25
Malignant Fibrous Histiocytoma vs. Normal - Top 10% Under-expressed (Detwiller Sarcoma)	Esophageal Adenocarcinoma vs. Normal - Top 10% Over-expressed (Kim Esophagus)	5.27e-05	1.4	179
Malignant Fibrous Histiocytoma vs. Normal - Top 10% Under-expressed (Detwiller Sarcoma)	Cutaneous Melanoma vs. Normal - Top 5% Under-expressed (Talantov Melanoma)	9.31e-25	3	149
Malignant Fibrous Histiocytoma vs. Normal - Top 10% Under-expressed (Detwiller Sarcoma)	Gastric Mixed Adenocarcinoma vs. Normal - Top 10% Under-expressed (Cho Gastric)	1.13e-14	1.9	210
Malignant Fibrous Histiocytoma vs. Normal - Top 10% Under-expressed (Detwiller Sarcoma)	Colorectal Carcinoma vs. Normal - Top 10% Under-expressed (Skrzypczak Colorectal)	5e-45	2.9	321
Malignant Fibrous Histiocytoma vs. Normal - Top 10% Under-expressed (Detwiller Sarcoma)	Gastric Intestinal Type Adenocarcinoma vs. Normal - Top 5% Under-expressed (Cho Gastric)	3.56e-17	2.5	140
Malignant Fibrous Histiocytoma vs. Normal - Top 10% Under-expressed (Detwiller Sarcoma)	Prostate Carcinoma vs. Normal - Top 5% Over-expressed (Lapointe Prostate)	0.005	1.5	51
Malignant Fibrous Histiocytoma vs. Normal - Top 10% Under-expressed (Detwiller Sarcoma)	Anaplastic Astrocytoma vs. Normal - Top 10% Under-expressed (Sun Brain)	5.74e-09	1.6	206
Malignant Fibrous Histiocytoma vs. Normal - Top 10% Under-expressed (Detwiller Sarcoma)	Anaplastic Oligoastrocytoma vs. Normal - Top 10% Under-expressed (French Brain)	1.01e-23	2.3	233
Malignant Fibrous Histiocytoma vs. Normal - Top 10% Under-expressed (Detwiller Sarcoma)	Oligodendroglioma vs. Normal - Top 10% Under-expressed (Sun Brain)	2.79e-10	1.7	213
Malignant Fibrous Histiocytoma vs. Normal - Top 10% Under-expressed (Detwiller Sarcoma)	Hereditary Clear Cell Renal Cell Carcinoma vs. Normal - Top 10% Under-expressed (Beroukhim Renal)	2.96e-66	3.9	325
Malignant Fibrous Histiocytoma vs. Normal - Top 10% Under-expressed (Detwiller Sarcoma)	Clear Cell Sarcoma of the Kidney vs. Normal - Top 5% Under-expressed (Cutcliffe Renal)	9.35e-29	3.3	157
Malignant Fibrous Histiocytoma vs. Normal - Top 10% Under-expressed (Detwiller Sarcoma)	Renal Wilms Tumor vs. Normal - Top 5% Under-expressed (Cutcliffe Renal)	1.08e-08	1.9	108
Malignant Fibrous Histiocytoma vs. Normal - Top 10% Under-expressed (Detwiller Sarcoma)	Prostate Carcinoma vs. Normal - Top 5% Over-expressed (Singh Prostate)	0.006	1.5	63
Malignant Fibrous Histiocytoma vs. Normal - Top 10% Under-expressed (Detwiller Sarcoma)	Large Cell Lung Carcinoma vs. Normal - Top 10% Under-expressed (Garber Lung)	2.36e-28	3.1	179
Malignant Fibrous Histiocytoma vs. Normal - Top 10% Under-expressed (Detwiller Sarcoma)	Tongue Squamous Cell Carcinoma vs. Normal - Top 10% Under-expressed (Talbot Lung)	1.14e-46	3.8	230
Malignant Fibrous Histiocytoma vs. Normal - Top 10% Under-expressed (Detwiller Sarcoma)	Gastric Intestinal Type Adenocarcinoma vs. Normal - Top 10% Under-expressed (DErrico Gastric)	9.16e-45	3.1	292
Malignant Fibrous Histiocytoma vs. Normal - Top 10% Under-expressed (Detwiller Sarcoma)	Rectal Adenocarcinoma vs. Normal - Top 10% Under-expressed (Gaedcke Colorectal)	8.8e-25	2.3	252
Malignant Fibrous Histiocytoma vs. Normal - Top 10% Under-expressed (Detwiller Sarcoma)	Hepatocellular Carcinoma vs. Normal - Top 10% Under-expressed (Roessler Liver 2)	1.21e-43	3.1	283
Malignant Fibrous Histiocytoma vs. Normal - Top 10% Under-expressed (Detwiller Sarcoma)	Leiomyosarcoma vs. Normal - Top 10% Under-expressed (Detwiller Sarcoma)	3.93e-235	10.7	533
Malignant Fibrous Histiocytoma vs. Normal - Top 10% Under-expressed (Detwiller Sarcoma)	Colon Adenoma Epithelia vs. Normal - Top 10% Under-expressed (Skrzypczak Colorectal 2)	1.06e-12	1.8	224
Malignant Fibrous Histiocytoma vs. Normal - Top 10% Under-expressed (Detwiller Sarcoma)	Clear Cell Renal Cell Carcinoma vs. Normal - Top 10% Under-expressed (Gumz Renal)	2.96e-66	3.9	325
Malignant Fibrous Histiocytoma vs. Normal - Top 10% Under-expressed (Detwiller Sarcoma)	Diffuse Gastric Adenocarcinoma vs. Normal - Top 10% Under-expressed (DErrico Gastric)	6.45e-22	2.2	236
Malignant Fibrous Histiocytoma vs. Normal - Top 10% Under-expressed (Detwiller Sarcoma)	Glioblastoma vs. Normal - Top 10% Over-expressed (Lee Brain)	4.28e-05	1.4	194
Malignant Fibrous Histiocytoma vs. Normal - Top 10% Under-expressed (Detwiller Sarcoma)	Colorectal Carcinoma vs. Normal - Top 5% Under-expressed (Hong Colorectal)	1.76e-19	2.5	155
Malignant Fibrous Histiocytoma vs. Normal - Top 10% Under-expressed (Detwiller Sarcoma)	Round Cell Liposarcoma vs. Normal - Top 10% Under-expressed (Detwiller Sarcoma)	7.71e-116	5.6	399
Malignant Fibrous Histiocytoma vs. Normal - Top 10% Under-expressed (Detwiller Sarcoma)	Prostate Carcinoma vs. Normal - Top 5% Over-expressed (Liu Prostate)	0.005	1.4	83
Malignant Fibrous Histiocytoma vs. Normal - Top 10% Under-expressed (Detwiller Sarcoma)	Tongue Squamous Cell Carcinoma vs. Normal - Top 10% Under-expressed (Estilo Head-Neck)	2.02e-39	3.5	217
Malignant Fibrous Histiocytoma vs. Normal - Top 10% Under-expressed (Detwiller Sarcoma)	Hepatocellular Carcinoma vs. Normal - Top 5% Under-expressed (Wurmbach Liver)	1.85e-12	2.1	139
Malignant Fibrous Histiocytoma vs. Normal - Top 10% Under-expressed (Detwiller Sarcoma)	Hypopharyngeal Squamous Cell Carcinoma vs. Normal - Top 10% Under-expressed (Schlingemann Head-Neck)	1.54e-30	2.6	254
Malignant Fibrous Histiocytoma vs. Normal - Top 10% Under-expressed (Detwiller Sarcoma)	Vulvar Intraepithelial Neoplasia vs. Normal - Top 5% Under-expressed (Santegoets Vulva)	1.86e-10	2	134
Malignant Fibrous Histiocytoma vs. Normal - Top 10% Under-expressed (Detwiller Sarcoma)	Head and Neck Squamous Cell Carcinoma vs. Normal - Top 10% Under-expressed (Ginos Head-Neck)	1.96e-67	3.9	327
Malignant Fibrous Histiocytoma vs. Normal - Top 10% Under-expressed (Detwiller Sarcoma)	Pancreatic Adenocarcinoma vs. Normal - Top 5% Under-expressed (Iacobuzio-Donahue Pancreas 2)	4.37e-10	2.3	90
Malignant Fibrous Histiocytoma vs. Normal - Top 10% Under-expressed (Detwiller Sarcoma)	Dedifferentiated Liposarcoma vs. Normal - Top 10% Under-expressed (Detwiller Sarcoma)	4.79e-162	7.4	456
Malignant Fibrous Histiocytoma vs. Normal - Top 10% Under-expressed (Detwiller Sarcoma)	Gastric Mixed Adenocarcinoma vs. Normal - Top 10% Under-expressed (Chen Gastric)	1.22e-27	3.1	175
Malignant Fibrous Histiocytoma vs. Normal - Top 10% Under-expressed (Detwiller Sarcoma)	Cutaneous Follicular Lymphoma vs. Normal - Top 5% Under-expressed (Storz Lymphoma)	2.54e-05	1.7	91
Malignant Fibrous Histiocytoma vs. Normal - Top 10% Under-expressed (Detwiller Sarcoma)	Glioblastoma vs. Normal - Top 10% Under-expressed (Liang Brain)	4.34e-12	2.2	130
Malignant Fibrous Histiocytoma vs. Normal - Top 10% Under-expressed (Detwiller Sarcoma)	Pleomorphic Liposarcoma vs. Normal - Top 5% Under-expressed (Barretina Sarcoma)	5.11e-46	4.3	187
Malignant Fibrous Histiocytoma vs. Normal - Top 10% Under-expressed (Detwiller Sarcoma)	Glioblastoma vs. Normal - Top 10% Under-expressed (Shai Brain)	9.93e-20	2.5	175
Malignant Fibrous Histiocytoma vs. Normal - Top 10% Under-expressed (Detwiller Sarcoma)	Glioblastoma vs. Normal - Top 5% Under-expressed (Bredel Brain 2)	1.28e-07	1.9	99
Malignant Fibrous Histiocytoma vs. Normal - Top 10% Under-expressed (Detwiller Sarcoma)	Gastric Adenocarcinoma vs. Normal - Top 1% Under-expressed (Cho Gastric)	1.06e-05	2.8	28
Malignant Fibrous Histiocytoma vs. Normal - Top 10% Under-expressed (Detwiller Sarcoma)	Head and Neck Squamous Cell Carcinoma vs. Normal - Top 5% Under-expressed (Cromer Head-Neck)	1.02e-17	3	106
Malignant Fibrous Histiocytoma vs. Normal - Top 10% Under-expressed (Detwiller Sarcoma)	Lung Adenocarcinoma vs. Normal - Top 5% Under-expressed (Landi Lung)	9.31e-25	3	149
Malignant Fibrous Histiocytoma vs. Normal - Top 10% Under-expressed (Detwiller Sarcoma)	Atypical Teratoid/Rhabdoid Tumor vs. Normal - Top 5% Under-expressed (Pomeroy Brain)	2.14e-07	2.4	57
Malignant Fibrous Histiocytoma vs. Normal - Top 10% Under-expressed (Detwiller Sarcoma)	Mixed Lobular and Ductal Breast Carcinoma vs. Normal - Top 1% Over-expressed (TCGA Breast)	0.000439	2.2	29
Prostate Carcinoma vs. Normal - Top 10% Over-expressed (Taylor Prostate 3)	Renal Wilms Tumor vs. Normal - Top 10% Under-expressed (Yusenko Renal)	0.01	1.2	208
Prostate Carcinoma vs. Normal - Top 10% Over-expressed (Taylor Prostate 3)	Prostate Carcinoma vs. Normal - Top 10% Over-expressed (Yu Prostate)	5.27e-81	5.8	268
Prostate Carcinoma vs. Normal - Top 10% Over-expressed (Taylor Prostate 3)	Barrett's Esophagus vs. Normal - Top 10% Over-expressed (Kim Esophagus)	1.56e-11	1.6	268
Prostate Carcinoma vs. Normal - Top 10% Over-expressed (Taylor Prostate 3)	Prostate Carcinoma vs. Normal - Top 10% Over-expressed (Varambally Prostate)	4.55e-200	6.7	608
Prostate Carcinoma vs. Normal - Top 10% Over-expressed (Taylor Prostate 3)	Esophageal Adenocarcinoma vs. Normal - Top 10% Over-expressed (Kim Esophagus)	1e-12	1.7	274
Prostate Carcinoma vs. Normal - Top 10% Over-expressed (Taylor Prostate 3)	Gastric Mixed Adenocarcinoma vs. Normal - Top 10% Under-expressed (Cho Gastric)	0.005	1.2	220
Prostate Carcinoma vs. Normal - Top 10% Over-expressed (Taylor Prostate 3)	Prostate Carcinoma vs. Normal - Top 5% Over-expressed (Lapointe Prostate)	1.54e-121	11.7	244
Prostate Carcinoma vs. Normal - Top 10% Over-expressed (Taylor Prostate 3)	Prostate Adenocarcinoma vs. Normal - Top 5% Over-expressed (Vanaja Prostate)	2.17e-121	7	331
Prostate Carcinoma vs. Normal - Top 10% Over-expressed (Taylor Prostate 3)	Prostate Carcinoma vs. Normal - Top 5% Over-expressed (Singh Prostate)	1.17e-46	5.6	148
Prostate Carcinoma vs. Normal - Top 10% Over-expressed (Taylor Prostate 3)	Prostate Carcinoma vs. Normal - Top 10% Over-expressed (Grasso Prostate)	6.36e-290	9.2	715
Prostate Carcinoma vs. Normal - Top 10% Over-expressed (Taylor Prostate 3)	Prostate Carcinoma vs. Normal - Top 10% Over-expressed (Arredouani Prostate)	1.47e-166	5.8	558
Prostate Carcinoma vs. Normal - Top 10% Over-expressed (Taylor Prostate 3)	Glioblastoma vs. Normal - Top 10% Over-expressed (Lee Brain)	0.001	1.3	222
Prostate Carcinoma vs. Normal - Top 10% Over-expressed (Taylor Prostate 3)	Prostate Carcinoma vs. Normal - Top 5% Over-expressed (Liu Prostate)	3.03e-89	7	245
Prostate Carcinoma vs. Normal - Top 10% Over-expressed (Taylor Prostate 3)	Prostate Carcinoma vs. Normal - Top 5% Over-expressed (Luo Prostate 2)	1.65e-65	4.9	235
Prostate Carcinoma vs. Normal - Top 10% Over-expressed (Taylor Prostate 3)	Lung Adenocarcinoma vs. Normal - Top 5% Over-expressed (Wei Lung)	4.82e-34	3	217
Prostate Carcinoma vs. Normal - Top 10% Over-expressed (Taylor Prostate 3)	Prostate Carcinoma vs. Normal - Top 1% Over-expressed (Holzbeierlein Prostate)	5.35e-11	9.2	21
Prostate Carcinoma vs. Normal - Top 10% Over-expressed (Taylor Prostate 3)	Mixed Lobular and Ductal Breast Carcinoma vs. Normal - Top 1% Over-expressed (TCGA Breast)	8.58e-07	2.5	43
Pleomorphic Liposarcoma vs. Normal - Top 10% Under-expressed (Detwiller Sarcoma)	Cutaneous Melanoma vs. Normal - Top 10% Under-expressed (Riker Melanoma)	5.02e-27	2.4	272
Pleomorphic Liposarcoma vs. Normal - Top 10% Under-expressed (Detwiller Sarcoma)	Glioblastoma vs. Normal - Top 10% Under-expressed (Sun Brain)	3.63e-27	2.4	264
Pleomorphic Liposarcoma vs. Normal - Top 10% Under-expressed (Detwiller Sarcoma)	Fibrosarcoma vs. Normal - Top 10% Under-expressed (Detwiller Sarcoma)	2.3e-185	8.4	482
Pleomorphic Liposarcoma vs. Normal - Top 10% Under-expressed (Detwiller Sarcoma)	Gastric Cancer vs. Normal - Top 10% Under-expressed (Cui Gastric)	4.05e-15	2	195
Pleomorphic Liposarcoma vs. Normal - Top 10% Under-expressed (Detwiller Sarcoma)	Diffuse Gastric Adenocarcinoma vs. Normal - Top 10% Under-expressed (Cho Gastric)	3.27e-21	2.2	242
Pleomorphic Liposarcoma vs. Normal - Top 10% Under-expressed (Detwiller Sarcoma)	Clear Cell Renal Cell Carcinoma vs. Normal - Top 10% Under-expressed (Yusenko Renal)	8.72e-24	2.3	240
Pleomorphic Liposarcoma vs. Normal - Top 10% Under-expressed (Detwiller Sarcoma)	Renal Wilms Tumor vs. Normal - Top 10% Under-expressed (Yusenko Renal)	3.85e-36	2.7	283
Pleomorphic Liposarcoma vs. Normal - Top 10% Under-expressed (Detwiller Sarcoma)	Oral Cavity Squamous Cell Carcinoma vs. Normal - Top 10% Under-expressed (Peng Head-Neck)	2.68e-35	2.8	266
Pleomorphic Liposarcoma vs. Normal - Top 10% Under-expressed (Detwiller Sarcoma)	Glioblastoma vs. Normal - Top 10% Under-expressed (Murat Brain)	5.43e-27	2.4	267
Pleomorphic Liposarcoma vs. Normal - Top 10% Under-expressed (Detwiller Sarcoma)	Prostate Carcinoma vs. Normal - Top 10% Over-expressed (Yu Prostate)	6.47e-05	1.5	126
Pleomorphic Liposarcoma vs. Normal - Top 10% Under-expressed (Detwiller Sarcoma)	Nasopharyngeal Carcinoma vs. Normal - Top 10% Under-expressed (Sengupta Head-Neck)	3.68e-41	3	279
Pleomorphic Liposarcoma vs. Normal - Top 10% Under-expressed (Detwiller Sarcoma)	Barrett's Esophagus vs. Normal - Top 10% Over-expressed (Kim Esophagus)	2.81e-11	1.8	206
Pleomorphic Liposarcoma vs. Normal - Top 10% Under-expressed (Detwiller Sarcoma)	Tongue Carcinoma vs. Normal - Top 10% Under-expressed (Pyeon Multi-cancer)	1.39e-18	2.1	215
Pleomorphic Liposarcoma vs. Normal - Top 10% Under-expressed (Detwiller Sarcoma)	Colon Carcinoma Epithelia vs. Normal - Top 5% Under-expressed (Skrzypczak Colorectal 2)	9.1e-12	2.1	131
Pleomorphic Liposarcoma vs. Normal - Top 10% Under-expressed (Detwiller Sarcoma)	Skin Squamous Cell Carcinoma vs. Normal - Top 5% Under-expressed (Riker Melanoma)	5.26e-19	2.6	143
Pleomorphic Liposarcoma vs. Normal - Top 10% Under-expressed (Detwiller Sarcoma)	Non-Hereditary Clear Cell Renal Cell Carcinoma vs. Normal - Top 10% Under-expressed (Beroukhim Renal)	2.35e-53	3.4	302
Pleomorphic Liposarcoma vs. Normal - Top 10% Under-expressed (Detwiller Sarcoma)	Brain Glioblastoma vs. Normal - Top 10% Under-expressed (TCGA Brain)	8.08e-35	2.7	264
Pleomorphic Liposarcoma vs. Normal - Top 10% Under-expressed (Detwiller Sarcoma)	Papillary Renal Cell Carcinoma vs. Normal - Top 5% Under-expressed (Yusenko Renal)	3.19e-13	2.2	128
Pleomorphic Liposarcoma vs. Normal - Top 10% Under-expressed (Detwiller Sarcoma)	Lung Carcinoid Tumor vs. Normal - Top 1% Over-expressed (Bhattacharjee Lung)	0.000966	2.5	19
Pleomorphic Liposarcoma vs. Normal - Top 10% Under-expressed (Detwiller Sarcoma)	Esophageal Adenocarcinoma vs. Normal - Top 10% Over-expressed (Kim Esophagus)	0.001	1.3	170
Pleomorphic Liposarcoma vs. Normal - Top 10% Under-expressed (Detwiller Sarcoma)	Cutaneous Melanoma vs. Normal - Top 5% Under-expressed (Talantov Melanoma)	7.74e-19	2.7	136
Pleomorphic Liposarcoma vs. Normal - Top 10% Under-expressed (Detwiller Sarcoma)	Gastric Mixed Adenocarcinoma vs. Normal - Top 10% Under-expressed (Cho Gastric)	9.53e-13	1.9	204
Pleomorphic Liposarcoma vs. Normal - Top 10% Under-expressed (Detwiller Sarcoma)	Colorectal Carcinoma vs. Normal - Top 10% Under-expressed (Skrzypczak Colorectal)	2.88e-26	2.3	276
Pleomorphic Liposarcoma vs. Normal - Top 10% Under-expressed (Detwiller Sarcoma)	Gastric Intestinal Type Adenocarcinoma vs. Normal - Top 5% Under-expressed (Cho Gastric)	1.35e-10	2	122
Pleomorphic Liposarcoma vs. Normal - Top 10% Under-expressed (Detwiller Sarcoma)	Anaplastic Astrocytoma vs. Normal - Top 10% Under-expressed (Sun Brain)	1.29e-13	1.8	225
Pleomorphic Liposarcoma vs. Normal - Top 10% Under-expressed (Detwiller Sarcoma)	Anaplastic Oligoastrocytoma vs. Normal - Top 10% Under-expressed (French Brain)	3.47e-21	2.2	226
Pleomorphic Liposarcoma vs. Normal - Top 10% Under-expressed (Detwiller Sarcoma)	Oligodendroglioma vs. Normal - Top 10% Under-expressed (Sun Brain)	6.19e-15	1.9	231
Pleomorphic Liposarcoma vs. Normal - Top 10% Under-expressed (Detwiller Sarcoma)	Hereditary Clear Cell Renal Cell Carcinoma vs. Normal - Top 10% Under-expressed (Beroukhim Renal)	3.75e-36	2.8	267
Pleomorphic Liposarcoma vs. Normal - Top 10% Under-expressed (Detwiller Sarcoma)	Clear Cell Sarcoma of the Kidney vs. Normal - Top 5% Under-expressed (Cutcliffe Renal)	3.87e-20	2.7	139
Pleomorphic Liposarcoma vs. Normal - Top 10% Under-expressed (Detwiller Sarcoma)	Renal Wilms Tumor vs. Normal - Top 5% Under-expressed (Cutcliffe Renal)	5.07e-07	1.8	102
Pleomorphic Liposarcoma vs. Normal - Top 10% Under-expressed (Detwiller Sarcoma)	Large Cell Lung Carcinoma vs. Normal - Top 10% Under-expressed (Garber Lung)	1.14e-15	2.3	150
Pleomorphic Liposarcoma vs. Normal - Top 10% Under-expressed (Detwiller Sarcoma)	Tongue Squamous Cell Carcinoma vs. Normal - Top 10% Under-expressed (Talbot Lung)	3.04e-19	2.4	175
Pleomorphic Liposarcoma vs. Normal - Top 10% Under-expressed (Detwiller Sarcoma)	Gastric Intestinal Type Adenocarcinoma vs. Normal - Top 10% Under-expressed (DErrico Gastric)	2.55e-21	2.2	236
Pleomorphic Liposarcoma vs. Normal - Top 10% Under-expressed (Detwiller Sarcoma)	Rectal Adenocarcinoma vs. Normal - Top 10% Under-expressed (Gaedcke Colorectal)	1.45e-16	2	229
Pleomorphic Liposarcoma vs. Normal - Top 10% Under-expressed (Detwiller Sarcoma)	Hepatocellular Carcinoma vs. Normal - Top 10% Under-expressed (Roessler Liver 2)	1.07e-27	2.5	247
Pleomorphic Liposarcoma vs. Normal - Top 10% Under-expressed (Detwiller Sarcoma)	Leiomyosarcoma vs. Normal - Top 10% Under-expressed (Detwiller Sarcoma)	1.08e-129	6.1	417
Pleomorphic Liposarcoma vs. Normal - Top 10% Under-expressed (Detwiller Sarcoma)	Colon Adenoma Epithelia vs. Normal - Top 10% Under-expressed (Skrzypczak Colorectal 2)	1.81e-10	1.7	215
Pleomorphic Liposarcoma vs. Normal - Top 10% Under-expressed (Detwiller Sarcoma)	Clear Cell Renal Cell Carcinoma vs. Normal - Top 10% Under-expressed (Gumz Renal)	8.08e-35	2.7	264
Pleomorphic Liposarcoma vs. Normal - Top 10% Under-expressed (Detwiller Sarcoma)	Diffuse Gastric Adenocarcinoma vs. Normal - Top 10% Under-expressed (DErrico Gastric)	1.26e-16	2	220
Pleomorphic Liposarcoma vs. Normal - Top 10% Under-expressed (Detwiller Sarcoma)	Glioblastoma vs. Normal - Top 10% Over-expressed (Lee Brain)	0.001	1.3	184
Pleomorphic Liposarcoma vs. Normal - Top 10% Under-expressed (Detwiller Sarcoma)	Colorectal Carcinoma vs. Normal - Top 5% Under-expressed (Hong Colorectal)	7.82e-12	2.1	134
Pleomorphic Liposarcoma vs. Normal - Top 10% Under-expressed (Detwiller Sarcoma)	Round Cell Liposarcoma vs. Normal - Top 10% Under-expressed (Detwiller Sarcoma)	1.23e-110	5.4	392
Pleomorphic Liposarcoma vs. Normal - Top 10% Under-expressed (Detwiller Sarcoma)	Tongue Squamous Cell Carcinoma vs. Normal - Top 10% Under-expressed (Estilo Head-Neck)	6.69e-13	2.1	157
Pleomorphic Liposarcoma vs. Normal - Top 10% Under-expressed (Detwiller Sarcoma)	Hepatocellular Carcinoma vs. Normal - Top 5% Under-expressed (Wurmbach Liver)	1.12e-05	1.6	114
Pleomorphic Liposarcoma vs. Normal - Top 10% Under-expressed (Detwiller Sarcoma)	Hypopharyngeal Squamous Cell Carcinoma vs. Normal - Top 10% Under-expressed (Schlingemann Head-Neck)	1.65e-37	2.8	270
Pleomorphic Liposarcoma vs. Normal - Top 10% Under-expressed (Detwiller Sarcoma)	Vulvar Intraepithelial Neoplasia vs. Normal - Top 5% Under-expressed (Santegoets Vulva)	2.13e-05	1.6	114
Pleomorphic Liposarcoma vs. Normal - Top 10% Under-expressed (Detwiller Sarcoma)	Head and Neck Squamous Cell Carcinoma vs. Normal - Top 10% Under-expressed (Ginos Head-Neck)	4.08e-46	3.2	288
Pleomorphic Liposarcoma vs. Normal - Top 10% Under-expressed (Detwiller Sarcoma)	Pancreatic Adenocarcinoma vs. Normal - Top 5% Under-expressed (Iacobuzio-Donahue Pancreas 2)	8.24e-05	1.7	74
Pleomorphic Liposarcoma vs. Normal - Top 10% Under-expressed (Detwiller Sarcoma)	Dedifferentiated Liposarcoma vs. Normal - Top 10% Under-expressed (Detwiller Sarcoma)	1.43e-76	4.2	342
Pleomorphic Liposarcoma vs. Normal - Top 10% Under-expressed (Detwiller Sarcoma)	Gastric Mixed Adenocarcinoma vs. Normal - Top 10% Under-expressed (Chen Gastric)	1.49e-13	2.2	143
Pleomorphic Liposarcoma vs. Normal - Top 10% Under-expressed (Detwiller Sarcoma)	Cutaneous Follicular Lymphoma vs. Normal - Top 5% Under-expressed (Storz Lymphoma)	9.44e-05	1.6	90
Pleomorphic Liposarcoma vs. Normal - Top 10% Under-expressed (Detwiller Sarcoma)	Glioblastoma vs. Normal - Top 10% Under-expressed (Liang Brain)	1.32e-08	1.9	119
Pleomorphic Liposarcoma vs. Normal - Top 10% Under-expressed (Detwiller Sarcoma)	Pleomorphic Liposarcoma vs. Normal - Top 5% Under-expressed (Barretina Sarcoma)	3.29e-11	2.1	116
Pleomorphic Liposarcoma vs. Normal - Top 10% Under-expressed (Detwiller Sarcoma)	Glioblastoma vs. Normal - Top 10% Under-expressed (Shai Brain)	1.23e-06	1.7	134
Pleomorphic Liposarcoma vs. Normal - Top 10% Under-expressed (Detwiller Sarcoma)	Glioblastoma vs. Normal - Top 5% Under-expressed (Bredel Brain 2)	3.29e-07	1.8	99
Pleomorphic Liposarcoma vs. Normal - Top 10% Under-expressed (Detwiller Sarcoma)	Head and Neck Squamous Cell Carcinoma vs. Normal - Top 5% Under-expressed (Cromer Head-Neck)	5.28e-13	2.6	96
Pleomorphic Liposarcoma vs. Normal - Top 10% Under-expressed (Detwiller Sarcoma)	Lung Adenocarcinoma vs. Normal - Top 5% Under-expressed (Landi Lung)	1.15e-13	2.3	123
Pleomorphic Liposarcoma vs. Normal - Top 10% Under-expressed (Detwiller Sarcoma)	Atypical Teratoid/Rhabdoid Tumor vs. Normal - Top 5% Under-expressed (Pomeroy Brain)	5.16e-05	2	49
Pleomorphic Liposarcoma vs. Normal - Top 10% Under-expressed (Detwiller Sarcoma)	Mixed Lobular and Ductal Breast Carcinoma vs. Normal - Top 1% Over-expressed (TCGA Breast)	0.000204	2.2	30
Cutaneous Melanoma vs. Normal - Top 10% Under-expressed (Riker Melanoma)	Glioblastoma vs. Normal - Top 10% Under-expressed (Sun Brain)	6.63e-20	1.9	318
Cutaneous Melanoma vs. Normal - Top 10% Under-expressed (Riker Melanoma)	Fibrosarcoma vs. Normal - Top 10% Under-expressed (Detwiller Sarcoma)	6.36e-29	2.4	277
Cutaneous Melanoma vs. Normal - Top 10% Under-expressed (Riker Melanoma)	Gastric Cancer vs. Normal - Top 10% Under-expressed (Cui Gastric)	5.07e-05	1.4	230
Cutaneous Melanoma vs. Normal - Top 10% Under-expressed (Riker Melanoma)	Diffuse Gastric Adenocarcinoma vs. Normal - Top 10% Under-expressed (Cho Gastric)	1.15e-12	1.7	291
Cutaneous Melanoma vs. Normal - Top 10% Under-expressed (Riker Melanoma)	Clear Cell Renal Cell Carcinoma vs. Normal - Top 10% Under-expressed (Yusenko Renal)	1.7e-22	2	327
Cutaneous Melanoma vs. Normal - Top 10% Under-expressed (Riker Melanoma)	Renal Wilms Tumor vs. Normal - Top 10% Under-expressed (Yusenko Renal)	3.86e-45	2.6	391
Cutaneous Melanoma vs. Normal - Top 10% Under-expressed (Riker Melanoma)	Oral Cavity Squamous Cell Carcinoma vs. Normal - Top 10% Under-expressed (Peng Head-Neck)	6.23e-168	5.8	580
Cutaneous Melanoma vs. Normal - Top 10% Under-expressed (Riker Melanoma)	Glioblastoma vs. Normal - Top 10% Under-expressed (Murat Brain)	1.82e-20	1.9	320
Cutaneous Melanoma vs. Normal - Top 10% Under-expressed (Riker Melanoma)	Nasopharyngeal Carcinoma vs. Normal - Top 10% Under-expressed (Sengupta Head-Neck)	1.03e-57	2.9	420
Cutaneous Melanoma vs. Normal - Top 10% Under-expressed (Riker Melanoma)	Prostate Carcinoma vs. Normal - Top 10% Over-expressed (Varambally Prostate)	0.008	1.2	227
Cutaneous Melanoma vs. Normal - Top 10% Under-expressed (Riker Melanoma)	Tongue Carcinoma vs. Normal - Top 10% Under-expressed (Pyeon Multi-cancer)	3.46e-15	1.7	300
Cutaneous Melanoma vs. Normal - Top 10% Under-expressed (Riker Melanoma)	Colon Carcinoma Epithelia vs. Normal - Top 5% Under-expressed (Skrzypczak Colorectal 2)	3.35e-24	2.5	201
Cutaneous Melanoma vs. Normal - Top 10% Under-expressed (Riker Melanoma)	Skin Squamous Cell Carcinoma vs. Normal - Top 5% Under-expressed (Riker Melanoma)	2.14e-59	3.9	272
Cutaneous Melanoma vs. Normal - Top 10% Under-expressed (Riker Melanoma)	Non-Hereditary Clear Cell Renal Cell Carcinoma vs. Normal - Top 10% Under-expressed (Beroukhim Renal)	2.41e-16	2	240
Cutaneous Melanoma vs. Normal - Top 10% Under-expressed (Riker Melanoma)	Brain Glioblastoma vs. Normal - Top 10% Under-expressed (TCGA Brain)	5.94e-09	1.6	211
Cutaneous Melanoma vs. Normal - Top 10% Under-expressed (Riker Melanoma)	Papillary Renal Cell Carcinoma vs. Normal - Top 5% Under-expressed (Yusenko Renal)	1.38e-14	2	174
Cutaneous Melanoma vs. Normal - Top 10% Under-expressed (Riker Melanoma)	Cutaneous Melanoma vs. Normal - Top 5% Under-expressed (Talantov Melanoma)	2.61e-72	5.5	242
Cutaneous Melanoma vs. Normal - Top 10% Under-expressed (Riker Melanoma)	Colorectal Carcinoma vs. Normal - Top 10% Under-expressed (Skrzypczak Colorectal)	3.82e-71	3.2	448
Cutaneous Melanoma vs. Normal - Top 10% Under-expressed (Riker Melanoma)	Gastric Intestinal Type Adenocarcinoma vs. Normal - Top 5% Under-expressed (Cho Gastric)	1.01e-05	1.5	140
Cutaneous Melanoma vs. Normal - Top 10% Under-expressed (Riker Melanoma)	Anaplastic Astrocytoma vs. Normal - Top 10% Under-expressed (Sun Brain)	1.59e-13	1.7	293
Cutaneous Melanoma vs. Normal - Top 10% Under-expressed (Riker Melanoma)	Anaplastic Oligoastrocytoma vs. Normal - Top 10% Under-expressed (French Brain)	1.58e-11	1.6	284
Cutaneous Melanoma vs. Normal - Top 10% Under-expressed (Riker Melanoma)	Oligodendroglioma vs. Normal - Top 10% Under-expressed (Sun Brain)	2.38e-19	1.9	316
Cutaneous Melanoma vs. Normal - Top 10% Under-expressed (Riker Melanoma)	Hereditary Clear Cell Renal Cell Carcinoma vs. Normal - Top 10% Under-expressed (Beroukhim Renal)	5.28e-11	1.7	220
Cutaneous Melanoma vs. Normal - Top 10% Under-expressed (Riker Melanoma)	Clear Cell Sarcoma of the Kidney vs. Normal - Top 5% Under-expressed (Cutcliffe Renal)	7.24e-19	2.5	150
Cutaneous Melanoma vs. Normal - Top 10% Under-expressed (Riker Melanoma)	Renal Wilms Tumor vs. Normal - Top 5% Under-expressed (Cutcliffe Renal)	7.08e-17	2.4	145
Cutaneous Melanoma vs. Normal - Top 10% Under-expressed (Riker Melanoma)	Large Cell Lung Carcinoma vs. Normal - Top 10% Under-expressed (Garber Lung)	8.14e-30	2.6	262
Cutaneous Melanoma vs. Normal - Top 10% Under-expressed (Riker Melanoma)	Gastric Intestinal Type Adenocarcinoma vs. Normal - Top 10% Under-expressed (DErrico Gastric)	2.56e-11	1.6	283
Cutaneous Melanoma vs. Normal - Top 10% Under-expressed (Riker Melanoma)	Rectal Adenocarcinoma vs. Normal - Top 10% Under-expressed (Gaedcke Colorectal)	4.79e-32	2.2	354
Cutaneous Melanoma vs. Normal - Top 10% Under-expressed (Riker Melanoma)	Hepatocellular Carcinoma vs. Normal - Top 10% Under-expressed (Roessler Liver 2)	2.18e-06	1.5	198
Cutaneous Melanoma vs. Normal - Top 10% Under-expressed (Riker Melanoma)	Leiomyosarcoma vs. Normal - Top 10% Under-expressed (Detwiller Sarcoma)	1.71e-12	1.8	226
Cutaneous Melanoma vs. Normal - Top 10% Under-expressed (Riker Melanoma)	Colon Adenoma Epithelia vs. Normal - Top 10% Under-expressed (Skrzypczak Colorectal 2)	1.67e-26	2.1	340
Cutaneous Melanoma vs. Normal - Top 10% Under-expressed (Riker Melanoma)	Clear Cell Renal Cell Carcinoma vs. Normal - Top 10% Under-expressed (Gumz Renal)	7.3e-06	1.5	195
Cutaneous Melanoma vs. Normal - Top 10% Under-expressed (Riker Melanoma)	Diffuse Gastric Adenocarcinoma vs. Normal - Top 10% Under-expressed (DErrico Gastric)	1.06e-14	1.7	298
Cutaneous Melanoma vs. Normal - Top 10% Under-expressed (Riker Melanoma)	Glioblastoma vs. Normal - Top 10% Over-expressed (Lee Brain)	3.28e-08	1.5	267
Cutaneous Melanoma vs. Normal - Top 10% Under-expressed (Riker Melanoma)	Colorectal Carcinoma vs. Normal - Top 5% Under-expressed (Hong Colorectal)	9.51e-29	2.7	212
Cutaneous Melanoma vs. Normal - Top 10% Under-expressed (Riker Melanoma)	Round Cell Liposarcoma vs. Normal - Top 10% Under-expressed (Detwiller Sarcoma)	1.18e-26	2.3	271
Cutaneous Melanoma vs. Normal - Top 10% Under-expressed (Riker Melanoma)	Hepatocellular Carcinoma vs. Normal - Top 5% Under-expressed (Wurmbach Liver)	6.19e-19	2.2	187
Cutaneous Melanoma vs. Normal - Top 10% Under-expressed (Riker Melanoma)	Hypopharyngeal Squamous Cell Carcinoma vs. Normal - Top 10% Under-expressed (Schlingemann Head-Neck)	3.83e-54	3.3	333
Cutaneous Melanoma vs. Normal - Top 10% Under-expressed (Riker Melanoma)	Vulvar Intraepithelial Neoplasia vs. Normal - Top 5% Under-expressed (Santegoets Vulva)	0.000287	1.4	131
Cutaneous Melanoma vs. Normal - Top 10% Under-expressed (Riker Melanoma)	Head and Neck Squamous Cell Carcinoma vs. Normal - Top 10% Under-expressed (Ginos Head-Neck)	2.55e-101	4.8	412
Cutaneous Melanoma vs. Normal - Top 10% Under-expressed (Riker Melanoma)	Dedifferentiated Liposarcoma vs. Normal - Top 10% Under-expressed (Detwiller Sarcoma)	1.44e-06	1.5	199
Cutaneous Melanoma vs. Normal - Top 10% Under-expressed (Riker Melanoma)	Gastric Mixed Adenocarcinoma vs. Normal - Top 10% Under-expressed (Chen Gastric)	7.8e-14	1.9	212
Cutaneous Melanoma vs. Normal - Top 10% Under-expressed (Riker Melanoma)	Cutaneous Follicular Lymphoma vs. Normal - Top 5% Under-expressed (Storz Lymphoma)	9.23e-53	4	235
Cutaneous Melanoma vs. Normal - Top 10% Under-expressed (Riker Melanoma)	Lung Adenocarcinoma vs. Normal - Top 5% Over-expressed (Wei Lung)	0.006	1.3	122
Cutaneous Melanoma vs. Normal - Top 10% Under-expressed (Riker Melanoma)	Glioblastoma vs. Normal - Top 10% Under-expressed (Liang Brain)	9.56e-05	1.4	161
Cutaneous Melanoma vs. Normal - Top 10% Under-expressed (Riker Melanoma)	Pleomorphic Liposarcoma vs. Normal - Top 5% Under-expressed (Barretina Sarcoma)	6.55e-14	2.2	137
Cutaneous Melanoma vs. Normal - Top 10% Under-expressed (Riker Melanoma)	Glioblastoma vs. Normal - Top 5% Under-expressed (Bredel Brain 2)	3.9e-07	1.7	127
Cutaneous Melanoma vs. Normal - Top 10% Under-expressed (Riker Melanoma)	Head and Neck Squamous Cell Carcinoma vs. Normal - Top 5% Under-expressed (Cromer Head-Neck)	2.41e-19	3	118
Cutaneous Melanoma vs. Normal - Top 10% Under-expressed (Riker Melanoma)	Lung Adenocarcinoma vs. Normal - Top 5% Under-expressed (Landi Lung)	2.89e-08	1.8	119
Cutaneous Melanoma vs. Normal - Top 10% Under-expressed (Riker Melanoma)	Mixed Lobular and Ductal Breast Carcinoma vs. Normal - Top 1% Over-expressed (TCGA Breast)	2.06e-07	2.6	46
Glioblastoma vs. Normal - Top 10% Under-expressed (Sun Brain)	Fibrosarcoma vs. Normal - Top 10% Under-expressed (Detwiller Sarcoma)	5.56e-08	1.6	199
Glioblastoma vs. Normal - Top 10% Under-expressed (Sun Brain)	Gastric Cancer vs. Normal - Top 10% Under-expressed (Cui Gastric)	1.16e-15	1.8	278
Glioblastoma vs. Normal - Top 10% Under-expressed (Sun Brain)	Diffuse Gastric Adenocarcinoma vs. Normal - Top 10% Under-expressed (Cho Gastric)	1.06e-12	1.7	289
Glioblastoma vs. Normal - Top 10% Under-expressed (Sun Brain)	Clear Cell Renal Cell Carcinoma vs. Normal - Top 10% Under-expressed (Yusenko Renal)	2.58e-42	2.5	384
Glioblastoma vs. Normal - Top 10% Under-expressed (Sun Brain)	Renal Wilms Tumor vs. Normal - Top 10% Under-expressed (Yusenko Renal)	4.89e-21	1.9	322
Glioblastoma vs. Normal - Top 10% Under-expressed (Sun Brain)	Oral Cavity Squamous Cell Carcinoma vs. Normal - Top 10% Under-expressed (Peng Head-Neck)	4.52e-08	1.5	249
Glioblastoma vs. Normal - Top 10% Under-expressed (Sun Brain)	Glioblastoma vs. Normal - Top 10% Under-expressed (Murat Brain)	0	30	1153
Glioblastoma vs. Normal - Top 10% Under-expressed (Sun Brain)	Nasopharyngeal Carcinoma vs. Normal - Top 10% Under-expressed (Sengupta Head-Neck)	3.28e-08	1.5	267
Glioblastoma vs. Normal - Top 10% Under-expressed (Sun Brain)	Tongue Carcinoma vs. Normal - Top 10% Under-expressed (Pyeon Multi-cancer)	9.41e-09	1.5	270
Glioblastoma vs. Normal - Top 10% Under-expressed (Sun Brain)	Colon Carcinoma Epithelia vs. Normal - Top 5% Under-expressed (Skrzypczak Colorectal 2)	2.96e-08	1.7	151
Glioblastoma vs. Normal - Top 10% Under-expressed (Sun Brain)	Skin Squamous Cell Carcinoma vs. Normal - Top 5% Under-expressed (Riker Melanoma)	2.23e-20	2.3	191
Glioblastoma vs. Normal - Top 10% Under-expressed (Sun Brain)	Non-Hereditary Clear Cell Renal Cell Carcinoma vs. Normal - Top 10% Under-expressed (Beroukhim Renal)	2.07e-21	2.2	248
Glioblastoma vs. Normal - Top 10% Under-expressed (Sun Brain)	Brain Glioblastoma vs. Normal - Top 10% Under-expressed (TCGA Brain)	0	31.7	803
Glioblastoma vs. Normal - Top 10% Under-expressed (Sun Brain)	Papillary Renal Cell Carcinoma vs. Normal - Top 5% Under-expressed (Yusenko Renal)	2.06e-23	2.4	199
Glioblastoma vs. Normal - Top 10% Under-expressed (Sun Brain)	Lung Carcinoid Tumor vs. Normal - Top 1% Over-expressed (Bhattacharjee Lung)	2.47e-13	5.9	37
Glioblastoma vs. Normal - Top 10% Under-expressed (Sun Brain)	Cutaneous Melanoma vs. Normal - Top 5% Under-expressed (Talantov Melanoma)	1.68e-05	1.6	104
Glioblastoma vs. Normal - Top 10% Under-expressed (Sun Brain)	Gastric Mixed Adenocarcinoma vs. Normal - Top 10% Under-expressed (Cho Gastric)	7.31e-07	1.4	252
Glioblastoma vs. Normal - Top 10% Under-expressed (Sun Brain)	Colorectal Carcinoma vs. Normal - Top 10% Under-expressed (Skrzypczak Colorectal)	1.5e-25	2.1	337
Glioblastoma vs. Normal - Top 10% Under-expressed (Sun Brain)	Gastric Intestinal Type Adenocarcinoma vs. Normal - Top 5% Under-expressed (Cho Gastric)	1.42e-08	1.7	152
Glioblastoma vs. Normal - Top 10% Under-expressed (Sun Brain)	Anaplastic Astrocytoma vs. Normal - Top 10% Under-expressed (Sun Brain)	0	59.6	1339
Glioblastoma vs. Normal - Top 10% Under-expressed (Sun Brain)	Anaplastic Oligoastrocytoma vs. Normal - Top 10% Under-expressed (French Brain)	3.22e-231	6.9	685
Glioblastoma vs. Normal - Top 10% Under-expressed (Sun Brain)	Oligodendroglioma vs. Normal - Top 10% Under-expressed (Sun Brain)	0	70	1378
Glioblastoma vs. Normal - Top 10% Under-expressed (Sun Brain)	Hereditary Clear Cell Renal Cell Carcinoma vs. Normal - Top 10% Under-expressed (Beroukhim Renal)	5.14e-16	2	231
Glioblastoma vs. Normal - Top 10% Under-expressed (Sun Brain)	Clear Cell Sarcoma of the Kidney vs. Normal - Top 5% Under-expressed (Cutcliffe Renal)	0.000186	1.5	99
Glioblastoma vs. Normal - Top 10% Under-expressed (Sun Brain)	Renal Wilms Tumor vs. Normal - Top 5% Under-expressed (Cutcliffe Renal)	0.001	1.5	95
Glioblastoma vs. Normal - Top 10% Under-expressed (Sun Brain)	Large Cell Lung Carcinoma vs. Normal - Top 10% Under-expressed (Garber Lung)	3.84e-10	1.7	199
Glioblastoma vs. Normal - Top 10% Under-expressed (Sun Brain)	Tongue Squamous Cell Carcinoma vs. Normal - Top 10% Under-expressed (Talbot Lung)	2.64e-11	1.9	170
Glioblastoma vs. Normal - Top 10% Under-expressed (Sun Brain)	Gastric Intestinal Type Adenocarcinoma vs. Normal - Top 10% Under-expressed (DErrico Gastric)	6.61e-22	2	325
Glioblastoma vs. Normal - Top 10% Under-expressed (Sun Brain)	Rectal Adenocarcinoma vs. Normal - Top 10% Under-expressed (Gaedcke Colorectal)	2.29e-22	2	325
Glioblastoma vs. Normal - Top 10% Under-expressed (Sun Brain)	Leiomyosarcoma vs. Normal - Top 10% Under-expressed (Detwiller Sarcoma)	1.5e-05	1.4	186
Glioblastoma vs. Normal - Top 10% Under-expressed (Sun Brain)	Colon Adenoma Epithelia vs. Normal - Top 10% Under-expressed (Skrzypczak Colorectal 2)	6.25e-16	1.8	303
Glioblastoma vs. Normal - Top 10% Under-expressed (Sun Brain)	Clear Cell Renal Cell Carcinoma vs. Normal - Top 10% Under-expressed (Gumz Renal)	2.16e-11	1.8	214
Glioblastoma vs. Normal - Top 10% Under-expressed (Sun Brain)	Diffuse Gastric Adenocarcinoma vs. Normal - Top 10% Under-expressed (DErrico Gastric)	1.67e-09	1.5	274
Glioblastoma vs. Normal - Top 10% Under-expressed (Sun Brain)	Glioblastoma vs. Normal - Top 10% Over-expressed (Lee Brain)	1.72e-10	1.6	279
Glioblastoma vs. Normal - Top 10% Under-expressed (Sun Brain)	Colorectal Carcinoma vs. Normal - Top 5% Under-expressed (Hong Colorectal)	9.83e-09	1.7	153
Glioblastoma vs. Normal - Top 10% Under-expressed (Sun Brain)	Round Cell Liposarcoma vs. Normal - Top 10% Under-expressed (Detwiller Sarcoma)	1.98e-15	1.9	229
Glioblastoma vs. Normal - Top 10% Under-expressed (Sun Brain)	Tongue Squamous Cell Carcinoma vs. Normal - Top 10% Under-expressed (Estilo Head-Neck)	3.08e-17	2.2	188
Glioblastoma vs. Normal - Top 10% Under-expressed (Sun Brain)	Vulvar Intraepithelial Neoplasia vs. Normal - Top 5% Under-expressed (Santegoets Vulva)	1.61e-10	1.8	160
Glioblastoma vs. Normal - Top 10% Under-expressed (Sun Brain)	Head and Neck Squamous Cell Carcinoma vs. Normal - Top 10% Under-expressed (Ginos Head-Neck)	6.65e-05	1.4	182
Glioblastoma vs. Normal - Top 10% Under-expressed (Sun Brain)	Pancreatic Adenocarcinoma vs. Normal - Top 5% Under-expressed (Iacobuzio-Donahue Pancreas 2)	0.002	1.4	107
Glioblastoma vs. Normal - Top 10% Under-expressed (Sun Brain)	Dedifferentiated Liposarcoma vs. Normal - Top 10% Under-expressed (Detwiller Sarcoma)	2.2e-05	1.4	185
Glioblastoma vs. Normal - Top 10% Under-expressed (Sun Brain)	Cutaneous Follicular Lymphoma vs. Normal - Top 5% Under-expressed (Storz Lymphoma)	0.00081	1.4	115
Glioblastoma vs. Normal - Top 10% Under-expressed (Sun Brain)	Prostate Carcinoma vs. Normal - Top 5% Over-expressed (Luo Prostate 2)	5.02e-06	1.6	130
Glioblastoma vs. Normal - Top 10% Under-expressed (Sun Brain)	Glioblastoma vs. Normal - Top 10% Under-expressed (Liang Brain)	1.32e-82	4.8	338
Glioblastoma vs. Normal - Top 10% Under-expressed (Sun Brain)	Pleomorphic Liposarcoma vs. Normal - Top 5% Under-expressed (Barretina Sarcoma)	1.13e-06	1.7	109
Glioblastoma vs. Normal - Top 10% Under-expressed (Sun Brain)	Glioblastoma vs. Normal - Top 10% Under-expressed (Shai Brain)	1.53e-16	2.2	186
Glioblastoma vs. Normal - Top 10% Under-expressed (Sun Brain)	Glioblastoma vs. Normal - Top 5% Under-expressed (Bredel Brain 2)	8.12e-141	8.7	348
Glioblastoma vs. Normal - Top 10% Under-expressed (Sun Brain)	Lung Adenocarcinoma vs. Normal - Top 5% Under-expressed (Landi Lung)	1.95e-07	1.8	112
Glioblastoma vs. Normal - Top 10% Under-expressed (Sun Brain)	Atypical Teratoid/Rhabdoid Tumor vs. Normal - Top 5% Under-expressed (Pomeroy Brain)	2.13e-24	4.8	86
Fibrosarcoma vs. Normal - Top 10% Under-expressed (Detwiller Sarcoma)	Gastric Cancer vs. Normal - Top 10% Under-expressed (Cui Gastric)	1.24e-33	2.8	242
Fibrosarcoma vs. Normal - Top 10% Under-expressed (Detwiller Sarcoma)	Diffuse Gastric Adenocarcinoma vs. Normal - Top 10% Under-expressed (Cho Gastric)	1.27e-42	3	293
Fibrosarcoma vs. Normal - Top 10% Under-expressed (Detwiller Sarcoma)	Clear Cell Renal Cell Carcinoma vs. Normal - Top 10% Under-expressed (Yusenko Renal)	1.3e-17	2.1	222
Fibrosarcoma vs. Normal - Top 10% Under-expressed (Detwiller Sarcoma)	Renal Wilms Tumor vs. Normal - Top 10% Under-expressed (Yusenko Renal)	2.55e-65	3.7	341
Fibrosarcoma vs. Normal - Top 10% Under-expressed (Detwiller Sarcoma)	Oral Cavity Squamous Cell Carcinoma vs. Normal - Top 10% Under-expressed (Peng Head-Neck)	5.22e-46	3.2	287
Fibrosarcoma vs. Normal - Top 10% Under-expressed (Detwiller Sarcoma)	Glioblastoma vs. Normal - Top 10% Under-expressed (Murat Brain)	0.000662	1.3	178
Fibrosarcoma vs. Normal - Top 10% Under-expressed (Detwiller Sarcoma)	Prostate Carcinoma vs. Normal - Top 10% Over-expressed (Yu Prostate)	6.19e-05	1.5	121
Fibrosarcoma vs. Normal - Top 10% Under-expressed (Detwiller Sarcoma)	Nasopharyngeal Carcinoma vs. Normal - Top 10% Under-expressed (Sengupta Head-Neck)	1.41e-49	3.3	296
Fibrosarcoma vs. Normal - Top 10% Under-expressed (Detwiller Sarcoma)	Barrett's Esophagus vs. Normal - Top 10% Over-expressed (Kim Esophagus)	3.25e-17	2	227
Fibrosarcoma vs. Normal - Top 10% Under-expressed (Detwiller Sarcoma)	Prostate Carcinoma vs. Normal - Top 10% Over-expressed (Varambally Prostate)	0.003	1.3	166
Fibrosarcoma vs. Normal - Top 10% Under-expressed (Detwiller Sarcoma)	Tongue Carcinoma vs. Normal - Top 10% Under-expressed (Pyeon Multi-cancer)	1.32e-34	2.8	256
Fibrosarcoma vs. Normal - Top 10% Under-expressed (Detwiller Sarcoma)	Colon Carcinoma Epithelia vs. Normal - Top 5% Under-expressed (Skrzypczak Colorectal 2)	4.43e-19	2.5	151
Fibrosarcoma vs. Normal - Top 10% Under-expressed (Detwiller Sarcoma)	Skin Squamous Cell Carcinoma vs. Normal - Top 5% Under-expressed (Riker Melanoma)	6.18e-23	2.8	152
Fibrosarcoma vs. Normal - Top 10% Under-expressed (Detwiller Sarcoma)	Non-Hereditary Clear Cell Renal Cell Carcinoma vs. Normal - Top 10% Under-expressed (Beroukhim Renal)	2.01e-70	4	332
Fibrosarcoma vs. Normal - Top 10% Under-expressed (Detwiller Sarcoma)	Brain Glioblastoma vs. Normal - Top 10% Under-expressed (TCGA Brain)	1.59e-10	1.8	194
Fibrosarcoma vs. Normal - Top 10% Under-expressed (Detwiller Sarcoma)	Papillary Renal Cell Carcinoma vs. Normal - Top 5% Under-expressed (Yusenko Renal)	4.98e-09	1.9	115
Fibrosarcoma vs. Normal - Top 10% Under-expressed (Detwiller Sarcoma)	Esophageal Adenocarcinoma vs. Normal - Top 10% Over-expressed (Kim Esophagus)	1.09e-07	1.6	194
Fibrosarcoma vs. Normal - Top 10% Under-expressed (Detwiller Sarcoma)	Cutaneous Melanoma vs. Normal - Top 5% Under-expressed (Talantov Melanoma)	2.51e-23	2.9	146
Fibrosarcoma vs. Normal - Top 10% Under-expressed (Detwiller Sarcoma)	Gastric Mixed Adenocarcinoma vs. Normal - Top 10% Under-expressed (Cho Gastric)	7.9e-20	2.2	226
Fibrosarcoma vs. Normal - Top 10% Under-expressed (Detwiller Sarcoma)	Colorectal Carcinoma vs. Normal - Top 10% Under-expressed (Skrzypczak Colorectal)	1.7e-45	2.9	322
Fibrosarcoma vs. Normal - Top 10% Under-expressed (Detwiller Sarcoma)	Gastric Intestinal Type Adenocarcinoma vs. Normal - Top 5% Under-expressed (Cho Gastric)	1.11e-23	2.9	155
Fibrosarcoma vs. Normal - Top 10% Under-expressed (Detwiller Sarcoma)	Anaplastic Astrocytoma vs. Normal - Top 10% Under-expressed (Sun Brain)	0.003	1.3	172
Fibrosarcoma vs. Normal - Top 10% Under-expressed (Detwiller Sarcoma)	Anaplastic Oligoastrocytoma vs. Normal - Top 10% Under-expressed (French Brain)	8.49e-20	2.2	222
Fibrosarcoma vs. Normal - Top 10% Under-expressed (Detwiller Sarcoma)	Oligodendroglioma vs. Normal - Top 10% Under-expressed (Sun Brain)	5.41e-06	1.5	192
Fibrosarcoma vs. Normal - Top 10% Under-expressed (Detwiller Sarcoma)	Hereditary Clear Cell Renal Cell Carcinoma vs. Normal - Top 10% Under-expressed (Beroukhim Renal)	1.25e-61	3.7	317
Fibrosarcoma vs. Normal - Top 10% Under-expressed (Detwiller Sarcoma)	Clear Cell Sarcoma of the Kidney vs. Normal - Top 5% Under-expressed (Cutcliffe Renal)	2.83e-29	3.3	158
Fibrosarcoma vs. Normal - Top 10% Under-expressed (Detwiller Sarcoma)	Renal Wilms Tumor vs. Normal - Top 5% Under-expressed (Cutcliffe Renal)	2.11e-08	1.9	107
Fibrosarcoma vs. Normal - Top 10% Under-expressed (Detwiller Sarcoma)	Large Cell Lung Carcinoma vs. Normal - Top 10% Under-expressed (Garber Lung)	8.83e-19	2.5	156
Fibrosarcoma vs. Normal - Top 10% Under-expressed (Detwiller Sarcoma)	Tongue Squamous Cell Carcinoma vs. Normal - Top 10% Under-expressed (Talbot Lung)	1.33e-43	3.8	219
Fibrosarcoma vs. Normal - Top 10% Under-expressed (Detwiller Sarcoma)	Gastric Intestinal Type Adenocarcinoma vs. Normal - Top 10% Under-expressed (DErrico Gastric)	1.8e-40	2.9	283
Fibrosarcoma vs. Normal - Top 10% Under-expressed (Detwiller Sarcoma)	Rectal Adenocarcinoma vs. Normal - Top 10% Under-expressed (Gaedcke Colorectal)	9.64e-21	2.2	239
Fibrosarcoma vs. Normal - Top 10% Under-expressed (Detwiller Sarcoma)	Hepatocellular Carcinoma vs. Normal - Top 10% Under-expressed (Roessler Liver 2)	7.43e-73	4.1	336
Fibrosarcoma vs. Normal - Top 10% Under-expressed (Detwiller Sarcoma)	Leiomyosarcoma vs. Normal - Top 10% Under-expressed (Detwiller Sarcoma)	7.34e-180	8.1	476
Fibrosarcoma vs. Normal - Top 10% Under-expressed (Detwiller Sarcoma)	Colon Adenoma Epithelia vs. Normal - Top 10% Under-expressed (Skrzypczak Colorectal 2)	4.59e-19	2.1	246
Fibrosarcoma vs. Normal - Top 10% Under-expressed (Detwiller Sarcoma)	Clear Cell Renal Cell Carcinoma vs. Normal - Top 10% Under-expressed (Gumz Renal)	2.27e-59	3.6	313
Fibrosarcoma vs. Normal - Top 10% Under-expressed (Detwiller Sarcoma)	Diffuse Gastric Adenocarcinoma vs. Normal - Top 10% Under-expressed (DErrico Gastric)	3.05e-33	2.7	265
Fibrosarcoma vs. Normal - Top 10% Under-expressed (Detwiller Sarcoma)	Glioblastoma vs. Normal - Top 10% Over-expressed (Lee Brain)	9.47e-13	1.8	231
Fibrosarcoma vs. Normal - Top 10% Under-expressed (Detwiller Sarcoma)	Colorectal Carcinoma vs. Normal - Top 5% Under-expressed (Hong Colorectal)	1.46e-21	2.6	160
Fibrosarcoma vs. Normal - Top 10% Under-expressed (Detwiller Sarcoma)	Round Cell Liposarcoma vs. Normal - Top 10% Under-expressed (Detwiller Sarcoma)	2.09e-143	6.7	434
Fibrosarcoma vs. Normal - Top 10% Under-expressed (Detwiller Sarcoma)	Tongue Squamous Cell Carcinoma vs. Normal - Top 10% Under-expressed (Estilo Head-Neck)	4.98e-27	2.9	187
Fibrosarcoma vs. Normal - Top 10% Under-expressed (Detwiller Sarcoma)	Hepatocellular Carcinoma vs. Normal - Top 5% Under-expressed (Wurmbach Liver)	7.76e-22	2.6	164
Fibrosarcoma vs. Normal - Top 10% Under-expressed (Detwiller Sarcoma)	Hypopharyngeal Squamous Cell Carcinoma vs. Normal - Top 10% Under-expressed (Schlingemann Head-Neck)	6.9e-39	2.9	273
Fibrosarcoma vs. Normal - Top 10% Under-expressed (Detwiller Sarcoma)	Vulvar Intraepithelial Neoplasia vs. Normal - Top 5% Under-expressed (Santegoets Vulva)	9.37e-09	1.8	128
Fibrosarcoma vs. Normal - Top 10% Under-expressed (Detwiller Sarcoma)	Head and Neck Squamous Cell Carcinoma vs. Normal - Top 10% Under-expressed (Ginos Head-Neck)	1.71e-60	3.7	315
Fibrosarcoma vs. Normal - Top 10% Under-expressed (Detwiller Sarcoma)	Pancreatic Adenocarcinoma vs. Normal - Top 5% Under-expressed (Iacobuzio-Donahue Pancreas 2)	2.1e-08	2.1	85
Fibrosarcoma vs. Normal - Top 10% Under-expressed (Detwiller Sarcoma)	Dedifferentiated Liposarcoma vs. Normal - Top 10% Under-expressed (Detwiller Sarcoma)	2.64e-167	7.6	462
Fibrosarcoma vs. Normal - Top 10% Under-expressed (Detwiller Sarcoma)	Gastric Mixed Adenocarcinoma vs. Normal - Top 10% Under-expressed (Chen Gastric)	2.08e-37	3.6	196
Fibrosarcoma vs. Normal - Top 10% Under-expressed (Detwiller Sarcoma)	Cutaneous Follicular Lymphoma vs. Normal - Top 5% Under-expressed (Storz Lymphoma)	3.25e-05	1.7	90
Fibrosarcoma vs. Normal - Top 10% Under-expressed (Detwiller Sarcoma)	Glioblastoma vs. Normal - Top 10% Under-expressed (Liang Brain)	0.000249	1.5	100
Fibrosarcoma vs. Normal - Top 10% Under-expressed (Detwiller Sarcoma)	Pleomorphic Liposarcoma vs. Normal - Top 5% Under-expressed (Barretina Sarcoma)	1.62e-43	4.1	183
Fibrosarcoma vs. Normal - Top 10% Under-expressed (Detwiller Sarcoma)	Glioblastoma vs. Normal - Top 10% Under-expressed (Shai Brain)	3.69e-13	2.1	152
Fibrosarcoma vs. Normal - Top 10% Under-expressed (Detwiller Sarcoma)	Gastric Adenocarcinoma vs. Normal - Top 1% Under-expressed (Cho Gastric)	0.000213	2.5	25
Fibrosarcoma vs. Normal - Top 10% Under-expressed (Detwiller Sarcoma)	Head and Neck Squamous Cell Carcinoma vs. Normal - Top 5% Under-expressed (Cromer Head-Neck)	8.58e-15	2.8	97
Fibrosarcoma vs. Normal - Top 10% Under-expressed (Detwiller Sarcoma)	Lung Adenocarcinoma vs. Normal - Top 5% Under-expressed (Landi Lung)	2.82e-24	3	148
Fibrosarcoma vs. Normal - Top 10% Under-expressed (Detwiller Sarcoma)	Atypical Teratoid/Rhabdoid Tumor vs. Normal - Top 5% Under-expressed (Pomeroy Brain)	1.87e-06	2.2	55
Fibrosarcoma vs. Normal - Top 10% Under-expressed (Detwiller Sarcoma)	Pancreatic Adenocarcinoma vs. Normal - Top 1% Over-expressed (Iacobuzio-Donahue Pancreas 2)	0.003	2.1	22
Fibrosarcoma vs. Normal - Top 10% Under-expressed (Detwiller Sarcoma)	Mixed Lobular and Ductal Breast Carcinoma vs. Normal - Top 1% Over-expressed (TCGA Breast)	3.35e-05	2.4	32
Gastric Cancer vs. Normal - Top 10% Under-expressed (Cui Gastric)	Diffuse Gastric Adenocarcinoma vs. Normal - Top 10% Under-expressed (Cho Gastric)	3.38e-240	7.9	656
Gastric Cancer vs. Normal - Top 10% Under-expressed (Cui Gastric)	Clear Cell Renal Cell Carcinoma vs. Normal - Top 10% Under-expressed (Yusenko Renal)	1.27e-23	2.1	298
Gastric Cancer vs. Normal - Top 10% Under-expressed (Cui Gastric)	Renal Wilms Tumor vs. Normal - Top 10% Under-expressed (Yusenko Renal)	9.14e-21	2	294
Gastric Cancer vs. Normal - Top 10% Under-expressed (Cui Gastric)	Oral Cavity Squamous Cell Carcinoma vs. Normal - Top 10% Under-expressed (Peng Head-Neck)	2.61e-28	2.2	320
Gastric Cancer vs. Normal - Top 10% Under-expressed (Cui Gastric)	Glioblastoma vs. Normal - Top 10% Under-expressed (Murat Brain)	1.32e-14	1.8	275
Gastric Cancer vs. Normal - Top 10% Under-expressed (Cui Gastric)	Nasopharyngeal Carcinoma vs. Normal - Top 10% Under-expressed (Sengupta Head-Neck)	1.26e-19	2	288
Gastric Cancer vs. Normal - Top 10% Under-expressed (Cui Gastric)	Barrett's Esophagus vs. Normal - Top 10% Over-expressed (Kim Esophagus)	2.44e-14	1.8	273
Gastric Cancer vs. Normal - Top 10% Under-expressed (Cui Gastric)	Tongue Carcinoma vs. Normal - Top 10% Under-expressed (Pyeon Multi-cancer)	1.89e-17	1.9	266
Gastric Cancer vs. Normal - Top 10% Under-expressed (Cui Gastric)	Colon Carcinoma Epithelia vs. Normal - Top 5% Under-expressed (Skrzypczak Colorectal 2)	7.38e-23	2.5	186
Gastric Cancer vs. Normal - Top 10% Under-expressed (Cui Gastric)	Skin Squamous Cell Carcinoma vs. Normal - Top 5% Under-expressed (Riker Melanoma)	5.33e-32	3	200
Gastric Cancer vs. Normal - Top 10% Under-expressed (Cui Gastric)	Non-Hereditary Clear Cell Renal Cell Carcinoma vs. Normal - Top 10% Under-expressed (Beroukhim Renal)	1.84e-30	2.7	240
Gastric Cancer vs. Normal - Top 10% Under-expressed (Cui Gastric)	Brain Glioblastoma vs. Normal - Top 10% Under-expressed (TCGA Brain)	2.08e-18	2.2	208
Gastric Cancer vs. Normal - Top 10% Under-expressed (Cui Gastric)	Papillary Renal Cell Carcinoma vs. Normal - Top 5% Under-expressed (Yusenko Renal)	3.63e-29	2.8	197
Gastric Cancer vs. Normal - Top 10% Under-expressed (Cui Gastric)	Lung Carcinoid Tumor vs. Normal - Top 1% Over-expressed (Bhattacharjee Lung)	0.000121	3	20
Gastric Cancer vs. Normal - Top 10% Under-expressed (Cui Gastric)	Esophageal Adenocarcinoma vs. Normal - Top 10% Over-expressed (Kim Esophagus)	8.72e-08	1.5	245
Gastric Cancer vs. Normal - Top 10% Under-expressed (Cui Gastric)	Cutaneous Melanoma vs. Normal - Top 5% Under-expressed (Talantov Melanoma)	2.88e-17	2.6	124
Gastric Cancer vs. Normal - Top 10% Under-expressed (Cui Gastric)	Gastric Mixed Adenocarcinoma vs. Normal - Top 10% Under-expressed (Cho Gastric)	2.22e-134	5	516
Gastric Cancer vs. Normal - Top 10% Under-expressed (Cui Gastric)	Colorectal Carcinoma vs. Normal - Top 10% Under-expressed (Skrzypczak Colorectal)	1.13e-30	2.3	330
Gastric Cancer vs. Normal - Top 10% Under-expressed (Cui Gastric)	Gastric Intestinal Type Adenocarcinoma vs. Normal - Top 5% Under-expressed (Cho Gastric)	4.71e-234	12.6	460
Gastric Cancer vs. Normal - Top 10% Under-expressed (Cui Gastric)	Anaplastic Astrocytoma vs. Normal - Top 10% Under-expressed (Sun Brain)	5.58e-05	1.4	226
Gastric Cancer vs. Normal - Top 10% Under-expressed (Cui Gastric)	Anaplastic Oligoastrocytoma vs. Normal - Top 10% Under-expressed (French Brain)	2.93e-12	1.7	249
Gastric Cancer vs. Normal - Top 10% Under-expressed (Cui Gastric)	Oligodendroglioma vs. Normal - Top 10% Under-expressed (Sun Brain)	3.61e-06	1.4	236
Gastric Cancer vs. Normal - Top 10% Under-expressed (Cui Gastric)	Hereditary Clear Cell Renal Cell Carcinoma vs. Normal - Top 10% Under-expressed (Beroukhim Renal)	5.18e-27	2.5	232
Gastric Cancer vs. Normal - Top 10% Under-expressed (Cui Gastric)	Clear Cell Sarcoma of the Kidney vs. Normal - Top 5% Under-expressed (Cutcliffe Renal)	0.000171	1.6	86
Gastric Cancer vs. Normal - Top 10% Under-expressed (Cui Gastric)	Renal Wilms Tumor vs. Normal - Top 5% Under-expressed (Cutcliffe Renal)	4.11e-06	1.7	93
Gastric Cancer vs. Normal - Top 10% Under-expressed (Cui Gastric)	Large Cell Lung Carcinoma vs. Normal - Top 10% Under-expressed (Garber Lung)	1.35e-21	2.5	184
Gastric Cancer vs. Normal - Top 10% Under-expressed (Cui Gastric)	Tongue Squamous Cell Carcinoma vs. Normal - Top 10% Under-expressed (Talbot Lung)	7.48e-46	4	216
Gastric Cancer vs. Normal - Top 10% Under-expressed (Cui Gastric)	Gastric Intestinal Type Adenocarcinoma vs. Normal - Top 10% Under-expressed (DErrico Gastric)	9.5e-217	7.5	611
Gastric Cancer vs. Normal - Top 10% Under-expressed (Cui Gastric)	Rectal Adenocarcinoma vs. Normal - Top 10% Under-expressed (Gaedcke Colorectal)	2.69e-63	3.2	400
Gastric Cancer vs. Normal - Top 10% Under-expressed (Cui Gastric)	Hepatocellular Carcinoma vs. Normal - Top 10% Under-expressed (Roessler Liver 2)	3.66e-36	2.9	250
Gastric Cancer vs. Normal - Top 10% Under-expressed (Cui Gastric)	Leiomyosarcoma vs. Normal - Top 10% Under-expressed (Detwiller Sarcoma)	2e-11	1.8	183
Gastric Cancer vs. Normal - Top 10% Under-expressed (Cui Gastric)	Colon Adenoma Epithelia vs. Normal - Top 10% Under-expressed (Skrzypczak Colorectal 2)	1.55e-21	2	300
Gastric Cancer vs. Normal - Top 10% Under-expressed (Cui Gastric)	Clear Cell Renal Cell Carcinoma vs. Normal - Top 10% Under-expressed (Gumz Renal)	6.52e-19	2.2	211
Gastric Cancer vs. Normal - Top 10% Under-expressed (Cui Gastric)	Diffuse Gastric Adenocarcinoma vs. Normal - Top 10% Under-expressed (DErrico Gastric)	8.57e-96	4.1	442
Gastric Cancer vs. Normal - Top 10% Under-expressed (Cui Gastric)	Glioblastoma vs. Normal - Top 10% Over-expressed (Lee Brain)	8.68e-07	1.5	239
Gastric Cancer vs. Normal - Top 10% Under-expressed (Cui Gastric)	Colorectal Carcinoma vs. Normal - Top 5% Under-expressed (Hong Colorectal)	2.83e-39	3.2	221
Gastric Cancer vs. Normal - Top 10% Under-expressed (Cui Gastric)	Round Cell Liposarcoma vs. Normal - Top 10% Under-expressed (Detwiller Sarcoma)	4.16e-09	1.7	176
Gastric Cancer vs. Normal - Top 10% Under-expressed (Cui Gastric)	Tongue Squamous Cell Carcinoma vs. Normal - Top 10% Under-expressed (Estilo Head-Neck)	1.11e-44	3.9	215
Gastric Cancer vs. Normal - Top 10% Under-expressed (Cui Gastric)	Hepatocellular Carcinoma vs. Normal - Top 5% Under-expressed (Wurmbach Liver)	1.64e-15	2.1	169
Gastric Cancer vs. Normal - Top 10% Under-expressed (Cui Gastric)	Vulvar Intraepithelial Neoplasia vs. Normal - Top 5% Under-expressed (Santegoets Vulva)	3.69e-17	2.2	173
Gastric Cancer vs. Normal - Top 10% Under-expressed (Cui Gastric)	Head and Neck Squamous Cell Carcinoma vs. Normal - Top 10% Under-expressed (Ginos Head-Neck)	1.3e-17	2.1	205
Gastric Cancer vs. Normal - Top 10% Under-expressed (Cui Gastric)	Pancreatic Adenocarcinoma vs. Normal - Top 5% Under-expressed (Iacobuzio-Donahue Pancreas 2)	1.25e-15	2.5	123
Gastric Cancer vs. Normal - Top 10% Under-expressed (Cui Gastric)	Dedifferentiated Liposarcoma vs. Normal - Top 10% Under-expressed (Detwiller Sarcoma)	5.39e-12	1.9	184
Gastric Cancer vs. Normal - Top 10% Under-expressed (Cui Gastric)	Gastric Mixed Adenocarcinoma vs. Normal - Top 10% Under-expressed (Chen Gastric)	3.7e-51	4.1	225
Gastric Cancer vs. Normal - Top 10% Under-expressed (Cui Gastric)	Glioblastoma vs. Normal - Top 10% Under-expressed (Liang Brain)	0.000458	1.5	113
Gastric Cancer vs. Normal - Top 10% Under-expressed (Cui Gastric)	Pleomorphic Liposarcoma vs. Normal - Top 5% Under-expressed (Barretina Sarcoma)	2.04e-32	3.6	156
Gastric Cancer vs. Normal - Top 10% Under-expressed (Cui Gastric)	Glioblastoma vs. Normal - Top 10% Under-expressed (Shai Brain)	6.06e-10	1.9	136
Gastric Cancer vs. Normal - Top 10% Under-expressed (Cui Gastric)	Glioblastoma vs. Normal - Top 5% Under-expressed (Bredel Brain 2)	0.000203	1.5	93
Gastric Cancer vs. Normal - Top 10% Under-expressed (Cui Gastric)	Gastric Adenocarcinoma vs. Normal - Top 1% Under-expressed (Cho Gastric)	9.82e-48	10.9	94
Gastric Cancer vs. Normal - Top 10% Under-expressed (Cui Gastric)	Head and Neck Squamous Cell Carcinoma vs. Normal - Top 5% Under-expressed (Cromer Head-Neck)	1.32e-09	2.3	82
Gastric Cancer vs. Normal - Top 10% Under-expressed (Cui Gastric)	Lung Adenocarcinoma vs. Normal - Top 5% Under-expressed (Landi Lung)	6.63e-28	3.3	148
Gastric Cancer vs. Normal - Top 10% Under-expressed (Cui Gastric)	Atypical Teratoid/Rhabdoid Tumor vs. Normal - Top 5% Under-expressed (Pomeroy Brain)	0.000799	1.8	44
Diffuse Gastric Adenocarcinoma vs. Normal - Top 10% Under-expressed (Cho Gastric)	Clear Cell Renal Cell Carcinoma vs. Normal - Top 10% Under-expressed (Yusenko Renal)	4.63e-33	2.3	345
Diffuse Gastric Adenocarcinoma vs. Normal - Top 10% Under-expressed (Cho Gastric)	Renal Wilms Tumor vs. Normal - Top 10% Under-expressed (Yusenko Renal)	8.98e-33	2.3	351
Diffuse Gastric Adenocarcinoma vs. Normal - Top 10% Under-expressed (Cho Gastric)	Oral Cavity Squamous Cell Carcinoma vs. Normal - Top 10% Under-expressed (Peng Head-Neck)	5.65e-31	2.3	330
Diffuse Gastric Adenocarcinoma vs. Normal - Top 10% Under-expressed (Cho Gastric)	Glioblastoma vs. Normal - Top 10% Under-expressed (Murat Brain)	6.07e-15	1.7	298
Diffuse Gastric Adenocarcinoma vs. Normal - Top 10% Under-expressed (Cho Gastric)	Prostate Carcinoma vs. Normal - Top 10% Over-expressed (Yu Prostate)	0.009	1.3	115
Diffuse Gastric Adenocarcinoma vs. Normal - Top 10% Under-expressed (Cho Gastric)	Nasopharyngeal Carcinoma vs. Normal - Top 10% Under-expressed (Sengupta Head-Neck)	3.32e-32	2.3	349
Diffuse Gastric Adenocarcinoma vs. Normal - Top 10% Under-expressed (Cho Gastric)	Barrett's Esophagus vs. Normal - Top 10% Over-expressed (Kim Esophagus)	1.38e-47	2.7	385
Diffuse Gastric Adenocarcinoma vs. Normal - Top 10% Under-expressed (Cho Gastric)	Tongue Carcinoma vs. Normal - Top 10% Under-expressed (Pyeon Multi-cancer)	4.08e-13	1.7	272
Diffuse Gastric Adenocarcinoma vs. Normal - Top 10% Under-expressed (Cho Gastric)	Colon Carcinoma Epithelia vs. Normal - Top 5% Under-expressed (Skrzypczak Colorectal 2)	2.26e-43	3.3	243
Diffuse Gastric Adenocarcinoma vs. Normal - Top 10% Under-expressed (Cho Gastric)	Skin Squamous Cell Carcinoma vs. Normal - Top 5% Under-expressed (Riker Melanoma)	4.71e-22	2.4	190
Diffuse Gastric Adenocarcinoma vs. Normal - Top 10% Under-expressed (Cho Gastric)	Non-Hereditary Clear Cell Renal Cell Carcinoma vs. Normal - Top 10% Under-expressed (Beroukhim Renal)	2.91e-35	2.7	282
Diffuse Gastric Adenocarcinoma vs. Normal - Top 10% Under-expressed (Cho Gastric)	Brain Glioblastoma vs. Normal - Top 10% Under-expressed (TCGA Brain)	8.05e-13	1.8	218
Diffuse Gastric Adenocarcinoma vs. Normal - Top 10% Under-expressed (Cho Gastric)	Papillary Renal Cell Carcinoma vs. Normal - Top 5% Under-expressed (Yusenko Renal)	2e-23	2.5	195
Diffuse Gastric Adenocarcinoma vs. Normal - Top 10% Under-expressed (Cho Gastric)	Lung Carcinoid Tumor vs. Normal - Top 1% Over-expressed (Bhattacharjee Lung)	0.006	2.1	18
Diffuse Gastric Adenocarcinoma vs. Normal - Top 10% Under-expressed (Cho Gastric)	Esophageal Adenocarcinoma vs. Normal - Top 10% Over-expressed (Kim Esophagus)	1.71e-18	1.9	304
Diffuse Gastric Adenocarcinoma vs. Normal - Top 10% Under-expressed (Cho Gastric)	Cutaneous Melanoma vs. Normal - Top 5% Under-expressed (Talantov Melanoma)	1.51e-23	2.9	154
Diffuse Gastric Adenocarcinoma vs. Normal - Top 10% Under-expressed (Cho Gastric)	Gastric Mixed Adenocarcinoma vs. Normal - Top 10% Under-expressed (Cho Gastric)	0	32.8	1161
Diffuse Gastric Adenocarcinoma vs. Normal - Top 10% Under-expressed (Cho Gastric)	Colorectal Carcinoma vs. Normal - Top 10% Under-expressed (Skrzypczak Colorectal)	3.01e-102	3.9	504
Diffuse Gastric Adenocarcinoma vs. Normal - Top 10% Under-expressed (Cho Gastric)	Gastric Intestinal Type Adenocarcinoma vs. Normal - Top 5% Under-expressed (Cho Gastric)	0	220.4	895
Diffuse Gastric Adenocarcinoma vs. Normal - Top 10% Under-expressed (Cho Gastric)	Anaplastic Oligoastrocytoma vs. Normal - Top 10% Under-expressed (French Brain)	1.35e-05	1.4	236
Diffuse Gastric Adenocarcinoma vs. Normal - Top 10% Under-expressed (Cho Gastric)	Oligodendroglioma vs. Normal - Top 10% Under-expressed (Sun Brain)	6.82e-06	1.4	254
Diffuse Gastric Adenocarcinoma vs. Normal - Top 10% Under-expressed (Cho Gastric)	Hereditary Clear Cell Renal Cell Carcinoma vs. Normal - Top 10% Under-expressed (Beroukhim Renal)	1.77e-28	2.5	264
Diffuse Gastric Adenocarcinoma vs. Normal - Top 10% Under-expressed (Cho Gastric)	Clear Cell Sarcoma of the Kidney vs. Normal - Top 5% Under-expressed (Cutcliffe Renal)	1.23e-07	1.8	112
Diffuse Gastric Adenocarcinoma vs. Normal - Top 10% Under-expressed (Cho Gastric)	Renal Wilms Tumor vs. Normal - Top 5% Under-expressed (Cutcliffe Renal)	1.31e-06	1.7	108
Diffuse Gastric Adenocarcinoma vs. Normal - Top 10% Under-expressed (Cho Gastric)	Large Cell Lung Carcinoma vs. Normal - Top 10% Under-expressed (Garber Lung)	1.95e-21	2.3	218
Diffuse Gastric Adenocarcinoma vs. Normal - Top 10% Under-expressed (Cho Gastric)	Tongue Squamous Cell Carcinoma vs. Normal - Top 10% Under-expressed (Talbot Lung)	3.37e-27	2.8	200
Diffuse Gastric Adenocarcinoma vs. Normal - Top 10% Under-expressed (Cho Gastric)	Gastric Intestinal Type Adenocarcinoma vs. Normal - Top 10% Under-expressed (DErrico Gastric)	0	10.6	769
Diffuse Gastric Adenocarcinoma vs. Normal - Top 10% Under-expressed (Cho Gastric)	Rectal Adenocarcinoma vs. Normal - Top 10% Under-expressed (Gaedcke Colorectal)	5.79e-143	5	557
Diffuse Gastric Adenocarcinoma vs. Normal - Top 10% Under-expressed (Cho Gastric)	Hepatocellular Carcinoma vs. Normal - Top 10% Under-expressed (Roessler Liver 2)	1.04e-39	2.9	289
Diffuse Gastric Adenocarcinoma vs. Normal - Top 10% Under-expressed (Cho Gastric)	Leiomyosarcoma vs. Normal - Top 10% Under-expressed (Detwiller Sarcoma)	7.31e-21	2.2	242
Diffuse Gastric Adenocarcinoma vs. Normal - Top 10% Under-expressed (Cho Gastric)	Colon Adenoma Epithelia vs. Normal - Top 10% Under-expressed (Skrzypczak Colorectal 2)	1.17e-50	2.7	399
Diffuse Gastric Adenocarcinoma vs. Normal - Top 10% Under-expressed (Cho Gastric)	Clear Cell Renal Cell Carcinoma vs. Normal - Top 10% Under-expressed (Gumz Renal)	1.13e-22	2.2	249
Diffuse Gastric Adenocarcinoma vs. Normal - Top 10% Under-expressed (Cho Gastric)	Diffuse Gastric Adenocarcinoma vs. Normal - Top 10% Under-expressed (DErrico Gastric)	1.49e-115	4.4	504
Diffuse Gastric Adenocarcinoma vs. Normal - Top 10% Under-expressed (Cho Gastric)	Glioblastoma vs. Normal - Top 10% Over-expressed (Lee Brain)	1.68e-09	1.5	274
Diffuse Gastric Adenocarcinoma vs. Normal - Top 10% Under-expressed (Cho Gastric)	Colorectal Carcinoma vs. Normal - Top 5% Under-expressed (Hong Colorectal)	2.14e-68	4.3	287
Diffuse Gastric Adenocarcinoma vs. Normal - Top 10% Under-expressed (Cho Gastric)	Round Cell Liposarcoma vs. Normal - Top 10% Under-expressed (Detwiller Sarcoma)	2.02e-16	2	230
Diffuse Gastric Adenocarcinoma vs. Normal - Top 10% Under-expressed (Cho Gastric)	Tongue Squamous Cell Carcinoma vs. Normal - Top 10% Under-expressed (Estilo Head-Neck)	4.86e-32	3	211
Diffuse Gastric Adenocarcinoma vs. Normal - Top 10% Under-expressed (Cho Gastric)	Hepatocellular Carcinoma vs. Normal - Top 5% Under-expressed (Wurmbach Liver)	7.62e-24	2.5	202
Diffuse Gastric Adenocarcinoma vs. Normal - Top 10% Under-expressed (Cho Gastric)	Hypopharyngeal Squamous Cell Carcinoma vs. Normal - Top 10% Under-expressed (Schlingemann Head-Neck)	8.37e-20	2.1	240
Diffuse Gastric Adenocarcinoma vs. Normal - Top 10% Under-expressed (Cho Gastric)	Vulvar Intraepithelial Neoplasia vs. Normal - Top 5% Under-expressed (Santegoets Vulva)	2.94e-16	2.1	181
Diffuse Gastric Adenocarcinoma vs. Normal - Top 10% Under-expressed (Cho Gastric)	Head and Neck Squamous Cell Carcinoma vs. Normal - Top 10% Under-expressed (Ginos Head-Neck)	6.79e-17	2	230
Diffuse Gastric Adenocarcinoma vs. Normal - Top 10% Under-expressed (Cho Gastric)	Pancreatic Adenocarcinoma vs. Normal - Top 5% Under-expressed (Iacobuzio-Donahue Pancreas 2)	1.64e-17	2.5	145
Diffuse Gastric Adenocarcinoma vs. Normal - Top 10% Under-expressed (Cho Gastric)	Dedifferentiated Liposarcoma vs. Normal - Top 10% Under-expressed (Detwiller Sarcoma)	1.72e-14	1.9	222
Diffuse Gastric Adenocarcinoma vs. Normal - Top 10% Under-expressed (Cho Gastric)	Gastric Mixed Adenocarcinoma vs. Normal - Top 10% Under-expressed (Chen Gastric)	5.67e-76	4.7	309
Diffuse Gastric Adenocarcinoma vs. Normal - Top 10% Under-expressed (Cho Gastric)	Pleomorphic Liposarcoma vs. Normal - Top 5% Under-expressed (Barretina Sarcoma)	2.39e-19	2.6	146
Diffuse Gastric Adenocarcinoma vs. Normal - Top 10% Under-expressed (Cho Gastric)	Gastric Adenocarcinoma vs. Normal - Top 1% Under-expressed (Cho Gastric)	1.67e-140	65.7	167
Diffuse Gastric Adenocarcinoma vs. Normal - Top 10% Under-expressed (Cho Gastric)	Head and Neck Squamous Cell Carcinoma vs. Normal - Top 5% Under-expressed (Cromer Head-Neck)	5.59e-10	2.3	91
Diffuse Gastric Adenocarcinoma vs. Normal - Top 10% Under-expressed (Cho Gastric)	Lung Adenocarcinoma vs. Normal - Top 5% Under-expressed (Landi Lung)	1.24e-24	2.9	157
Diffuse Gastric Adenocarcinoma vs. Normal - Top 10% Under-expressed (Cho Gastric)	Atypical Teratoid/Rhabdoid Tumor vs. Normal - Top 5% Under-expressed (Pomeroy Brain)	0.000314	1.8	49
Clear Cell Renal Cell Carcinoma vs. Normal - Top 10% Under-expressed (Yusenko Renal)	Renal Wilms Tumor vs. Normal - Top 10% Under-expressed (Yusenko Renal)	5.21e-147	4.9	575
Clear Cell Renal Cell Carcinoma vs. Normal - Top 10% Under-expressed (Yusenko Renal)	Oral Cavity Squamous Cell Carcinoma vs. Normal - Top 10% Under-expressed (Peng Head-Neck)	3.58e-41	2.6	351
Clear Cell Renal Cell Carcinoma vs. Normal - Top 10% Under-expressed (Yusenko Renal)	Glioblastoma vs. Normal - Top 10% Under-expressed (Murat Brain)	3.3e-47	2.6	396
Clear Cell Renal Cell Carcinoma vs. Normal - Top 10% Under-expressed (Yusenko Renal)	Nasopharyngeal Carcinoma vs. Normal - Top 10% Under-expressed (Sengupta Head-Neck)	5.33e-24	2	332
Clear Cell Renal Cell Carcinoma vs. Normal - Top 10% Under-expressed (Yusenko Renal)	Barrett's Esophagus vs. Normal - Top 10% Over-expressed (Kim Esophagus)	3.19e-08	1.5	252
Clear Cell Renal Cell Carcinoma vs. Normal - Top 10% Under-expressed (Yusenko Renal)	Prostate Carcinoma vs. Normal - Top 10% Over-expressed (Varambally Prostate)	0.001	1.3	235
Clear Cell Renal Cell Carcinoma vs. Normal - Top 10% Under-expressed (Yusenko Renal)	Tongue Carcinoma vs. Normal - Top 10% Under-expressed (Pyeon Multi-cancer)	1.7e-22	2	327
Clear Cell Renal Cell Carcinoma vs. Normal - Top 10% Under-expressed (Yusenko Renal)	Colon Carcinoma Epithelia vs. Normal - Top 5% Under-expressed (Skrzypczak Colorectal 2)	4.65e-13	2	169
Clear Cell Renal Cell Carcinoma vs. Normal - Top 10% Under-expressed (Yusenko Renal)	Skin Squamous Cell Carcinoma vs. Normal - Top 5% Under-expressed (Riker Melanoma)	1.73e-30	2.7	216
Clear Cell Renal Cell Carcinoma vs. Normal - Top 10% Under-expressed (Yusenko Renal)	Non-Hereditary Clear Cell Renal Cell Carcinoma vs. Normal - Top 10% Under-expressed (Beroukhim Renal)	1.45e-203	9.1	506
Clear Cell Renal Cell Carcinoma vs. Normal - Top 10% Under-expressed (Yusenko Renal)	Brain Glioblastoma vs. Normal - Top 10% Under-expressed (TCGA Brain)	6.34e-33	2.7	263
Clear Cell Renal Cell Carcinoma vs. Normal - Top 10% Under-expressed (Yusenko Renal)	Papillary Renal Cell Carcinoma vs. Normal - Top 5% Under-expressed (Yusenko Renal)	0	26.6	653
Clear Cell Renal Cell Carcinoma vs. Normal - Top 10% Under-expressed (Yusenko Renal)	Lung Carcinoid Tumor vs. Normal - Top 1% Over-expressed (Bhattacharjee Lung)	1.98e-05	3.2	23
Clear Cell Renal Cell Carcinoma vs. Normal - Top 10% Under-expressed (Yusenko Renal)	Esophageal Adenocarcinoma vs. Normal - Top 10% Over-expressed (Kim Esophagus)	9.9e-05	1.3	232
Clear Cell Renal Cell Carcinoma vs. Normal - Top 10% Under-expressed (Yusenko Renal)	Cutaneous Melanoma vs. Normal - Top 5% Under-expressed (Talantov Melanoma)	4.74e-22	2.8	145
Clear Cell Renal Cell Carcinoma vs. Normal - Top 10% Under-expressed (Yusenko Renal)	Gastric Mixed Adenocarcinoma vs. Normal - Top 10% Under-expressed (Cho Gastric)	7.2e-07	1.5	241
Clear Cell Renal Cell Carcinoma vs. Normal - Top 10% Under-expressed (Yusenko Renal)	Colorectal Carcinoma vs. Normal - Top 10% Under-expressed (Skrzypczak Colorectal)	1.29e-12	1.7	289
Clear Cell Renal Cell Carcinoma vs. Normal - Top 10% Under-expressed (Yusenko Renal)	Gastric Intestinal Type Adenocarcinoma vs. Normal - Top 5% Under-expressed (Cho Gastric)	5.82e-14	2	165
Clear Cell Renal Cell Carcinoma vs. Normal - Top 10% Under-expressed (Yusenko Renal)	Anaplastic Astrocytoma vs. Normal - Top 10% Under-expressed (Sun Brain)	8.6e-23	2	328
Clear Cell Renal Cell Carcinoma vs. Normal - Top 10% Under-expressed (Yusenko Renal)	Anaplastic Oligoastrocytoma vs. Normal - Top 10% Under-expressed (French Brain)	6.63e-20	1.9	318
Clear Cell Renal Cell Carcinoma vs. Normal - Top 10% Under-expressed (Yusenko Renal)	Oligodendroglioma vs. Normal - Top 10% Under-expressed (Sun Brain)	2.52e-21	1.9	323
Clear Cell Renal Cell Carcinoma vs. Normal - Top 10% Under-expressed (Yusenko Renal)	Hereditary Clear Cell Renal Cell Carcinoma vs. Normal - Top 10% Under-expressed (Beroukhim Renal)	6.7e-149	6.8	445
Clear Cell Renal Cell Carcinoma vs. Normal - Top 10% Under-expressed (Yusenko Renal)	Clear Cell Sarcoma of the Kidney vs. Normal - Top 5% Under-expressed (Cutcliffe Renal)	8.91e-45	4.2	187
Clear Cell Renal Cell Carcinoma vs. Normal - Top 10% Under-expressed (Yusenko Renal)	Renal Wilms Tumor vs. Normal - Top 5% Under-expressed (Cutcliffe Renal)	1.03e-41	4	182
Clear Cell Renal Cell Carcinoma vs. Normal - Top 10% Under-expressed (Yusenko Renal)	Large Cell Lung Carcinoma vs. Normal - Top 10% Under-expressed (Garber Lung)	2.3e-23	2.4	232
Clear Cell Renal Cell Carcinoma vs. Normal - Top 10% Under-expressed (Yusenko Renal)	Tongue Squamous Cell Carcinoma vs. Normal - Top 10% Under-expressed (Talbot Lung)	8.31e-27	2.8	197
Clear Cell Renal Cell Carcinoma vs. Normal - Top 10% Under-expressed (Yusenko Renal)	Gastric Intestinal Type Adenocarcinoma vs. Normal - Top 10% Under-expressed (DErrico Gastric)	3.58e-36	2.3	368
Clear Cell Renal Cell Carcinoma vs. Normal - Top 10% Under-expressed (Yusenko Renal)	Rectal Adenocarcinoma vs. Normal - Top 10% Under-expressed (Gaedcke Colorectal)	1.77e-16	1.8	299
Clear Cell Renal Cell Carcinoma vs. Normal - Top 10% Under-expressed (Yusenko Renal)	Hepatocellular Carcinoma vs. Normal - Top 10% Under-expressed (Roessler Liver 2)	3.13e-08	1.6	187
Clear Cell Renal Cell Carcinoma vs. Normal - Top 10% Under-expressed (Yusenko Renal)	Leiomyosarcoma vs. Normal - Top 10% Under-expressed (Detwiller Sarcoma)	1.31e-12	1.8	205
Clear Cell Renal Cell Carcinoma vs. Normal - Top 10% Under-expressed (Yusenko Renal)	Colon Adenoma Epithelia vs. Normal - Top 10% Under-expressed (Skrzypczak Colorectal 2)	1.57e-18	1.8	313
Clear Cell Renal Cell Carcinoma vs. Normal - Top 10% Under-expressed (Yusenko Renal)	Clear Cell Renal Cell Carcinoma vs. Normal - Top 10% Under-expressed (Gumz Renal)	4.56e-148	6.8	444
Clear Cell Renal Cell Carcinoma vs. Normal - Top 10% Under-expressed (Yusenko Renal)	Diffuse Gastric Adenocarcinoma vs. Normal - Top 10% Under-expressed (DErrico Gastric)	4.02e-29	2.2	348
Clear Cell Renal Cell Carcinoma vs. Normal - Top 10% Under-expressed (Yusenko Renal)	Glioblastoma vs. Normal - Top 10% Over-expressed (Lee Brain)	1.67e-09	1.5	274
Clear Cell Renal Cell Carcinoma vs. Normal - Top 10% Under-expressed (Yusenko Renal)	Colorectal Carcinoma vs. Normal - Top 5% Under-expressed (Hong Colorectal)	9.18e-13	1.9	168
Clear Cell Renal Cell Carcinoma vs. Normal - Top 10% Under-expressed (Yusenko Renal)	Round Cell Liposarcoma vs. Normal - Top 10% Under-expressed (Detwiller Sarcoma)	4.03e-09	1.7	191
Clear Cell Renal Cell Carcinoma vs. Normal - Top 10% Under-expressed (Yusenko Renal)	Tongue Squamous Cell Carcinoma vs. Normal - Top 10% Under-expressed (Estilo Head-Neck)	1.93e-24	2.7	191
Clear Cell Renal Cell Carcinoma vs. Normal - Top 10% Under-expressed (Yusenko Renal)	Hepatocellular Carcinoma vs. Normal - Top 5% Under-expressed (Wurmbach Liver)	9.85e-10	1.8	157
Clear Cell Renal Cell Carcinoma vs. Normal - Top 10% Under-expressed (Yusenko Renal)	Hypopharyngeal Squamous Cell Carcinoma vs. Normal - Top 10% Under-expressed (Schlingemann Head-Neck)	1.96e-13	1.9	208
Clear Cell Renal Cell Carcinoma vs. Normal - Top 10% Under-expressed (Yusenko Renal)	Vulvar Intraepithelial Neoplasia vs. Normal - Top 5% Under-expressed (Santegoets Vulva)	4.64e-11	1.9	162
Clear Cell Renal Cell Carcinoma vs. Normal - Top 10% Under-expressed (Yusenko Renal)	Head and Neck Squamous Cell Carcinoma vs. Normal - Top 10% Under-expressed (Ginos Head-Neck)	5.55e-17	2	220
Clear Cell Renal Cell Carcinoma vs. Normal - Top 10% Under-expressed (Yusenko Renal)	Pancreatic Adenocarcinoma vs. Normal - Top 5% Under-expressed (Iacobuzio-Donahue Pancreas 2)	1.89e-08	1.8	124
Clear Cell Renal Cell Carcinoma vs. Normal - Top 10% Under-expressed (Yusenko Renal)	Dedifferentiated Liposarcoma vs. Normal - Top 10% Under-expressed (Detwiller Sarcoma)	5.12e-08	1.6	186
Clear Cell Renal Cell Carcinoma vs. Normal - Top 10% Under-expressed (Yusenko Renal)	Gastric Mixed Adenocarcinoma vs. Normal - Top 10% Under-expressed (Chen Gastric)	1.45e-06	1.6	152
Clear Cell Renal Cell Carcinoma vs. Normal - Top 10% Under-expressed (Yusenko Renal)	Cutaneous Follicular Lymphoma vs. Normal - Top 5% Under-expressed (Storz Lymphoma)	0.000804	1.4	108
Clear Cell Renal Cell Carcinoma vs. Normal - Top 10% Under-expressed (Yusenko Renal)	Glioblastoma vs. Normal - Top 10% Under-expressed (Liang Brain)	8.39e-05	1.5	149
Clear Cell Renal Cell Carcinoma vs. Normal - Top 10% Under-expressed (Yusenko Renal)	Pleomorphic Liposarcoma vs. Normal - Top 5% Under-expressed (Barretina Sarcoma)	3.85e-06	1.7	100
Clear Cell Renal Cell Carcinoma vs. Normal - Top 10% Under-expressed (Yusenko Renal)	Glioblastoma vs. Normal - Top 10% Under-expressed (Shai Brain)	9.44e-06	1.6	133
Clear Cell Renal Cell Carcinoma vs. Normal - Top 10% Under-expressed (Yusenko Renal)	Glioblastoma vs. Normal - Top 5% Under-expressed (Bredel Brain 2)	1.11e-07	1.8	124
Clear Cell Renal Cell Carcinoma vs. Normal - Top 10% Under-expressed (Yusenko Renal)	Gastric Adenocarcinoma vs. Normal - Top 1% Under-expressed (Cho Gastric)	0.000253	2.1	34
Clear Cell Renal Cell Carcinoma vs. Normal - Top 10% Under-expressed (Yusenko Renal)	Head and Neck Squamous Cell Carcinoma vs. Normal - Top 5% Under-expressed (Cromer Head-Neck)	4.65e-08	2.1	84
Clear Cell Renal Cell Carcinoma vs. Normal - Top 10% Under-expressed (Yusenko Renal)	Lung Adenocarcinoma vs. Normal - Top 5% Under-expressed (Landi Lung)	4.44e-13	2.3	123
Clear Cell Renal Cell Carcinoma vs. Normal - Top 10% Under-expressed (Yusenko Renal)	Atypical Teratoid/Rhabdoid Tumor vs. Normal - Top 5% Under-expressed (Pomeroy Brain)	0.004	1.7	41
Renal Wilms Tumor vs. Normal - Top 10% Under-expressed (Yusenko Renal)	Oral Cavity Squamous Cell Carcinoma vs. Normal - Top 10% Under-expressed (Peng Head-Neck)	3.12e-31	2.3	331
Renal Wilms Tumor vs. Normal - Top 10% Under-expressed (Yusenko Renal)	Glioblastoma vs. Normal - Top 10% Under-expressed (Murat Brain)	3.09e-25	2	336
Renal Wilms Tumor vs. Normal - Top 10% Under-expressed (Yusenko Renal)	Prostate Carcinoma vs. Normal - Top 10% Over-expressed (Yu Prostate)	0.005	1.3	120
Renal Wilms Tumor vs. Normal - Top 10% Under-expressed (Yusenko Renal)	Nasopharyngeal Carcinoma vs. Normal - Top 10% Under-expressed (Sengupta Head-Neck)	1.26e-47	2.6	397
Renal Wilms Tumor vs. Normal - Top 10% Under-expressed (Yusenko Renal)	Barrett's Esophagus vs. Normal - Top 10% Over-expressed (Kim Esophagus)	1.27e-24	2.1	322
Renal Wilms Tumor vs. Normal - Top 10% Under-expressed (Yusenko Renal)	Prostate Carcinoma vs. Normal - Top 10% Over-expressed (Varambally Prostate)	5.97e-05	1.3	246
Renal Wilms Tumor vs. Normal - Top 10% Under-expressed (Yusenko Renal)	Tongue Carcinoma vs. Normal - Top 10% Under-expressed (Pyeon Multi-cancer)	1.09e-16	1.8	306
Renal Wilms Tumor vs. Normal - Top 10% Under-expressed (Yusenko Renal)	Colon Carcinoma Epithelia vs. Normal - Top 5% Under-expressed (Skrzypczak Colorectal 2)	6.25e-31	2.8	217
Renal Wilms Tumor vs. Normal - Top 10% Under-expressed (Yusenko Renal)	Skin Squamous Cell Carcinoma vs. Normal - Top 5% Under-expressed (Riker Melanoma)	7.15e-22	2.4	195
Renal Wilms Tumor vs. Normal - Top 10% Under-expressed (Yusenko Renal)	Non-Hereditary Clear Cell Renal Cell Carcinoma vs. Normal - Top 10% Under-expressed (Beroukhim Renal)	2.24e-118	5.5	422
Renal Wilms Tumor vs. Normal - Top 10% Under-expressed (Yusenko Renal)	Brain Glioblastoma vs. Normal - Top 10% Under-expressed (TCGA Brain)	4.63e-11	1.7	210
Renal Wilms Tumor vs. Normal - Top 10% Under-expressed (Yusenko Renal)	Papillary Renal Cell Carcinoma vs. Normal - Top 5% Under-expressed (Yusenko Renal)	2.1e-128	6.5	370
Renal Wilms Tumor vs. Normal - Top 10% Under-expressed (Yusenko Renal)	Esophageal Adenocarcinoma vs. Normal - Top 10% Over-expressed (Kim Esophagus)	3.29e-11	1.6	274
Renal Wilms Tumor vs. Normal - Top 10% Under-expressed (Yusenko Renal)	Cutaneous Melanoma vs. Normal - Top 5% Under-expressed (Talantov Melanoma)	1.85e-28	3.2	165
Renal Wilms Tumor vs. Normal - Top 10% Under-expressed (Yusenko Renal)	Gastric Mixed Adenocarcinoma vs. Normal - Top 10% Under-expressed (Cho Gastric)	3.65e-13	1.7	278
Renal Wilms Tumor vs. Normal - Top 10% Under-expressed (Yusenko Renal)	Colorectal Carcinoma vs. Normal - Top 10% Under-expressed (Skrzypczak Colorectal)	1.13e-73	3.2	453
Renal Wilms Tumor vs. Normal - Top 10% Under-expressed (Yusenko Renal)	Gastric Intestinal Type Adenocarcinoma vs. Normal - Top 5% Under-expressed (Cho Gastric)	1.49e-18	2.3	182
Renal Wilms Tumor vs. Normal - Top 10% Under-expressed (Yusenko Renal)	Anaplastic Astrocytoma vs. Normal - Top 10% Under-expressed (Sun Brain)	9.63e-12	1.6	285
Renal Wilms Tumor vs. Normal - Top 10% Under-expressed (Yusenko Renal)	Anaplastic Oligoastrocytoma vs. Normal - Top 10% Under-expressed (French Brain)	3.48e-20	1.9	319
Renal Wilms Tumor vs. Normal - Top 10% Under-expressed (Yusenko Renal)	Oligodendroglioma vs. Normal - Top 10% Under-expressed (Sun Brain)	3.98e-28	2.1	345
Renal Wilms Tumor vs. Normal - Top 10% Under-expressed (Yusenko Renal)	Hereditary Clear Cell Renal Cell Carcinoma vs. Normal - Top 10% Under-expressed (Beroukhim Renal)	1.59e-70	3.9	350
Renal Wilms Tumor vs. Normal - Top 10% Under-expressed (Yusenko Renal)	Clear Cell Sarcoma of the Kidney vs. Normal - Top 5% Under-expressed (Cutcliffe Renal)	6.22e-66	5.3	226
Renal Wilms Tumor vs. Normal - Top 10% Under-expressed (Yusenko Renal)	Renal Wilms Tumor vs. Normal - Top 5% Under-expressed (Cutcliffe Renal)	2.62e-114	8.2	285
Renal Wilms Tumor vs. Normal - Top 10% Under-expressed (Yusenko Renal)	Large Cell Lung Carcinoma vs. Normal - Top 10% Under-expressed (Garber Lung)	1.32e-30	2.6	258
Renal Wilms Tumor vs. Normal - Top 10% Under-expressed (Yusenko Renal)	Tongue Squamous Cell Carcinoma vs. Normal - Top 10% Under-expressed (Talbot Lung)	5.51e-19	2.4	181
Renal Wilms Tumor vs. Normal - Top 10% Under-expressed (Yusenko Renal)	Gastric Intestinal Type Adenocarcinoma vs. Normal - Top 10% Under-expressed (DErrico Gastric)	4.78e-48	2.6	398
Renal Wilms Tumor vs. Normal - Top 10% Under-expressed (Yusenko Renal)	Rectal Adenocarcinoma vs. Normal - Top 10% Under-expressed (Gaedcke Colorectal)	1.64e-44	2.6	383
Renal Wilms Tumor vs. Normal - Top 10% Under-expressed (Yusenko Renal)	Hepatocellular Carcinoma vs. Normal - Top 10% Under-expressed (Roessler Liver 2)	1.87e-23	2.3	251
Renal Wilms Tumor vs. Normal - Top 10% Under-expressed (Yusenko Renal)	Leiomyosarcoma vs. Normal - Top 10% Under-expressed (Detwiller Sarcoma)	2.13e-18	2.1	236
Renal Wilms Tumor vs. Normal - Top 10% Under-expressed (Yusenko Renal)	Colon Adenoma Epithelia vs. Normal - Top 10% Under-expressed (Skrzypczak Colorectal 2)	3.45e-39	2.4	376
Renal Wilms Tumor vs. Normal - Top 10% Under-expressed (Yusenko Renal)	Clear Cell Renal Cell Carcinoma vs. Normal - Top 10% Under-expressed (Gumz Renal)	1.62e-107	5.1	407
Renal Wilms Tumor vs. Normal - Top 10% Under-expressed (Yusenko Renal)	Diffuse Gastric Adenocarcinoma vs. Normal - Top 10% Under-expressed (DErrico Gastric)	7.39e-32	2.2	356
Renal Wilms Tumor vs. Normal - Top 10% Under-expressed (Yusenko Renal)	Glioblastoma vs. Normal - Top 10% Over-expressed (Lee Brain)	6.43e-42	2.5	383
Renal Wilms Tumor vs. Normal - Top 10% Under-expressed (Yusenko Renal)	Colorectal Carcinoma vs. Normal - Top 5% Under-expressed (Hong Colorectal)	7.53e-51	3.5	257
Renal Wilms Tumor vs. Normal - Top 10% Under-expressed (Yusenko Renal)	Round Cell Liposarcoma vs. Normal - Top 10% Under-expressed (Detwiller Sarcoma)	3.7e-40	2.9	292
Renal Wilms Tumor vs. Normal - Top 10% Under-expressed (Yusenko Renal)	Tongue Squamous Cell Carcinoma vs. Normal - Top 10% Under-expressed (Estilo Head-Neck)	7.97e-11	1.9	156
Renal Wilms Tumor vs. Normal - Top 10% Under-expressed (Yusenko Renal)	Hepatocellular Carcinoma vs. Normal - Top 5% Under-expressed (Wurmbach Liver)	8.01e-32	2.8	219
Renal Wilms Tumor vs. Normal - Top 10% Under-expressed (Yusenko Renal)	Hypopharyngeal Squamous Cell Carcinoma vs. Normal - Top 10% Under-expressed (Schlingemann Head-Neck)	1.56e-24	2.3	254
Renal Wilms Tumor vs. Normal - Top 10% Under-expressed (Yusenko Renal)	Vulvar Intraepithelial Neoplasia vs. Normal - Top 5% Under-expressed (Santegoets Vulva)	6.96e-18	2.2	184
Renal Wilms Tumor vs. Normal - Top 10% Under-expressed (Yusenko Renal)	Head and Neck Squamous Cell Carcinoma vs. Normal - Top 10% Under-expressed (Ginos Head-Neck)	5.19e-26	2.4	258
Renal Wilms Tumor vs. Normal - Top 10% Under-expressed (Yusenko Renal)	Pancreatic Adenocarcinoma vs. Normal - Top 5% Under-expressed (Iacobuzio-Donahue Pancreas 2)	1.75e-10	2	131
Renal Wilms Tumor vs. Normal - Top 10% Under-expressed (Yusenko Renal)	Dedifferentiated Liposarcoma vs. Normal - Top 10% Under-expressed (Detwiller Sarcoma)	1.1e-20	2.2	243
Renal Wilms Tumor vs. Normal - Top 10% Under-expressed (Yusenko Renal)	Gastric Mixed Adenocarcinoma vs. Normal - Top 10% Under-expressed (Chen Gastric)	1.09e-20	2.3	212
Renal Wilms Tumor vs. Normal - Top 10% Under-expressed (Yusenko Renal)	Cutaneous Follicular Lymphoma vs. Normal - Top 5% Under-expressed (Storz Lymphoma)	7.58e-13	2.1	147
Renal Wilms Tumor vs. Normal - Top 10% Under-expressed (Yusenko Renal)	Glioblastoma vs. Normal - Top 10% Under-expressed (Liang Brain)	1.31e-05	1.5	161
Renal Wilms Tumor vs. Normal - Top 10% Under-expressed (Yusenko Renal)	Pleomorphic Liposarcoma vs. Normal - Top 5% Under-expressed (Barretina Sarcoma)	2.78e-22	2.8	152
Renal Wilms Tumor vs. Normal - Top 10% Under-expressed (Yusenko Renal)	Glioblastoma vs. Normal - Top 10% Under-expressed (Shai Brain)	0.000239	1.5	128
Renal Wilms Tumor vs. Normal - Top 10% Under-expressed (Yusenko Renal)	Glioblastoma vs. Normal - Top 5% Under-expressed (Bredel Brain 2)	0.002	1.4	105
Renal Wilms Tumor vs. Normal - Top 10% Under-expressed (Yusenko Renal)	Gastric Adenocarcinoma vs. Normal - Top 1% Under-expressed (Cho Gastric)	0.000194	2.1	35
Renal Wilms Tumor vs. Normal - Top 10% Under-expressed (Yusenko Renal)	Head and Neck Squamous Cell Carcinoma vs. Normal - Top 5% Under-expressed (Cromer Head-Neck)	6.15e-09	2.2	88
Renal Wilms Tumor vs. Normal - Top 10% Under-expressed (Yusenko Renal)	Lung Adenocarcinoma vs. Normal - Top 5% Under-expressed (Landi Lung)	3.45e-23	2.8	154
Renal Wilms Tumor vs. Normal - Top 10% Under-expressed (Yusenko Renal)	Pancreatic Adenocarcinoma vs. Normal - Top 1% Over-expressed (Iacobuzio-Donahue Pancreas 2)	0.005	1.9	26
Renal Wilms Tumor vs. Normal - Top 10% Under-expressed (Yusenko Renal)	Mixed Lobular and Ductal Breast Carcinoma vs. Normal - Top 1% Over-expressed (TCGA Breast)	0.000127	2.1	38
Oral Cavity Squamous Cell Carcinoma vs. Normal - Top 10% Under-expressed (Peng Head-Neck)	Glioblastoma vs. Normal - Top 10% Under-expressed (Murat Brain)	2.41e-07	1.5	246
Oral Cavity Squamous Cell Carcinoma vs. Normal - Top 10% Under-expressed (Peng Head-Neck)	Prostate Carcinoma vs. Normal - Top 10% Over-expressed (Yu Prostate)	0.002	1.4	108
Oral Cavity Squamous Cell Carcinoma vs. Normal - Top 10% Under-expressed (Peng Head-Neck)	Nasopharyngeal Carcinoma vs. Normal - Top 10% Under-expressed (Sengupta Head-Neck)	2.61e-73	3.4	422
Oral Cavity Squamous Cell Carcinoma vs. Normal - Top 10% Under-expressed (Peng Head-Neck)	Tongue Carcinoma vs. Normal - Top 10% Under-expressed (Pyeon Multi-cancer)	4.84e-81	3.7	418
Oral Cavity Squamous Cell Carcinoma vs. Normal - Top 10% Under-expressed (Peng Head-Neck)	Colon Carcinoma Epithelia vs. Normal - Top 5% Under-expressed (Skrzypczak Colorectal 2)	2.19e-19	2.3	180
Oral Cavity Squamous Cell Carcinoma vs. Normal - Top 10% Under-expressed (Peng Head-Neck)	Skin Squamous Cell Carcinoma vs. Normal - Top 5% Under-expressed (Riker Melanoma)	3.4e-29	2.8	197
Oral Cavity Squamous Cell Carcinoma vs. Normal - Top 10% Under-expressed (Peng Head-Neck)	Non-Hereditary Clear Cell Renal Cell Carcinoma vs. Normal - Top 10% Under-expressed (Beroukhim Renal)	2.97e-29	2.5	256
Oral Cavity Squamous Cell Carcinoma vs. Normal - Top 10% Under-expressed (Peng Head-Neck)	Brain Glioblastoma vs. Normal - Top 10% Under-expressed (TCGA Brain)	1.62e-09	1.7	194
Oral Cavity Squamous Cell Carcinoma vs. Normal - Top 10% Under-expressed (Peng Head-Neck)	Papillary Renal Cell Carcinoma vs. Normal - Top 5% Under-expressed (Yusenko Renal)	3.76e-21	2.4	181
Oral Cavity Squamous Cell Carcinoma vs. Normal - Top 10% Under-expressed (Peng Head-Neck)	Cutaneous Melanoma vs. Normal - Top 5% Under-expressed (Talantov Melanoma)	9.92e-36	3.7	171
Oral Cavity Squamous Cell Carcinoma vs. Normal - Top 10% Under-expressed (Peng Head-Neck)	Gastric Mixed Adenocarcinoma vs. Normal - Top 10% Under-expressed (Cho Gastric)	1.45e-06	1.4	233
Oral Cavity Squamous Cell Carcinoma vs. Normal - Top 10% Under-expressed (Peng Head-Neck)	Colorectal Carcinoma vs. Normal - Top 10% Under-expressed (Skrzypczak Colorectal)	2.81e-60	3	406
Oral Cavity Squamous Cell Carcinoma vs. Normal - Top 10% Under-expressed (Peng Head-Neck)	Gastric Intestinal Type Adenocarcinoma vs. Normal - Top 5% Under-expressed (Cho Gastric)	2.25e-11	1.9	153
Oral Cavity Squamous Cell Carcinoma vs. Normal - Top 10% Under-expressed (Peng Head-Neck)	Anaplastic Astrocytoma vs. Normal - Top 10% Under-expressed (Sun Brain)	0.001	1.3	220
Oral Cavity Squamous Cell Carcinoma vs. Normal - Top 10% Under-expressed (Peng Head-Neck)	Anaplastic Oligoastrocytoma vs. Normal - Top 10% Under-expressed (French Brain)	2.58e-12	1.7	254
Oral Cavity Squamous Cell Carcinoma vs. Normal - Top 10% Under-expressed (Peng Head-Neck)	Oligodendroglioma vs. Normal - Top 10% Under-expressed (Sun Brain)	1.98e-05	1.4	236
Oral Cavity Squamous Cell Carcinoma vs. Normal - Top 10% Under-expressed (Peng Head-Neck)	Hereditary Clear Cell Renal Cell Carcinoma vs. Normal - Top 10% Under-expressed (Beroukhim Renal)	1.62e-19	2.1	230
Oral Cavity Squamous Cell Carcinoma vs. Normal - Top 10% Under-expressed (Peng Head-Neck)	Clear Cell Sarcoma of the Kidney vs. Normal - Top 5% Under-expressed (Cutcliffe Renal)	7.14e-13	2.2	124
Oral Cavity Squamous Cell Carcinoma vs. Normal - Top 10% Under-expressed (Peng Head-Neck)	Renal Wilms Tumor vs. Normal - Top 5% Under-expressed (Cutcliffe Renal)	3.45e-10	2	116
Oral Cavity Squamous Cell Carcinoma vs. Normal - Top 10% Under-expressed (Peng Head-Neck)	Large Cell Lung Carcinoma vs. Normal - Top 10% Under-expressed (Garber Lung)	5.42e-22	2.4	203
Oral Cavity Squamous Cell Carcinoma vs. Normal - Top 10% Under-expressed (Peng Head-Neck)	Tongue Squamous Cell Carcinoma vs. Normal - Top 10% Under-expressed (Talbot Lung)	1.51e-30	3.1	192
Oral Cavity Squamous Cell Carcinoma vs. Normal - Top 10% Under-expressed (Peng Head-Neck)	Gastric Intestinal Type Adenocarcinoma vs. Normal - Top 10% Under-expressed (DErrico Gastric)	2.49e-23	2.1	300
Oral Cavity Squamous Cell Carcinoma vs. Normal - Top 10% Under-expressed (Peng Head-Neck)	Rectal Adenocarcinoma vs. Normal - Top 10% Under-expressed (Gaedcke Colorectal)	3.9e-33	2.4	331
Oral Cavity Squamous Cell Carcinoma vs. Normal - Top 10% Under-expressed (Peng Head-Neck)	Hepatocellular Carcinoma vs. Normal - Top 10% Under-expressed (Roessler Liver 2)	3.76e-08	1.6	186
Oral Cavity Squamous Cell Carcinoma vs. Normal - Top 10% Under-expressed (Peng Head-Neck)	Leiomyosarcoma vs. Normal - Top 10% Under-expressed (Detwiller Sarcoma)	3.56e-26	2.4	245
Oral Cavity Squamous Cell Carcinoma vs. Normal - Top 10% Under-expressed (Peng Head-Neck)	Colon Adenoma Epithelia vs. Normal - Top 10% Under-expressed (Skrzypczak Colorectal 2)	1.71e-25	2.1	318
Oral Cavity Squamous Cell Carcinoma vs. Normal - Top 10% Under-expressed (Peng Head-Neck)	Clear Cell Renal Cell Carcinoma vs. Normal - Top 10% Under-expressed (Gumz Renal)	5.96e-19	2.1	229
Oral Cavity Squamous Cell Carcinoma vs. Normal - Top 10% Under-expressed (Peng Head-Neck)	Diffuse Gastric Adenocarcinoma vs. Normal - Top 10% Under-expressed (DErrico Gastric)	3.09e-10	1.6	246
Oral Cavity Squamous Cell Carcinoma vs. Normal - Top 10% Under-expressed (Peng Head-Neck)	Glioblastoma vs. Normal - Top 10% Over-expressed (Lee Brain)	0.009	1.2	213
Oral Cavity Squamous Cell Carcinoma vs. Normal - Top 10% Under-expressed (Peng Head-Neck)	Colorectal Carcinoma vs. Normal - Top 5% Under-expressed (Hong Colorectal)	2.78e-19	2.3	179
Oral Cavity Squamous Cell Carcinoma vs. Normal - Top 10% Under-expressed (Peng Head-Neck)	Round Cell Liposarcoma vs. Normal - Top 10% Under-expressed (Detwiller Sarcoma)	4.26e-27	2.5	250
Oral Cavity Squamous Cell Carcinoma vs. Normal - Top 10% Under-expressed (Peng Head-Neck)	Tongue Squamous Cell Carcinoma vs. Normal - Top 10% Under-expressed (Estilo Head-Neck)	3.75e-23	2.7	177
Oral Cavity Squamous Cell Carcinoma vs. Normal - Top 10% Under-expressed (Peng Head-Neck)	Hepatocellular Carcinoma vs. Normal - Top 5% Under-expressed (Wurmbach Liver)	5.88e-05	1.5	131
Oral Cavity Squamous Cell Carcinoma vs. Normal - Top 10% Under-expressed (Peng Head-Neck)	Hypopharyngeal Squamous Cell Carcinoma vs. Normal - Top 10% Under-expressed (Schlingemann Head-Neck)	1.31e-124	6	412
Oral Cavity Squamous Cell Carcinoma vs. Normal - Top 10% Under-expressed (Peng Head-Neck)	Vulvar Intraepithelial Neoplasia vs. Normal - Top 5% Under-expressed (Santegoets Vulva)	3.51e-28	2.7	204
Oral Cavity Squamous Cell Carcinoma vs. Normal - Top 10% Under-expressed (Peng Head-Neck)	Head and Neck Squamous Cell Carcinoma vs. Normal - Top 10% Under-expressed (Ginos Head-Neck)	9.85e-297	14.3	592
Oral Cavity Squamous Cell Carcinoma vs. Normal - Top 10% Under-expressed (Peng Head-Neck)	Pancreatic Adenocarcinoma vs. Normal - Top 5% Under-expressed (Iacobuzio-Donahue Pancreas 2)	0.001	1.5	89
Oral Cavity Squamous Cell Carcinoma vs. Normal - Top 10% Under-expressed (Peng Head-Neck)	Dedifferentiated Liposarcoma vs. Normal - Top 10% Under-expressed (Detwiller Sarcoma)	9.58e-18	2.1	220
Oral Cavity Squamous Cell Carcinoma vs. Normal - Top 10% Under-expressed (Peng Head-Neck)	Gastric Mixed Adenocarcinoma vs. Normal - Top 10% Under-expressed (Chen Gastric)	1.12e-22	2.5	197
Oral Cavity Squamous Cell Carcinoma vs. Normal - Top 10% Under-expressed (Peng Head-Neck)	Cutaneous Follicular Lymphoma vs. Normal - Top 5% Under-expressed (Storz Lymphoma)	6.44e-14	2.2	139
Oral Cavity Squamous Cell Carcinoma vs. Normal - Top 10% Under-expressed (Peng Head-Neck)	Glioblastoma vs. Normal - Top 10% Under-expressed (Liang Brain)	0.000333	1.4	126
Oral Cavity Squamous Cell Carcinoma vs. Normal - Top 10% Under-expressed (Peng Head-Neck)	Pleomorphic Liposarcoma vs. Normal - Top 5% Under-expressed (Barretina Sarcoma)	9.66e-10	2	114
Oral Cavity Squamous Cell Carcinoma vs. Normal - Top 10% Under-expressed (Peng Head-Neck)	Glioblastoma vs. Normal - Top 10% Under-expressed (Shai Brain)	3.18e-08	1.8	133
Oral Cavity Squamous Cell Carcinoma vs. Normal - Top 10% Under-expressed (Peng Head-Neck)	Glioblastoma vs. Normal - Top 5% Under-expressed (Bredel Brain 2)	6.55e-06	1.7	107
Oral Cavity Squamous Cell Carcinoma vs. Normal - Top 10% Under-expressed (Peng Head-Neck)	Head and Neck Squamous Cell Carcinoma vs. Normal - Top 5% Under-expressed (Cromer Head-Neck)	1.87e-87	9.7	196
Oral Cavity Squamous Cell Carcinoma vs. Normal - Top 10% Under-expressed (Peng Head-Neck)	Lung Adenocarcinoma vs. Normal - Top 5% Under-expressed (Landi Lung)	8.07e-15	2.4	129
Oral Cavity Squamous Cell Carcinoma vs. Normal - Top 10% Under-expressed (Peng Head-Neck)	Mixed Lobular and Ductal Breast Carcinoma vs. Normal - Top 1% Over-expressed (TCGA Breast)	0.000121	2.1	36
Glioblastoma vs. Normal - Top 10% Under-expressed (Murat Brain)	Nasopharyngeal Carcinoma vs. Normal - Top 10% Under-expressed (Sengupta Head-Neck)	1.08e-10	1.6	280
Glioblastoma vs. Normal - Top 10% Under-expressed (Murat Brain)	Barrett's Esophagus vs. Normal - Top 10% Over-expressed (Kim Esophagus)	0.002	1.3	230
Glioblastoma vs. Normal - Top 10% Under-expressed (Murat Brain)	Prostate Carcinoma vs. Normal - Top 10% Over-expressed (Varambally Prostate)	0.006	1.2	228
Glioblastoma vs. Normal - Top 10% Under-expressed (Murat Brain)	Colon Carcinoma Epithelia vs. Normal - Top 5% Under-expressed (Skrzypczak Colorectal 2)	1.58e-16	2.1	180
Glioblastoma vs. Normal - Top 10% Under-expressed (Murat Brain)	Skin Squamous Cell Carcinoma vs. Normal - Top 5% Under-expressed (Riker Melanoma)	1.54e-17	2.2	183
Glioblastoma vs. Normal - Top 10% Under-expressed (Murat Brain)	Non-Hereditary Clear Cell Renal Cell Carcinoma vs. Normal - Top 10% Under-expressed (Beroukhim Renal)	1.23e-19	2.1	246
Glioblastoma vs. Normal - Top 10% Under-expressed (Murat Brain)	Brain Glioblastoma vs. Normal - Top 10% Under-expressed (TCGA Brain)	0	27.1	781
Glioblastoma vs. Normal - Top 10% Under-expressed (Murat Brain)	Papillary Renal Cell Carcinoma vs. Normal - Top 5% Under-expressed (Yusenko Renal)	2.09e-25	2.5	204
Glioblastoma vs. Normal - Top 10% Under-expressed (Murat Brain)	Lung Carcinoid Tumor vs. Normal - Top 1% Over-expressed (Bhattacharjee Lung)	6e-14	6.1	38
Glioblastoma vs. Normal - Top 10% Under-expressed (Murat Brain)	Cutaneous Melanoma vs. Normal - Top 5% Under-expressed (Talantov Melanoma)	8.91e-07	1.7	111
Glioblastoma vs. Normal - Top 10% Under-expressed (Murat Brain)	Gastric Mixed Adenocarcinoma vs. Normal - Top 10% Under-expressed (Cho Gastric)	4.17e-07	1.5	253
Glioblastoma vs. Normal - Top 10% Under-expressed (Murat Brain)	Colorectal Carcinoma vs. Normal - Top 10% Under-expressed (Skrzypczak Colorectal)	5.53e-34	2.3	362
Glioblastoma vs. Normal - Top 10% Under-expressed (Murat Brain)	Gastric Intestinal Type Adenocarcinoma vs. Normal - Top 5% Under-expressed (Cho Gastric)	1.36e-13	2	170
Glioblastoma vs. Normal - Top 10% Under-expressed (Murat Brain)	Anaplastic Astrocytoma vs. Normal - Top 10% Under-expressed (Sun Brain)	0	21.6	1054
Glioblastoma vs. Normal - Top 10% Under-expressed (Murat Brain)	Anaplastic Oligoastrocytoma vs. Normal - Top 10% Under-expressed (French Brain)	7.93e-135	4.6	557
Glioblastoma vs. Normal - Top 10% Under-expressed (Murat Brain)	Oligodendroglioma vs. Normal - Top 10% Under-expressed (Sun Brain)	0	21.2	1048
Glioblastoma vs. Normal - Top 10% Under-expressed (Murat Brain)	Hereditary Clear Cell Renal Cell Carcinoma vs. Normal - Top 10% Under-expressed (Beroukhim Renal)	5.94e-21	2.1	250
Glioblastoma vs. Normal - Top 10% Under-expressed (Murat Brain)	Clear Cell Sarcoma of the Kidney vs. Normal - Top 5% Under-expressed (Cutcliffe Renal)	0.000833	1.5	97
Glioblastoma vs. Normal - Top 10% Under-expressed (Murat Brain)	Renal Wilms Tumor vs. Normal - Top 5% Under-expressed (Cutcliffe Renal)	0.000149	1.5	101
Glioblastoma vs. Normal - Top 10% Under-expressed (Murat Brain)	Large Cell Lung Carcinoma vs. Normal - Top 10% Under-expressed (Garber Lung)	1.29e-14	1.9	222
Glioblastoma vs. Normal - Top 10% Under-expressed (Murat Brain)	Tongue Squamous Cell Carcinoma vs. Normal - Top 10% Under-expressed (Talbot Lung)	6.81e-07	1.6	154
Glioblastoma vs. Normal - Top 10% Under-expressed (Murat Brain)	Gastric Intestinal Type Adenocarcinoma vs. Normal - Top 10% Under-expressed (DErrico Gastric)	7.39e-32	2.2	356
Glioblastoma vs. Normal - Top 10% Under-expressed (Murat Brain)	Rectal Adenocarcinoma vs. Normal - Top 10% Under-expressed (Gaedcke Colorectal)	1.27e-35	2.3	364
Glioblastoma vs. Normal - Top 10% Under-expressed (Murat Brain)	Colon Adenoma Epithelia vs. Normal - Top 10% Under-expressed (Skrzypczak Colorectal 2)	6.61e-22	2	325
Glioblastoma vs. Normal - Top 10% Under-expressed (Murat Brain)	Clear Cell Renal Cell Carcinoma vs. Normal - Top 10% Under-expressed (Gumz Renal)	3.11e-16	2	235
Glioblastoma vs. Normal - Top 10% Under-expressed (Murat Brain)	Diffuse Gastric Adenocarcinoma vs. Normal - Top 10% Under-expressed (DErrico Gastric)	4.57e-13	1.7	291
Glioblastoma vs. Normal - Top 10% Under-expressed (Murat Brain)	Glioblastoma vs. Normal - Top 10% Over-expressed (Lee Brain)	9.41e-09	1.5	270
Glioblastoma vs. Normal - Top 10% Under-expressed (Murat Brain)	Colorectal Carcinoma vs. Normal - Top 5% Under-expressed (Hong Colorectal)	1.38e-14	2	174
Glioblastoma vs. Normal - Top 10% Under-expressed (Murat Brain)	Round Cell Liposarcoma vs. Normal - Top 10% Under-expressed (Detwiller Sarcoma)	5.67e-08	1.6	202
Glioblastoma vs. Normal - Top 10% Under-expressed (Murat Brain)	Tongue Squamous Cell Carcinoma vs. Normal - Top 10% Under-expressed (Estilo Head-Neck)	1.77e-12	2	175
Glioblastoma vs. Normal - Top 10% Under-expressed (Murat Brain)	Hepatocellular Carcinoma vs. Normal - Top 5% Under-expressed (Wurmbach Liver)	0.000287	1.4	131
Glioblastoma vs. Normal - Top 10% Under-expressed (Murat Brain)	Vulvar Intraepithelial Neoplasia vs. Normal - Top 5% Under-expressed (Santegoets Vulva)	9.18e-13	1.9	168
Glioblastoma vs. Normal - Top 10% Under-expressed (Murat Brain)	Head and Neck Squamous Cell Carcinoma vs. Normal - Top 10% Under-expressed (Ginos Head-Neck)	0.000485	1.3	179
Glioblastoma vs. Normal - Top 10% Under-expressed (Murat Brain)	Pancreatic Adenocarcinoma vs. Normal - Top 5% Under-expressed (Iacobuzio-Donahue Pancreas 2)	0.00055	1.4	109
Glioblastoma vs. Normal - Top 10% Under-expressed (Murat Brain)	Gastric Mixed Adenocarcinoma vs. Normal - Top 10% Under-expressed (Chen Gastric)	0.004	1.3	145
Glioblastoma vs. Normal - Top 10% Under-expressed (Murat Brain)	Cutaneous Follicular Lymphoma vs. Normal - Top 5% Under-expressed (Storz Lymphoma)	1.26e-05	1.6	123
Glioblastoma vs. Normal - Top 10% Under-expressed (Murat Brain)	Prostate Carcinoma vs. Normal - Top 5% Over-expressed (Luo Prostate 2)	0.001	1.4	115
Glioblastoma vs. Normal - Top 10% Under-expressed (Murat Brain)	Glioblastoma vs. Normal - Top 10% Under-expressed (Liang Brain)	8.86e-65	4	317
Glioblastoma vs. Normal - Top 10% Under-expressed (Murat Brain)	Pleomorphic Liposarcoma vs. Normal - Top 5% Under-expressed (Barretina Sarcoma)	5.02e-07	1.8	112
Glioblastoma vs. Normal - Top 10% Under-expressed (Murat Brain)	Glioblastoma vs. Normal - Top 5% Under-expressed (Bredel Brain 2)	4.11e-135	8.4	339
Glioblastoma vs. Normal - Top 10% Under-expressed (Murat Brain)	Lung Adenocarcinoma vs. Normal - Top 5% Under-expressed (Landi Lung)	6.56e-09	1.9	119
Glioblastoma vs. Normal - Top 10% Under-expressed (Murat Brain)	Atypical Teratoid/Rhabdoid Tumor vs. Normal - Top 5% Under-expressed (Pomeroy Brain)	1.04e-23	4.7	86
Prostate Carcinoma vs. Normal - Top 10% Over-expressed (Yu Prostate)	Prostate Carcinoma vs. Normal - Top 10% Over-expressed (Varambally Prostate)	2.35e-49	3.9	240
Prostate Carcinoma vs. Normal - Top 10% Over-expressed (Yu Prostate)	Colon Carcinoma Epithelia vs. Normal - Top 5% Under-expressed (Skrzypczak Colorectal 2)	0.000224	1.6	75
Prostate Carcinoma vs. Normal - Top 10% Over-expressed (Yu Prostate)	Gastric Mixed Adenocarcinoma vs. Normal - Top 10% Under-expressed (Cho Gastric)	0.005	1.3	113
Prostate Carcinoma vs. Normal - Top 10% Over-expressed (Yu Prostate)	Prostate Carcinoma vs. Normal - Top 5% Over-expressed (Lapointe Prostate)	3.05e-32	5.9	97
Prostate Carcinoma vs. Normal - Top 10% Over-expressed (Yu Prostate)	Clear Cell Sarcoma of the Kidney vs. Normal - Top 5% Under-expressed (Cutcliffe Renal)	0.002	1.5	66
Prostate Carcinoma vs. Normal - Top 10% Over-expressed (Yu Prostate)	Prostate Adenocarcinoma vs. Normal - Top 5% Over-expressed (Vanaja Prostate)	1.03e-30	4	132
Prostate Carcinoma vs. Normal - Top 10% Over-expressed (Yu Prostate)	Prostate Carcinoma vs. Normal - Top 5% Over-expressed (Singh Prostate)	7.02e-27	3.9	119
Prostate Carcinoma vs. Normal - Top 10% Over-expressed (Yu Prostate)	Prostate Carcinoma vs. Normal - Top 10% Over-expressed (Grasso Prostate)	3.82e-46	3.8	226
Prostate Carcinoma vs. Normal - Top 10% Over-expressed (Yu Prostate)	Large Cell Lung Carcinoma vs. Normal - Top 10% Under-expressed (Garber Lung)	0.000836	1.5	84
Prostate Carcinoma vs. Normal - Top 10% Over-expressed (Yu Prostate)	Leiomyosarcoma vs. Normal - Top 10% Under-expressed (Detwiller Sarcoma)	4.92e-06	1.6	130
Prostate Carcinoma vs. Normal - Top 10% Over-expressed (Yu Prostate)	Prostate Carcinoma vs. Normal - Top 10% Over-expressed (Arredouani Prostate)	1.06e-40	3.7	207
Prostate Carcinoma vs. Normal - Top 10% Over-expressed (Yu Prostate)	Prostate Carcinoma vs. Normal - Top 5% Over-expressed (Liu Prostate)	4.39e-37	4.7	135
Prostate Carcinoma vs. Normal - Top 10% Over-expressed (Yu Prostate)	Hypopharyngeal Squamous Cell Carcinoma vs. Normal - Top 10% Under-expressed (Schlingemann Head-Neck)	1.53e-06	1.7	128
Prostate Carcinoma vs. Normal - Top 10% Over-expressed (Yu Prostate)	Dedifferentiated Liposarcoma vs. Normal - Top 10% Under-expressed (Detwiller Sarcoma)	0.000437	1.4	119
Prostate Carcinoma vs. Normal - Top 10% Over-expressed (Yu Prostate)	Prostate Carcinoma vs. Normal - Top 5% Over-expressed (Luo Prostate 2)	1.37e-17	2.9	112
Prostate Carcinoma vs. Normal - Top 10% Over-expressed (Yu Prostate)	Lung Adenocarcinoma vs. Normal - Top 5% Over-expressed (Wei Lung)	1.91e-18	3	109
Prostate Carcinoma vs. Normal - Top 10% Over-expressed (Yu Prostate)	Prostate Carcinoma vs. Normal - Top 1% Over-expressed (Holzbeierlein Prostate)	1.29e-06	5.2	17
Prostate Carcinoma vs. Normal - Top 10% Over-expressed (Yu Prostate)	Mixed Lobular and Ductal Breast Carcinoma vs. Normal - Top 1% Over-expressed (TCGA Breast)	6.08e-08	3.9	28
Nasopharyngeal Carcinoma vs. Normal - Top 10% Under-expressed (Sengupta Head-Neck)	Barrett's Esophagus vs. Normal - Top 10% Over-expressed (Kim Esophagus)	9.71e-13	1.7	278
Nasopharyngeal Carcinoma vs. Normal - Top 10% Under-expressed (Sengupta Head-Neck)	Tongue Carcinoma vs. Normal - Top 10% Under-expressed (Pyeon Multi-cancer)	1.95e-35	2.3	366
Nasopharyngeal Carcinoma vs. Normal - Top 10% Under-expressed (Sengupta Head-Neck)	Colon Carcinoma Epithelia vs. Normal - Top 5% Under-expressed (Skrzypczak Colorectal 2)	1.67e-35	2.9	227
Nasopharyngeal Carcinoma vs. Normal - Top 10% Under-expressed (Sengupta Head-Neck)	Skin Squamous Cell Carcinoma vs. Normal - Top 5% Under-expressed (Riker Melanoma)	3.5e-12	1.9	166
Nasopharyngeal Carcinoma vs. Normal - Top 10% Under-expressed (Sengupta Head-Neck)	Non-Hereditary Clear Cell Renal Cell Carcinoma vs. Normal - Top 10% Under-expressed (Beroukhim Renal)	3.34e-35	2.8	266
Nasopharyngeal Carcinoma vs. Normal - Top 10% Under-expressed (Sengupta Head-Neck)	Brain Glioblastoma vs. Normal - Top 10% Under-expressed (TCGA Brain)	8.39e-10	1.7	192
Nasopharyngeal Carcinoma vs. Normal - Top 10% Under-expressed (Sengupta Head-Neck)	Papillary Renal Cell Carcinoma vs. Normal - Top 5% Under-expressed (Yusenko Renal)	1.08e-06	1.6	144
Nasopharyngeal Carcinoma vs. Normal - Top 10% Under-expressed (Sengupta Head-Neck)	Cutaneous Melanoma vs. Normal - Top 5% Under-expressed (Talantov Melanoma)	1.59e-30	3.4	161
Nasopharyngeal Carcinoma vs. Normal - Top 10% Under-expressed (Sengupta Head-Neck)	Gastric Mixed Adenocarcinoma vs. Normal - Top 10% Under-expressed (Cho Gastric)	2.52e-12	1.7	274
Nasopharyngeal Carcinoma vs. Normal - Top 10% Under-expressed (Sengupta Head-Neck)	Colorectal Carcinoma vs. Normal - Top 10% Under-expressed (Skrzypczak Colorectal)	8.44e-78	3.3	461
Nasopharyngeal Carcinoma vs. Normal - Top 10% Under-expressed (Sengupta Head-Neck)	Gastric Intestinal Type Adenocarcinoma vs. Normal - Top 5% Under-expressed (Cho Gastric)	7.28e-16	2.1	174
Nasopharyngeal Carcinoma vs. Normal - Top 10% Under-expressed (Sengupta Head-Neck)	Anaplastic Astrocytoma vs. Normal - Top 10% Under-expressed (Sun Brain)	6.23e-06	1.4	253
Nasopharyngeal Carcinoma vs. Normal - Top 10% Under-expressed (Sengupta Head-Neck)	Anaplastic Oligoastrocytoma vs. Normal - Top 10% Under-expressed (French Brain)	4e-09	1.5	272
Nasopharyngeal Carcinoma vs. Normal - Top 10% Under-expressed (Sengupta Head-Neck)	Oligodendroglioma vs. Normal - Top 10% Under-expressed (Sun Brain)	2.56e-11	1.6	283
Nasopharyngeal Carcinoma vs. Normal - Top 10% Under-expressed (Sengupta Head-Neck)	Hereditary Clear Cell Renal Cell Carcinoma vs. Normal - Top 10% Under-expressed (Beroukhim Renal)	1.74e-26	2.4	245
Nasopharyngeal Carcinoma vs. Normal - Top 10% Under-expressed (Sengupta Head-Neck)	Clear Cell Sarcoma of the Kidney vs. Normal - Top 5% Under-expressed (Cutcliffe Renal)	2.51e-20	2.7	140
Nasopharyngeal Carcinoma vs. Normal - Top 10% Under-expressed (Sengupta Head-Neck)	Renal Wilms Tumor vs. Normal - Top 5% Under-expressed (Cutcliffe Renal)	9.48e-10	2	112
Nasopharyngeal Carcinoma vs. Normal - Top 10% Under-expressed (Sengupta Head-Neck)	Prostate Carcinoma vs. Normal - Top 5% Over-expressed (Singh Prostate)	0.003	1.5	61
Nasopharyngeal Carcinoma vs. Normal - Top 10% Under-expressed (Sengupta Head-Neck)	Large Cell Lung Carcinoma vs. Normal - Top 10% Under-expressed (Garber Lung)	2.4e-26	2.6	223
Nasopharyngeal Carcinoma vs. Normal - Top 10% Under-expressed (Sengupta Head-Neck)	Tongue Squamous Cell Carcinoma vs. Normal - Top 10% Under-expressed (Talbot Lung)	6.65e-13	2.1	149
Nasopharyngeal Carcinoma vs. Normal - Top 10% Under-expressed (Sengupta Head-Neck)	Gastric Intestinal Type Adenocarcinoma vs. Normal - Top 10% Under-expressed (DErrico Gastric)	1.81e-51	2.7	406
Nasopharyngeal Carcinoma vs. Normal - Top 10% Under-expressed (Sengupta Head-Neck)	Rectal Adenocarcinoma vs. Normal - Top 10% Under-expressed (Gaedcke Colorectal)	5.43e-49	2.7	391
Nasopharyngeal Carcinoma vs. Normal - Top 10% Under-expressed (Sengupta Head-Neck)	Hepatocellular Carcinoma vs. Normal - Top 10% Under-expressed (Roessler Liver 2)	2.25e-16	2	216
Nasopharyngeal Carcinoma vs. Normal - Top 10% Under-expressed (Sengupta Head-Neck)	Leiomyosarcoma vs. Normal - Top 10% Under-expressed (Detwiller Sarcoma)	9.51e-40	2.9	276
Nasopharyngeal Carcinoma vs. Normal - Top 10% Under-expressed (Sengupta Head-Neck)	Colon Adenoma Epithelia vs. Normal - Top 10% Under-expressed (Skrzypczak Colorectal 2)	1.52e-36	2.3	369
Nasopharyngeal Carcinoma vs. Normal - Top 10% Under-expressed (Sengupta Head-Neck)	Clear Cell Renal Cell Carcinoma vs. Normal - Top 10% Under-expressed (Gumz Renal)	1.1e-16	2	217
Nasopharyngeal Carcinoma vs. Normal - Top 10% Under-expressed (Sengupta Head-Neck)	Diffuse Gastric Adenocarcinoma vs. Normal - Top 10% Under-expressed (DErrico Gastric)	4.32e-23	2	329
Nasopharyngeal Carcinoma vs. Normal - Top 10% Under-expressed (Sengupta Head-Neck)	Glioblastoma vs. Normal - Top 10% Over-expressed (Lee Brain)	1.11e-15	1.8	302
Nasopharyngeal Carcinoma vs. Normal - Top 10% Under-expressed (Sengupta Head-Neck)	Colorectal Carcinoma vs. Normal - Top 5% Under-expressed (Hong Colorectal)	7.33e-42	3.2	240
Nasopharyngeal Carcinoma vs. Normal - Top 10% Under-expressed (Sengupta Head-Neck)	Round Cell Liposarcoma vs. Normal - Top 10% Under-expressed (Detwiller Sarcoma)	4.45e-43	3	283
Nasopharyngeal Carcinoma vs. Normal - Top 10% Under-expressed (Sengupta Head-Neck)	Tongue Squamous Cell Carcinoma vs. Normal - Top 10% Under-expressed (Estilo Head-Neck)	8.38e-08	1.8	131
Nasopharyngeal Carcinoma vs. Normal - Top 10% Under-expressed (Sengupta Head-Neck)	Hepatocellular Carcinoma vs. Normal - Top 5% Under-expressed (Wurmbach Liver)	8.62e-08	1.7	149
Nasopharyngeal Carcinoma vs. Normal - Top 10% Under-expressed (Sengupta Head-Neck)	Hypopharyngeal Squamous Cell Carcinoma vs. Normal - Top 10% Under-expressed (Schlingemann Head-Neck)	6.76e-109	5.4	391
Nasopharyngeal Carcinoma vs. Normal - Top 10% Under-expressed (Sengupta Head-Neck)	Vulvar Intraepithelial Neoplasia vs. Normal - Top 5% Under-expressed (Santegoets Vulva)	6.76e-12	1.9	165
Nasopharyngeal Carcinoma vs. Normal - Top 10% Under-expressed (Sengupta Head-Neck)	Head and Neck Squamous Cell Carcinoma vs. Normal - Top 10% Under-expressed (Ginos Head-Neck)	1.18e-88	4.6	362
Nasopharyngeal Carcinoma vs. Normal - Top 10% Under-expressed (Sengupta Head-Neck)	Dedifferentiated Liposarcoma vs. Normal - Top 10% Under-expressed (Detwiller Sarcoma)	5.94e-18	2.1	221
Nasopharyngeal Carcinoma vs. Normal - Top 10% Under-expressed (Sengupta Head-Neck)	Gastric Mixed Adenocarcinoma vs. Normal - Top 10% Under-expressed (Chen Gastric)	1.24e-31	2.9	225
Nasopharyngeal Carcinoma vs. Normal - Top 10% Under-expressed (Sengupta Head-Neck)	Cutaneous Follicular Lymphoma vs. Normal - Top 5% Under-expressed (Storz Lymphoma)	5.28e-15	2.2	148
Nasopharyngeal Carcinoma vs. Normal - Top 10% Under-expressed (Sengupta Head-Neck)	Pleomorphic Liposarcoma vs. Normal - Top 5% Under-expressed (Barretina Sarcoma)	7.78e-14	2.3	124
Nasopharyngeal Carcinoma vs. Normal - Top 10% Under-expressed (Sengupta Head-Neck)	Glioblastoma vs. Normal - Top 10% Under-expressed (Shai Brain)	7.45e-09	1.8	135
Nasopharyngeal Carcinoma vs. Normal - Top 10% Under-expressed (Sengupta Head-Neck)	Gastric Adenocarcinoma vs. Normal - Top 1% Under-expressed (Cho Gastric)	0.003	1.8	31
Nasopharyngeal Carcinoma vs. Normal - Top 10% Under-expressed (Sengupta Head-Neck)	Head and Neck Squamous Cell Carcinoma vs. Normal - Top 5% Under-expressed (Cromer Head-Neck)	4.69e-39	4.9	137
Nasopharyngeal Carcinoma vs. Normal - Top 10% Under-expressed (Sengupta Head-Neck)	Lung Adenocarcinoma vs. Normal - Top 5% Under-expressed (Landi Lung)	2.28e-11	2.1	117
Nasopharyngeal Carcinoma vs. Normal - Top 10% Under-expressed (Sengupta Head-Neck)	Pancreatic Adenocarcinoma vs. Normal - Top 1% Over-expressed (Iacobuzio-Donahue Pancreas 2)	9.44e-07	2.9	35
Nasopharyngeal Carcinoma vs. Normal - Top 10% Under-expressed (Sengupta Head-Neck)	Mixed Lobular and Ductal Breast Carcinoma vs. Normal - Top 1% Over-expressed (TCGA Breast)	0.002	1.8	34
Barrett's Esophagus vs. Normal - Top 10% Over-expressed (Kim Esophagus)	Prostate Carcinoma vs. Normal - Top 10% Over-expressed (Varambally Prostate)	1.97e-08	1.5	253
Barrett's Esophagus vs. Normal - Top 10% Over-expressed (Kim Esophagus)	Colon Carcinoma Epithelia vs. Normal - Top 5% Under-expressed (Skrzypczak Colorectal 2)	8.63e-43	3.3	239
Barrett's Esophagus vs. Normal - Top 10% Over-expressed (Kim Esophagus)	Skin Squamous Cell Carcinoma vs. Normal - Top 5% Under-expressed (Riker Melanoma)	1.67e-15	2.1	169
Barrett's Esophagus vs. Normal - Top 10% Over-expressed (Kim Esophagus)	Non-Hereditary Clear Cell Renal Cell Carcinoma vs. Normal - Top 10% Under-expressed (Beroukhim Renal)	4.54e-06	1.5	186
Barrett's Esophagus vs. Normal - Top 10% Over-expressed (Kim Esophagus)	Papillary Renal Cell Carcinoma vs. Normal - Top 5% Under-expressed (Yusenko Renal)	1.34e-17	2.2	177
Barrett's Esophagus vs. Normal - Top 10% Over-expressed (Kim Esophagus)	Lung Carcinoid Tumor vs. Normal - Top 1% Over-expressed (Bhattacharjee Lung)	1.13e-05	3.2	24
Barrett's Esophagus vs. Normal - Top 10% Over-expressed (Kim Esophagus)	Esophageal Adenocarcinoma vs. Normal - Top 10% Over-expressed (Kim Esophagus)	0	33.2	1138
Barrett's Esophagus vs. Normal - Top 10% Over-expressed (Kim Esophagus)	Cutaneous Melanoma vs. Normal - Top 5% Under-expressed (Talantov Melanoma)	3.61e-14	2.3	130
Barrett's Esophagus vs. Normal - Top 10% Over-expressed (Kim Esophagus)	Gastric Mixed Adenocarcinoma vs. Normal - Top 10% Under-expressed (Cho Gastric)	3.32e-09	1.5	261
Barrett's Esophagus vs. Normal - Top 10% Over-expressed (Kim Esophagus)	Colorectal Carcinoma vs. Normal - Top 10% Under-expressed (Skrzypczak Colorectal)	1.26e-60	3	420
Barrett's Esophagus vs. Normal - Top 10% Over-expressed (Kim Esophagus)	Gastric Intestinal Type Adenocarcinoma vs. Normal - Top 5% Under-expressed (Cho Gastric)	2.1e-30	2.8	210
Barrett's Esophagus vs. Normal - Top 10% Over-expressed (Kim Esophagus)	Prostate Carcinoma vs. Normal - Top 5% Over-expressed (Lapointe Prostate)	3.92e-06	1.8	85
Barrett's Esophagus vs. Normal - Top 10% Over-expressed (Kim Esophagus)	Anaplastic Oligoastrocytoma vs. Normal - Top 10% Under-expressed (French Brain)	0.005	1.2	211
Barrett's Esophagus vs. Normal - Top 10% Over-expressed (Kim Esophagus)	Hereditary Clear Cell Renal Cell Carcinoma vs. Normal - Top 10% Under-expressed (Beroukhim Renal)	7.1e-05	1.4	178
Barrett's Esophagus vs. Normal - Top 10% Over-expressed (Kim Esophagus)	Clear Cell Sarcoma of the Kidney vs. Normal - Top 5% Under-expressed (Cutcliffe Renal)	2.86e-19	2.6	144
Barrett's Esophagus vs. Normal - Top 10% Over-expressed (Kim Esophagus)	Renal Wilms Tumor vs. Normal - Top 5% Under-expressed (Cutcliffe Renal)	7.17e-17	2.5	138
Barrett's Esophagus vs. Normal - Top 10% Over-expressed (Kim Esophagus)	Large Cell Lung Carcinoma vs. Normal - Top 10% Under-expressed (Garber Lung)	2.96e-13	1.9	194
Barrett's Esophagus vs. Normal - Top 10% Over-expressed (Kim Esophagus)	Tongue Squamous Cell Carcinoma vs. Normal - Top 10% Under-expressed (Talbot Lung)	3.45e-11	1.9	157
Barrett's Esophagus vs. Normal - Top 10% Over-expressed (Kim Esophagus)	Gastric Intestinal Type Adenocarcinoma vs. Normal - Top 10% Under-expressed (DErrico Gastric)	1.25e-27	2.2	328
Barrett's Esophagus vs. Normal - Top 10% Over-expressed (Kim Esophagus)	Rectal Adenocarcinoma vs. Normal - Top 10% Under-expressed (Gaedcke Colorectal)	1.45e-47	2.7	381
Barrett's Esophagus vs. Normal - Top 10% Over-expressed (Kim Esophagus)	Hepatocellular Carcinoma vs. Normal - Top 10% Under-expressed (Roessler Liver 2)	3.67e-16	2	226
Barrett's Esophagus vs. Normal - Top 10% Over-expressed (Kim Esophagus)	Leiomyosarcoma vs. Normal - Top 10% Under-expressed (Detwiller Sarcoma)	7.97e-07	1.5	188
Barrett's Esophagus vs. Normal - Top 10% Over-expressed (Kim Esophagus)	Colon Adenoma Epithelia vs. Normal - Top 10% Under-expressed (Skrzypczak Colorectal 2)	7.03e-63	3.1	423
Barrett's Esophagus vs. Normal - Top 10% Over-expressed (Kim Esophagus)	Clear Cell Renal Cell Carcinoma vs. Normal - Top 10% Under-expressed (Gumz Renal)	9.7e-06	1.5	184
Barrett's Esophagus vs. Normal - Top 10% Over-expressed (Kim Esophagus)	Diffuse Gastric Adenocarcinoma vs. Normal - Top 10% Under-expressed (DErrico Gastric)	1.93e-14	1.8	277
Barrett's Esophagus vs. Normal - Top 10% Over-expressed (Kim Esophagus)	Glioblastoma vs. Normal - Top 10% Over-expressed (Lee Brain)	1.17e-26	2.1	335
Barrett's Esophagus vs. Normal - Top 10% Over-expressed (Kim Esophagus)	Colorectal Carcinoma vs. Normal - Top 5% Under-expressed (Hong Colorectal)	3.06e-63	4.1	275
Barrett's Esophagus vs. Normal - Top 10% Over-expressed (Kim Esophagus)	Round Cell Liposarcoma vs. Normal - Top 10% Under-expressed (Detwiller Sarcoma)	2.25e-14	1.9	222
Barrett's Esophagus vs. Normal - Top 10% Over-expressed (Kim Esophagus)	Tongue Squamous Cell Carcinoma vs. Normal - Top 10% Under-expressed (Estilo Head-Neck)	4.35e-12	2	160
Barrett's Esophagus vs. Normal - Top 10% Over-expressed (Kim Esophagus)	Hepatocellular Carcinoma vs. Normal - Top 5% Under-expressed (Wurmbach Liver)	2.07e-17	2.2	183
Barrett's Esophagus vs. Normal - Top 10% Over-expressed (Kim Esophagus)	Vulvar Intraepithelial Neoplasia vs. Normal - Top 5% Under-expressed (Santegoets Vulva)	2.92e-42	3.3	240
Barrett's Esophagus vs. Normal - Top 10% Over-expressed (Kim Esophagus)	Dedifferentiated Liposarcoma vs. Normal - Top 10% Under-expressed (Detwiller Sarcoma)	0.000849	1.3	168
Barrett's Esophagus vs. Normal - Top 10% Over-expressed (Kim Esophagus)	Gastric Mixed Adenocarcinoma vs. Normal - Top 10% Under-expressed (Chen Gastric)	1.73e-12	1.9	184
Barrett's Esophagus vs. Normal - Top 10% Over-expressed (Kim Esophagus)	Lung Adenocarcinoma vs. Normal - Top 5% Over-expressed (Wei Lung)	1.15e-07	1.7	148
Barrett's Esophagus vs. Normal - Top 10% Over-expressed (Kim Esophagus)	Pleomorphic Liposarcoma vs. Normal - Top 5% Under-expressed (Barretina Sarcoma)	5.85e-11	2.1	123
Barrett's Esophagus vs. Normal - Top 10% Over-expressed (Kim Esophagus)	Gastric Adenocarcinoma vs. Normal - Top 1% Under-expressed (Cho Gastric)	0.000137	2.1	35
Barrett's Esophagus vs. Normal - Top 10% Over-expressed (Kim Esophagus)	Lung Adenocarcinoma vs. Normal - Top 5% Under-expressed (Landi Lung)	1.04e-23	2.9	155
Barrett's Esophagus vs. Normal - Top 10% Over-expressed (Kim Esophagus)	Pancreatic Adenocarcinoma vs. Normal - Top 1% Over-expressed (Iacobuzio-Donahue Pancreas 2)	7.43e-12	4	45
Barrett's Esophagus vs. Normal - Top 10% Over-expressed (Kim Esophagus)	Mixed Lobular and Ductal Breast Carcinoma vs. Normal - Top 1% Over-expressed (TCGA Breast)	0.006	1.7	32
Prostate Carcinoma vs. Normal - Top 10% Over-expressed (Varambally Prostate)	Tongue Carcinoma vs. Normal - Top 10% Under-expressed (Pyeon Multi-cancer)	0.003	1.2	232
Prostate Carcinoma vs. Normal - Top 10% Over-expressed (Varambally Prostate)	Skin Squamous Cell Carcinoma vs. Normal - Top 5% Under-expressed (Riker Melanoma)	8.62e-08	1.7	149
Prostate Carcinoma vs. Normal - Top 10% Over-expressed (Varambally Prostate)	Papillary Renal Cell Carcinoma vs. Normal - Top 5% Under-expressed (Yusenko Renal)	0.004	1.3	123
Prostate Carcinoma vs. Normal - Top 10% Over-expressed (Varambally Prostate)	Esophageal Adenocarcinoma vs. Normal - Top 10% Over-expressed (Kim Esophagus)	2.17e-09	1.6	260
Prostate Carcinoma vs. Normal - Top 10% Over-expressed (Varambally Prostate)	Prostate Carcinoma vs. Normal - Top 5% Over-expressed (Lapointe Prostate)	2.05e-58	5.6	189
Prostate Carcinoma vs. Normal - Top 10% Over-expressed (Varambally Prostate)	Anaplastic Astrocytoma vs. Normal - Top 10% Under-expressed (Sun Brain)	0.006	1.2	228
Prostate Carcinoma vs. Normal - Top 10% Over-expressed (Varambally Prostate)	Anaplastic Oligoastrocytoma vs. Normal - Top 10% Under-expressed (French Brain)	0.000195	1.3	242
Prostate Carcinoma vs. Normal - Top 10% Over-expressed (Varambally Prostate)	Clear Cell Sarcoma of the Kidney vs. Normal - Top 5% Under-expressed (Cutcliffe Renal)	0.003	1.4	90
Prostate Carcinoma vs. Normal - Top 10% Over-expressed (Varambally Prostate)	Prostate Adenocarcinoma vs. Normal - Top 5% Over-expressed (Vanaja Prostate)	2.49e-71	4.5	279
Prostate Carcinoma vs. Normal - Top 10% Over-expressed (Varambally Prostate)	Prostate Carcinoma vs. Normal - Top 5% Over-expressed (Singh Prostate)	1.41e-19	3.1	113
Prostate Carcinoma vs. Normal - Top 10% Over-expressed (Varambally Prostate)	Prostate Carcinoma vs. Normal - Top 10% Over-expressed (Grasso Prostate)	1.97e-143	5.1	545
Prostate Carcinoma vs. Normal - Top 10% Over-expressed (Varambally Prostate)	Leiomyosarcoma vs. Normal - Top 10% Under-expressed (Detwiller Sarcoma)	2.18e-06	1.5	187
Prostate Carcinoma vs. Normal - Top 10% Over-expressed (Varambally Prostate)	Prostate Carcinoma vs. Normal - Top 10% Over-expressed (Arredouani Prostate)	8.53e-117	4.2	529
Prostate Carcinoma vs. Normal - Top 10% Over-expressed (Varambally Prostate)	Diffuse Gastric Adenocarcinoma vs. Normal - Top 10% Under-expressed (DErrico Gastric)	0.000195	1.3	242
Prostate Carcinoma vs. Normal - Top 10% Over-expressed (Varambally Prostate)	Glioblastoma vs. Normal - Top 10% Over-expressed (Lee Brain)	2.38e-07	1.5	262
Prostate Carcinoma vs. Normal - Top 10% Over-expressed (Varambally Prostate)	Prostate Carcinoma vs. Normal - Top 5% Over-expressed (Liu Prostate)	3.58e-65	5.2	224
Prostate Carcinoma vs. Normal - Top 10% Over-expressed (Varambally Prostate)	Hepatocellular Carcinoma vs. Normal - Top 5% Under-expressed (Wurmbach Liver)	0.000845	1.4	128
Prostate Carcinoma vs. Normal - Top 10% Over-expressed (Varambally Prostate)	Hypopharyngeal Squamous Cell Carcinoma vs. Normal - Top 10% Under-expressed (Schlingemann Head-Neck)	0.006	1.3	164
Prostate Carcinoma vs. Normal - Top 10% Over-expressed (Varambally Prostate)	Prostate Carcinoma vs. Normal - Top 5% Over-expressed (Luo Prostate 2)	5.48e-42	3.6	209
Prostate Carcinoma vs. Normal - Top 10% Over-expressed (Varambally Prostate)	Lung Adenocarcinoma vs. Normal - Top 5% Over-expressed (Wei Lung)	5.17e-20	2.3	190
Prostate Carcinoma vs. Normal - Top 10% Over-expressed (Varambally Prostate)	Prostate Carcinoma vs. Normal - Top 1% Over-expressed (Holzbeierlein Prostate)	1.98e-05	4.3	16
Tongue Carcinoma vs. Normal - Top 10% Under-expressed (Pyeon Multi-cancer)	Colon Carcinoma Epithelia vs. Normal - Top 5% Under-expressed (Skrzypczak Colorectal 2)	9.01e-05	1.5	134
Tongue Carcinoma vs. Normal - Top 10% Under-expressed (Pyeon Multi-cancer)	Skin Squamous Cell Carcinoma vs. Normal - Top 5% Under-expressed (Riker Melanoma)	2.28e-42	3.2	241
Tongue Carcinoma vs. Normal - Top 10% Under-expressed (Pyeon Multi-cancer)	Non-Hereditary Clear Cell Renal Cell Carcinoma vs. Normal - Top 10% Under-expressed (Beroukhim Renal)	6.75e-11	1.8	189
Tongue Carcinoma vs. Normal - Top 10% Under-expressed (Pyeon Multi-cancer)	Brain Glioblastoma vs. Normal - Top 10% Under-expressed (TCGA Brain)	0.01	1.3	145
Tongue Carcinoma vs. Normal - Top 10% Under-expressed (Pyeon Multi-cancer)	Papillary Renal Cell Carcinoma vs. Normal - Top 5% Under-expressed (Yusenko Renal)	9.85e-10	1.8	157
Tongue Carcinoma vs. Normal - Top 10% Under-expressed (Pyeon Multi-cancer)	Cutaneous Melanoma vs. Normal - Top 5% Under-expressed (Talantov Melanoma)	4.8e-11	2.1	112
Tongue Carcinoma vs. Normal - Top 10% Under-expressed (Pyeon Multi-cancer)	Gastric Mixed Adenocarcinoma vs. Normal - Top 10% Under-expressed (Cho Gastric)	5.29e-11	1.6	256
Tongue Carcinoma vs. Normal - Top 10% Under-expressed (Pyeon Multi-cancer)	Colorectal Carcinoma vs. Normal - Top 10% Under-expressed (Skrzypczak Colorectal)	1.06e-14	1.7	298
Tongue Carcinoma vs. Normal - Top 10% Under-expressed (Pyeon Multi-cancer)	Gastric Intestinal Type Adenocarcinoma vs. Normal - Top 5% Under-expressed (Cho Gastric)	2.25e-05	1.5	128
Tongue Carcinoma vs. Normal - Top 10% Under-expressed (Pyeon Multi-cancer)	Anaplastic Astrocytoma vs. Normal - Top 10% Under-expressed (Sun Brain)	0.01	1.2	226
Tongue Carcinoma vs. Normal - Top 10% Under-expressed (Pyeon Multi-cancer)	Anaplastic Oligoastrocytoma vs. Normal - Top 10% Under-expressed (French Brain)	8.38e-36	2.3	367
Tongue Carcinoma vs. Normal - Top 10% Under-expressed (Pyeon Multi-cancer)	Hereditary Clear Cell Renal Cell Carcinoma vs. Normal - Top 10% Under-expressed (Beroukhim Renal)	3.41e-14	1.9	201
Tongue Carcinoma vs. Normal - Top 10% Under-expressed (Pyeon Multi-cancer)	Renal Wilms Tumor vs. Normal - Top 5% Under-expressed (Cutcliffe Renal)	2.35e-05	1.7	92
Tongue Carcinoma vs. Normal - Top 10% Under-expressed (Pyeon Multi-cancer)	Large Cell Lung Carcinoma vs. Normal - Top 10% Under-expressed (Garber Lung)	5.93e-11	1.9	167
Tongue Carcinoma vs. Normal - Top 10% Under-expressed (Pyeon Multi-cancer)	Tongue Squamous Cell Carcinoma vs. Normal - Top 10% Under-expressed (Talbot Lung)	1.26e-40	3.7	205
Tongue Carcinoma vs. Normal - Top 10% Under-expressed (Pyeon Multi-cancer)	Gastric Intestinal Type Adenocarcinoma vs. Normal - Top 10% Under-expressed (DErrico Gastric)	3.95e-41	2.5	381
Tongue Carcinoma vs. Normal - Top 10% Under-expressed (Pyeon Multi-cancer)	Rectal Adenocarcinoma vs. Normal - Top 10% Under-expressed (Gaedcke Colorectal)	1.06e-11	1.6	270
Tongue Carcinoma vs. Normal - Top 10% Under-expressed (Pyeon Multi-cancer)	Hepatocellular Carcinoma vs. Normal - Top 10% Under-expressed (Roessler Liver 2)	8.72e-15	2	203
Tongue Carcinoma vs. Normal - Top 10% Under-expressed (Pyeon Multi-cancer)	Leiomyosarcoma vs. Normal - Top 10% Under-expressed (Detwiller Sarcoma)	2.99e-18	2.1	214
Tongue Carcinoma vs. Normal - Top 10% Under-expressed (Pyeon Multi-cancer)	Colon Adenoma Epithelia vs. Normal - Top 10% Under-expressed (Skrzypczak Colorectal 2)	8.08e-05	1.3	245
Tongue Carcinoma vs. Normal - Top 10% Under-expressed (Pyeon Multi-cancer)	Prostate Carcinoma vs. Normal - Top 10% Over-expressed (Arredouani Prostate)	0.000585	1.3	238
Tongue Carcinoma vs. Normal - Top 10% Under-expressed (Pyeon Multi-cancer)	Clear Cell Renal Cell Carcinoma vs. Normal - Top 10% Under-expressed (Gumz Renal)	2.17e-10	1.8	187
Tongue Carcinoma vs. Normal - Top 10% Under-expressed (Pyeon Multi-cancer)	Diffuse Gastric Adenocarcinoma vs. Normal - Top 10% Under-expressed (DErrico Gastric)	1.67e-26	2.1	340
Tongue Carcinoma vs. Normal - Top 10% Under-expressed (Pyeon Multi-cancer)	Glioblastoma vs. Normal - Top 10% Over-expressed (Lee Brain)	5.97e-05	1.3	246
Tongue Carcinoma vs. Normal - Top 10% Under-expressed (Pyeon Multi-cancer)	Colorectal Carcinoma vs. Normal - Top 5% Under-expressed (Hong Colorectal)	1.45e-07	1.7	148
Tongue Carcinoma vs. Normal - Top 10% Under-expressed (Pyeon Multi-cancer)	Round Cell Liposarcoma vs. Normal - Top 10% Under-expressed (Detwiller Sarcoma)	1.18e-09	1.7	184
Tongue Carcinoma vs. Normal - Top 10% Under-expressed (Pyeon Multi-cancer)	Tongue Squamous Cell Carcinoma vs. Normal - Top 10% Under-expressed (Estilo Head-Neck)	2.94e-29	3.1	183
Tongue Carcinoma vs. Normal - Top 10% Under-expressed (Pyeon Multi-cancer)	Hypopharyngeal Squamous Cell Carcinoma vs. Normal - Top 10% Under-expressed (Schlingemann Head-Neck)	1.39e-41	3	271
Tongue Carcinoma vs. Normal - Top 10% Under-expressed (Pyeon Multi-cancer)	Vulvar Intraepithelial Neoplasia vs. Normal - Top 5% Under-expressed (Santegoets Vulva)	2.46e-11	1.9	163
Tongue Carcinoma vs. Normal - Top 10% Under-expressed (Pyeon Multi-cancer)	Head and Neck Squamous Cell Carcinoma vs. Normal - Top 10% Under-expressed (Ginos Head-Neck)	4.93e-45	3.2	278
Tongue Carcinoma vs. Normal - Top 10% Under-expressed (Pyeon Multi-cancer)	Pancreatic Adenocarcinoma vs. Normal - Top 5% Under-expressed (Iacobuzio-Donahue Pancreas 2)	0.000711	1.5	94
Tongue Carcinoma vs. Normal - Top 10% Under-expressed (Pyeon Multi-cancer)	Dedifferentiated Liposarcoma vs. Normal - Top 10% Under-expressed (Detwiller Sarcoma)	3.84e-10	1.7	186
Tongue Carcinoma vs. Normal - Top 10% Under-expressed (Pyeon Multi-cancer)	Gastric Mixed Adenocarcinoma vs. Normal - Top 10% Under-expressed (Chen Gastric)	4.75e-08	1.8	137
Tongue Carcinoma vs. Normal - Top 10% Under-expressed (Pyeon Multi-cancer)	Glioblastoma vs. Normal - Top 10% Under-expressed (Liang Brain)	0.000322	1.4	124
Tongue Carcinoma vs. Normal - Top 10% Under-expressed (Pyeon Multi-cancer)	Pleomorphic Liposarcoma vs. Normal - Top 5% Under-expressed (Barretina Sarcoma)	0.000699	1.5	85
Tongue Carcinoma vs. Normal - Top 10% Under-expressed (Pyeon Multi-cancer)	Glioblastoma vs. Normal - Top 10% Under-expressed (Shai Brain)	1.45e-18	2.5	159
Tongue Carcinoma vs. Normal - Top 10% Under-expressed (Pyeon Multi-cancer)	Glioblastoma vs. Normal - Top 5% Under-expressed (Bredel Brain 2)	0.004	1.4	91
Tongue Carcinoma vs. Normal - Top 10% Under-expressed (Pyeon Multi-cancer)	Head and Neck Squamous Cell Carcinoma vs. Normal - Top 5% Under-expressed (Cromer Head-Neck)	1.21e-11	2.5	85
Tongue Carcinoma vs. Normal - Top 10% Under-expressed (Pyeon Multi-cancer)	Lung Adenocarcinoma vs. Normal - Top 5% Under-expressed (Landi Lung)	9.96e-12	2.2	114
Tongue Carcinoma vs. Normal - Top 10% Under-expressed (Pyeon Multi-cancer)	Atypical Teratoid/Rhabdoid Tumor vs. Normal - Top 5% Under-expressed (Pomeroy Brain)	0.005	1.7	37
Colon Carcinoma Epithelia vs. Normal - Top 5% Under-expressed (Skrzypczak Colorectal 2)	Skin Squamous Cell Carcinoma vs. Normal - Top 5% Under-expressed (Riker Melanoma)	9.11e-06	1.8	80
Colon Carcinoma Epithelia vs. Normal - Top 5% Under-expressed (Skrzypczak Colorectal 2)	Non-Hereditary Clear Cell Renal Cell Carcinoma vs. Normal - Top 10% Under-expressed (Beroukhim Renal)	2.4e-23	2.8	161
Colon Carcinoma Epithelia vs. Normal - Top 5% Under-expressed (Skrzypczak Colorectal 2)	Brain Glioblastoma vs. Normal - Top 10% Under-expressed (TCGA Brain)	6.75e-05	1.6	105
Colon Carcinoma Epithelia vs. Normal - Top 5% Under-expressed (Skrzypczak Colorectal 2)	Papillary Renal Cell Carcinoma vs. Normal - Top 5% Under-expressed (Yusenko Renal)	2.7e-08	2	89
Colon Carcinoma Epithelia vs. Normal - Top 5% Under-expressed (Skrzypczak Colorectal 2)	Esophageal Adenocarcinoma vs. Normal - Top 10% Over-expressed (Kim Esophagus)	7.01e-08	1.7	149
Colon Carcinoma Epithelia vs. Normal - Top 5% Under-expressed (Skrzypczak Colorectal 2)	Cutaneous Melanoma vs. Normal - Top 5% Under-expressed (Talantov Melanoma)	3.11e-13	2.7	84
Colon Carcinoma Epithelia vs. Normal - Top 5% Under-expressed (Skrzypczak Colorectal 2)	Gastric Mixed Adenocarcinoma vs. Normal - Top 10% Under-expressed (Cho Gastric)	2.08e-11	1.9	160
Colon Carcinoma Epithelia vs. Normal - Top 5% Under-expressed (Skrzypczak Colorectal 2)	Colorectal Carcinoma vs. Normal - Top 10% Under-expressed (Skrzypczak Colorectal)	0	23.6	630
Colon Carcinoma Epithelia vs. Normal - Top 5% Under-expressed (Skrzypczak Colorectal 2)	Gastric Intestinal Type Adenocarcinoma vs. Normal - Top 5% Under-expressed (Cho Gastric)	6.24e-34	3.8	146
Colon Carcinoma Epithelia vs. Normal - Top 5% Under-expressed (Skrzypczak Colorectal 2)	Anaplastic Astrocytoma vs. Normal - Top 10% Under-expressed (Sun Brain)	8.62e-08	1.7	149
Colon Carcinoma Epithelia vs. Normal - Top 5% Under-expressed (Skrzypczak Colorectal 2)	Anaplastic Oligoastrocytoma vs. Normal - Top 10% Under-expressed (French Brain)	0.000595	1.4	129
Colon Carcinoma Epithelia vs. Normal - Top 5% Under-expressed (Skrzypczak Colorectal 2)	Oligodendroglioma vs. Normal - Top 10% Under-expressed (Sun Brain)	2.97e-10	1.8	159
Colon Carcinoma Epithelia vs. Normal - Top 5% Under-expressed (Skrzypczak Colorectal 2)	Hereditary Clear Cell Renal Cell Carcinoma vs. Normal - Top 10% Under-expressed (Beroukhim Renal)	3.89e-14	2.2	138
Colon Carcinoma Epithelia vs. Normal - Top 5% Under-expressed (Skrzypczak Colorectal 2)	Clear Cell Sarcoma of the Kidney vs. Normal - Top 5% Under-expressed (Cutcliffe Renal)	1.72e-06	2	66
Colon Carcinoma Epithelia vs. Normal - Top 5% Under-expressed (Skrzypczak Colorectal 2)	Renal Wilms Tumor vs. Normal - Top 5% Under-expressed (Cutcliffe Renal)	4.84e-05	1.8	61
Colon Carcinoma Epithelia vs. Normal - Top 5% Under-expressed (Skrzypczak Colorectal 2)	Prostate Adenocarcinoma vs. Normal - Top 5% Over-expressed (Vanaja Prostate)	0.001	1.5	69
Colon Carcinoma Epithelia vs. Normal - Top 5% Under-expressed (Skrzypczak Colorectal 2)	Prostate Carcinoma vs. Normal - Top 10% Over-expressed (Grasso Prostate)	0.000224	1.4	129
Colon Carcinoma Epithelia vs. Normal - Top 5% Under-expressed (Skrzypczak Colorectal 2)	Large Cell Lung Carcinoma vs. Normal - Top 10% Under-expressed (Garber Lung)	2.83e-09	1.9	118
Colon Carcinoma Epithelia vs. Normal - Top 5% Under-expressed (Skrzypczak Colorectal 2)	Tongue Squamous Cell Carcinoma vs. Normal - Top 10% Under-expressed (Talbot Lung)	7.94e-06	1.8	81
Colon Carcinoma Epithelia vs. Normal - Top 5% Under-expressed (Skrzypczak Colorectal 2)	Gastric Intestinal Type Adenocarcinoma vs. Normal - Top 10% Under-expressed (DErrico Gastric)	7.53e-51	3.5	257
Colon Carcinoma Epithelia vs. Normal - Top 5% Under-expressed (Skrzypczak Colorectal 2)	Rectal Adenocarcinoma vs. Normal - Top 10% Under-expressed (Gaedcke Colorectal)	5.53e-306	16.1	544
Colon Carcinoma Epithelia vs. Normal - Top 5% Under-expressed (Skrzypczak Colorectal 2)	Hepatocellular Carcinoma vs. Normal - Top 10% Under-expressed (Roessler Liver 2)	1.03e-16	2.4	145
Colon Carcinoma Epithelia vs. Normal - Top 5% Under-expressed (Skrzypczak Colorectal 2)	Leiomyosarcoma vs. Normal - Top 10% Under-expressed (Detwiller Sarcoma)	2.03e-07	1.8	116
Colon Carcinoma Epithelia vs. Normal - Top 5% Under-expressed (Skrzypczak Colorectal 2)	Colon Adenoma Epithelia vs. Normal - Top 10% Under-expressed (Skrzypczak Colorectal 2)	0	32.4	688
Colon Carcinoma Epithelia vs. Normal - Top 5% Under-expressed (Skrzypczak Colorectal 2)	Clear Cell Renal Cell Carcinoma vs. Normal - Top 10% Under-expressed (Gumz Renal)	4.3e-12	2.1	132
Colon Carcinoma Epithelia vs. Normal - Top 5% Under-expressed (Skrzypczak Colorectal 2)	Diffuse Gastric Adenocarcinoma vs. Normal - Top 10% Under-expressed (DErrico Gastric)	2.35e-41	3.2	239
Colon Carcinoma Epithelia vs. Normal - Top 5% Under-expressed (Skrzypczak Colorectal 2)	Glioblastoma vs. Normal - Top 10% Over-expressed (Lee Brain)	1.75e-06	1.6	143
Colon Carcinoma Epithelia vs. Normal - Top 5% Under-expressed (Skrzypczak Colorectal 2)	Colorectal Carcinoma vs. Normal - Top 5% Under-expressed (Hong Colorectal)	0	29.9	454
Colon Carcinoma Epithelia vs. Normal - Top 5% Under-expressed (Skrzypczak Colorectal 2)	Round Cell Liposarcoma vs. Normal - Top 10% Under-expressed (Detwiller Sarcoma)	4.28e-13	2.2	135
Colon Carcinoma Epithelia vs. Normal - Top 5% Under-expressed (Skrzypczak Colorectal 2)	Tongue Squamous Cell Carcinoma vs. Normal - Top 10% Under-expressed (Estilo Head-Neck)	6.85e-05	1.7	77
Colon Carcinoma Epithelia vs. Normal - Top 5% Under-expressed (Skrzypczak Colorectal 2)	Hepatocellular Carcinoma vs. Normal - Top 5% Under-expressed (Wurmbach Liver)	2.45e-33	3.7	145
Colon Carcinoma Epithelia vs. Normal - Top 5% Under-expressed (Skrzypczak Colorectal 2)	Hypopharyngeal Squamous Cell Carcinoma vs. Normal - Top 10% Under-expressed (Schlingemann Head-Neck)	3.65e-21	2.7	156
Colon Carcinoma Epithelia vs. Normal - Top 5% Under-expressed (Skrzypczak Colorectal 2)	Vulvar Intraepithelial Neoplasia vs. Normal - Top 5% Under-expressed (Santegoets Vulva)	2.12e-07	1.9	86
Colon Carcinoma Epithelia vs. Normal - Top 5% Under-expressed (Skrzypczak Colorectal 2)	Head and Neck Squamous Cell Carcinoma vs. Normal - Top 10% Under-expressed (Ginos Head-Neck)	3.32e-10	2	126
Colon Carcinoma Epithelia vs. Normal - Top 5% Under-expressed (Skrzypczak Colorectal 2)	Pancreatic Adenocarcinoma vs. Normal - Top 5% Under-expressed (Iacobuzio-Donahue Pancreas 2)	1.47e-06	1.9	71
Colon Carcinoma Epithelia vs. Normal - Top 5% Under-expressed (Skrzypczak Colorectal 2)	Dedifferentiated Liposarcoma vs. Normal - Top 10% Under-expressed (Detwiller Sarcoma)	3.63e-07	1.8	115
Colon Carcinoma Epithelia vs. Normal - Top 5% Under-expressed (Skrzypczak Colorectal 2)	Gastric Mixed Adenocarcinoma vs. Normal - Top 10% Under-expressed (Chen Gastric)	4.96e-37	3.8	175
Colon Carcinoma Epithelia vs. Normal - Top 5% Under-expressed (Skrzypczak Colorectal 2)	Cutaneous Follicular Lymphoma vs. Normal - Top 5% Under-expressed (Storz Lymphoma)	0.000153	1.7	68
Colon Carcinoma Epithelia vs. Normal - Top 5% Under-expressed (Skrzypczak Colorectal 2)	Pleomorphic Liposarcoma vs. Normal - Top 5% Under-expressed (Barretina Sarcoma)	0.000162	1.7	59
Colon Carcinoma Epithelia vs. Normal - Top 5% Under-expressed (Skrzypczak Colorectal 2)	Head and Neck Squamous Cell Carcinoma vs. Normal - Top 5% Under-expressed (Cromer Head-Neck)	9.3e-06	2.1	48
Colon Carcinoma Epithelia vs. Normal - Top 5% Under-expressed (Skrzypczak Colorectal 2)	Lung Adenocarcinoma vs. Normal - Top 5% Under-expressed (Landi Lung)	8.37e-07	2	67
Colon Carcinoma Epithelia vs. Normal - Top 5% Under-expressed (Skrzypczak Colorectal 2)	Pancreatic Adenocarcinoma vs. Normal - Top 1% Over-expressed (Iacobuzio-Donahue Pancreas 2)	0.001	2.5	18
Colon Carcinoma Epithelia vs. Normal - Top 5% Under-expressed (Skrzypczak Colorectal 2)	Mixed Lobular and Ductal Breast Carcinoma vs. Normal - Top 1% Over-expressed (TCGA Breast)	0.00033	2.4	23
Skin Squamous Cell Carcinoma vs. Normal - Top 5% Under-expressed (Riker Melanoma)	Non-Hereditary Clear Cell Renal Cell Carcinoma vs. Normal - Top 10% Under-expressed (Beroukhim Renal)	1.42e-16	2.4	137
Skin Squamous Cell Carcinoma vs. Normal - Top 5% Under-expressed (Riker Melanoma)	Brain Glioblastoma vs. Normal - Top 10% Under-expressed (TCGA Brain)	2.67e-14	2.3	131
Skin Squamous Cell Carcinoma vs. Normal - Top 5% Under-expressed (Riker Melanoma)	Papillary Renal Cell Carcinoma vs. Normal - Top 5% Under-expressed (Yusenko Renal)	1.22e-31	3.6	142
Skin Squamous Cell Carcinoma vs. Normal - Top 5% Under-expressed (Riker Melanoma)	Lung Carcinoid Tumor vs. Normal - Top 1% Over-expressed (Bhattacharjee Lung)	0.000308	3.3	14
Skin Squamous Cell Carcinoma vs. Normal - Top 5% Under-expressed (Riker Melanoma)	Esophageal Adenocarcinoma vs. Normal - Top 10% Over-expressed (Kim Esophagus)	8.27e-17	2.2	174
Skin Squamous Cell Carcinoma vs. Normal - Top 5% Under-expressed (Riker Melanoma)	Cutaneous Melanoma vs. Normal - Top 5% Under-expressed (Talantov Melanoma)	5.6e-29	4.2	109
Skin Squamous Cell Carcinoma vs. Normal - Top 5% Under-expressed (Riker Melanoma)	Gastric Mixed Adenocarcinoma vs. Normal - Top 10% Under-expressed (Cho Gastric)	5.08e-09	1.8	146
Skin Squamous Cell Carcinoma vs. Normal - Top 5% Under-expressed (Riker Melanoma)	Colorectal Carcinoma vs. Normal - Top 10% Under-expressed (Skrzypczak Colorectal)	1.61e-10	1.8	160
Skin Squamous Cell Carcinoma vs. Normal - Top 5% Under-expressed (Riker Melanoma)	Gastric Intestinal Type Adenocarcinoma vs. Normal - Top 5% Under-expressed (Cho Gastric)	1.89e-13	2.5	101
Skin Squamous Cell Carcinoma vs. Normal - Top 5% Under-expressed (Riker Melanoma)	Anaplastic Astrocytoma vs. Normal - Top 10% Under-expressed (Sun Brain)	0.000134	1.4	133
Skin Squamous Cell Carcinoma vs. Normal - Top 5% Under-expressed (Riker Melanoma)	Anaplastic Oligoastrocytoma vs. Normal - Top 10% Under-expressed (French Brain)	1.16e-13	2	171
Skin Squamous Cell Carcinoma vs. Normal - Top 5% Under-expressed (Riker Melanoma)	Oligodendroglioma vs. Normal - Top 10% Under-expressed (Sun Brain)	1.08e-06	1.6	144
Skin Squamous Cell Carcinoma vs. Normal - Top 5% Under-expressed (Riker Melanoma)	Hereditary Clear Cell Renal Cell Carcinoma vs. Normal - Top 10% Under-expressed (Beroukhim Renal)	1.58e-12	2.2	126
Skin Squamous Cell Carcinoma vs. Normal - Top 5% Under-expressed (Riker Melanoma)	Clear Cell Sarcoma of the Kidney vs. Normal - Top 5% Under-expressed (Cutcliffe Renal)	1.09e-06	2.1	63
Skin Squamous Cell Carcinoma vs. Normal - Top 5% Under-expressed (Riker Melanoma)	Renal Wilms Tumor vs. Normal - Top 5% Under-expressed (Cutcliffe Renal)	6.45e-10	2.4	72
Skin Squamous Cell Carcinoma vs. Normal - Top 5% Under-expressed (Riker Melanoma)	Large Cell Lung Carcinoma vs. Normal - Top 10% Under-expressed (Garber Lung)	2.86e-26	3.2	149
Skin Squamous Cell Carcinoma vs. Normal - Top 5% Under-expressed (Riker Melanoma)	Tongue Squamous Cell Carcinoma vs. Normal - Top 10% Under-expressed (Talbot Lung)	1.37e-50	5.4	168
Skin Squamous Cell Carcinoma vs. Normal - Top 5% Under-expressed (Riker Melanoma)	Gastric Intestinal Type Adenocarcinoma vs. Normal - Top 10% Under-expressed (DErrico Gastric)	4.92e-35	2.9	226
Skin Squamous Cell Carcinoma vs. Normal - Top 5% Under-expressed (Riker Melanoma)	Rectal Adenocarcinoma vs. Normal - Top 10% Under-expressed (Gaedcke Colorectal)	1.08e-17	2.2	179
Skin Squamous Cell Carcinoma vs. Normal - Top 5% Under-expressed (Riker Melanoma)	Hepatocellular Carcinoma vs. Normal - Top 10% Under-expressed (Roessler Liver 2)	3.48e-16	2.4	136
Skin Squamous Cell Carcinoma vs. Normal - Top 5% Under-expressed (Riker Melanoma)	Leiomyosarcoma vs. Normal - Top 10% Under-expressed (Detwiller Sarcoma)	3.56e-08	1.9	112
Skin Squamous Cell Carcinoma vs. Normal - Top 5% Under-expressed (Riker Melanoma)	Colon Adenoma Epithelia vs. Normal - Top 10% Under-expressed (Skrzypczak Colorectal 2)	4.03e-07	1.6	146
Skin Squamous Cell Carcinoma vs. Normal - Top 5% Under-expressed (Riker Melanoma)	Clear Cell Renal Cell Carcinoma vs. Normal - Top 10% Under-expressed (Gumz Renal)	7.01e-06	1.7	103
Skin Squamous Cell Carcinoma vs. Normal - Top 5% Under-expressed (Riker Melanoma)	Diffuse Gastric Adenocarcinoma vs. Normal - Top 10% Under-expressed (DErrico Gastric)	2.96e-08	1.7	151
Skin Squamous Cell Carcinoma vs. Normal - Top 5% Under-expressed (Riker Melanoma)	Glioblastoma vs. Normal - Top 10% Over-expressed (Lee Brain)	7.15e-22	2.4	195
Skin Squamous Cell Carcinoma vs. Normal - Top 5% Under-expressed (Riker Melanoma)	Colorectal Carcinoma vs. Normal - Top 5% Under-expressed (Hong Colorectal)	6.39e-09	2	91
Skin Squamous Cell Carcinoma vs. Normal - Top 5% Under-expressed (Riker Melanoma)	Round Cell Liposarcoma vs. Normal - Top 10% Under-expressed (Detwiller Sarcoma)	4.85e-15	2.3	133
Skin Squamous Cell Carcinoma vs. Normal - Top 5% Under-expressed (Riker Melanoma)	Tongue Squamous Cell Carcinoma vs. Normal - Top 10% Under-expressed (Estilo Head-Neck)	4e-53	5.6	171
Skin Squamous Cell Carcinoma vs. Normal - Top 5% Under-expressed (Riker Melanoma)	Hepatocellular Carcinoma vs. Normal - Top 5% Under-expressed (Wurmbach Liver)	7.84e-07	1.9	84
Skin Squamous Cell Carcinoma vs. Normal - Top 5% Under-expressed (Riker Melanoma)	Hypopharyngeal Squamous Cell Carcinoma vs. Normal - Top 10% Under-expressed (Schlingemann Head-Neck)	0.001	1.5	92
Skin Squamous Cell Carcinoma vs. Normal - Top 5% Under-expressed (Riker Melanoma)	Vulvar Intraepithelial Neoplasia vs. Normal - Top 5% Under-expressed (Santegoets Vulva)	1.51e-58	5.2	184
Skin Squamous Cell Carcinoma vs. Normal - Top 5% Under-expressed (Riker Melanoma)	Head and Neck Squamous Cell Carcinoma vs. Normal - Top 10% Under-expressed (Ginos Head-Neck)	2e-19	2.6	144
Skin Squamous Cell Carcinoma vs. Normal - Top 5% Under-expressed (Riker Melanoma)	Pancreatic Adenocarcinoma vs. Normal - Top 5% Under-expressed (Iacobuzio-Donahue Pancreas 2)	2.14e-05	1.8	64
Skin Squamous Cell Carcinoma vs. Normal - Top 5% Under-expressed (Riker Melanoma)	Gastric Mixed Adenocarcinoma vs. Normal - Top 10% Under-expressed (Chen Gastric)	0.003	1.5	72
Skin Squamous Cell Carcinoma vs. Normal - Top 5% Under-expressed (Riker Melanoma)	Glioblastoma vs. Normal - Top 10% Under-expressed (Liang Brain)	0.008	1.4	74
Skin Squamous Cell Carcinoma vs. Normal - Top 5% Under-expressed (Riker Melanoma)	Pleomorphic Liposarcoma vs. Normal - Top 5% Under-expressed (Barretina Sarcoma)	3.75e-19	3.3	92
Skin Squamous Cell Carcinoma vs. Normal - Top 5% Under-expressed (Riker Melanoma)	Glioblastoma vs. Normal - Top 10% Under-expressed (Shai Brain)	1.13e-05	1.8	80
Skin Squamous Cell Carcinoma vs. Normal - Top 5% Under-expressed (Riker Melanoma)	Glioblastoma vs. Normal - Top 5% Under-expressed (Bredel Brain 2)	0.001	1.6	59
Skin Squamous Cell Carcinoma vs. Normal - Top 5% Under-expressed (Riker Melanoma)	Head and Neck Squamous Cell Carcinoma vs. Normal - Top 5% Under-expressed (Cromer Head-Neck)	8.81e-06	2.1	48
Skin Squamous Cell Carcinoma vs. Normal - Top 5% Under-expressed (Riker Melanoma)	Lung Adenocarcinoma vs. Normal - Top 5% Under-expressed (Landi Lung)	1.06e-39	5.1	125
Skin Squamous Cell Carcinoma vs. Normal - Top 5% Under-expressed (Riker Melanoma)	Atypical Teratoid/Rhabdoid Tumor vs. Normal - Top 5% Under-expressed (Pomeroy Brain)	0.003	1.9	27
Non-Hereditary Clear Cell Renal Cell Carcinoma vs. Normal - Top 10% Under-expressed (Beroukhim Renal)	Brain Glioblastoma vs. Normal - Top 10% Under-expressed (TCGA Brain)	1.03e-41	3	279
Non-Hereditary Clear Cell Renal Cell Carcinoma vs. Normal - Top 10% Under-expressed (Beroukhim Renal)	Papillary Renal Cell Carcinoma vs. Normal - Top 5% Under-expressed (Yusenko Renal)	1.41e-70	5.5	231
Non-Hereditary Clear Cell Renal Cell Carcinoma vs. Normal - Top 10% Under-expressed (Beroukhim Renal)	Lung Carcinoid Tumor vs. Normal - Top 1% Over-expressed (Bhattacharjee Lung)	0.002	2.4	18
Non-Hereditary Clear Cell Renal Cell Carcinoma vs. Normal - Top 10% Under-expressed (Beroukhim Renal)	Cutaneous Melanoma vs. Normal - Top 5% Under-expressed (Talantov Melanoma)	2.06e-18	2.6	135
Non-Hereditary Clear Cell Renal Cell Carcinoma vs. Normal - Top 10% Under-expressed (Beroukhim Renal)	Gastric Mixed Adenocarcinoma vs. Normal - Top 10% Under-expressed (Cho Gastric)	1.58e-15	2	217
Non-Hereditary Clear Cell Renal Cell Carcinoma vs. Normal - Top 10% Under-expressed (Beroukhim Renal)	Colorectal Carcinoma vs. Normal - Top 10% Under-expressed (Skrzypczak Colorectal)	1.92e-34	2.6	297
Non-Hereditary Clear Cell Renal Cell Carcinoma vs. Normal - Top 10% Under-expressed (Beroukhim Renal)	Gastric Intestinal Type Adenocarcinoma vs. Normal - Top 5% Under-expressed (Cho Gastric)	2.38e-23	2.8	157
Non-Hereditary Clear Cell Renal Cell Carcinoma vs. Normal - Top 10% Under-expressed (Beroukhim Renal)	Anaplastic Astrocytoma vs. Normal - Top 10% Under-expressed (Sun Brain)	4.81e-11	1.7	215
Non-Hereditary Clear Cell Renal Cell Carcinoma vs. Normal - Top 10% Under-expressed (Beroukhim Renal)	Anaplastic Oligoastrocytoma vs. Normal - Top 10% Under-expressed (French Brain)	4.12e-14	1.9	204
Non-Hereditary Clear Cell Renal Cell Carcinoma vs. Normal - Top 10% Under-expressed (Beroukhim Renal)	Oligodendroglioma vs. Normal - Top 10% Under-expressed (Sun Brain)	2.25e-14	1.9	229
Non-Hereditary Clear Cell Renal Cell Carcinoma vs. Normal - Top 10% Under-expressed (Beroukhim Renal)	Hereditary Clear Cell Renal Cell Carcinoma vs. Normal - Top 10% Under-expressed (Beroukhim Renal)	0	95.8	934
Non-Hereditary Clear Cell Renal Cell Carcinoma vs. Normal - Top 10% Under-expressed (Beroukhim Renal)	Clear Cell Sarcoma of the Kidney vs. Normal - Top 5% Under-expressed (Cutcliffe Renal)	2.77e-39	3.9	176
Non-Hereditary Clear Cell Renal Cell Carcinoma vs. Normal - Top 10% Under-expressed (Beroukhim Renal)	Renal Wilms Tumor vs. Normal - Top 5% Under-expressed (Cutcliffe Renal)	3.04e-25	3.1	150
Non-Hereditary Clear Cell Renal Cell Carcinoma vs. Normal - Top 10% Under-expressed (Beroukhim Renal)	Prostate Carcinoma vs. Normal - Top 5% Over-expressed (Singh Prostate)	0.009	1.4	62
Non-Hereditary Clear Cell Renal Cell Carcinoma vs. Normal - Top 10% Under-expressed (Beroukhim Renal)	Large Cell Lung Carcinoma vs. Normal - Top 10% Under-expressed (Garber Lung)	5.72e-17	2.3	165
Non-Hereditary Clear Cell Renal Cell Carcinoma vs. Normal - Top 10% Under-expressed (Beroukhim Renal)	Tongue Squamous Cell Carcinoma vs. Normal - Top 10% Under-expressed (Talbot Lung)	3.72e-28	2.9	195
Non-Hereditary Clear Cell Renal Cell Carcinoma vs. Normal - Top 10% Under-expressed (Beroukhim Renal)	Gastric Intestinal Type Adenocarcinoma vs. Normal - Top 10% Under-expressed (DErrico Gastric)	4.37e-23	2.3	241
Non-Hereditary Clear Cell Renal Cell Carcinoma vs. Normal - Top 10% Under-expressed (Beroukhim Renal)	Rectal Adenocarcinoma vs. Normal - Top 10% Under-expressed (Gaedcke Colorectal)	3.12e-34	2.7	278
Non-Hereditary Clear Cell Renal Cell Carcinoma vs. Normal - Top 10% Under-expressed (Beroukhim Renal)	Hepatocellular Carcinoma vs. Normal - Top 10% Under-expressed (Roessler Liver 2)	5e-68	3.9	328
Non-Hereditary Clear Cell Renal Cell Carcinoma vs. Normal - Top 10% Under-expressed (Beroukhim Renal)	Leiomyosarcoma vs. Normal - Top 10% Under-expressed (Detwiller Sarcoma)	9.03e-63	3.7	319
Non-Hereditary Clear Cell Renal Cell Carcinoma vs. Normal - Top 10% Under-expressed (Beroukhim Renal)	Colon Adenoma Epithelia vs. Normal - Top 10% Under-expressed (Skrzypczak Colorectal 2)	1.03e-22	2.2	257
Non-Hereditary Clear Cell Renal Cell Carcinoma vs. Normal - Top 10% Under-expressed (Beroukhim Renal)	Clear Cell Renal Cell Carcinoma vs. Normal - Top 10% Under-expressed (Gumz Renal)	0	29.3	739
Non-Hereditary Clear Cell Renal Cell Carcinoma vs. Normal - Top 10% Under-expressed (Beroukhim Renal)	Diffuse Gastric Adenocarcinoma vs. Normal - Top 10% Under-expressed (DErrico Gastric)	2.06e-15	2	216
Non-Hereditary Clear Cell Renal Cell Carcinoma vs. Normal - Top 10% Under-expressed (Beroukhim Renal)	Colorectal Carcinoma vs. Normal - Top 5% Under-expressed (Hong Colorectal)	5.24e-26	2.9	170
Non-Hereditary Clear Cell Renal Cell Carcinoma vs. Normal - Top 10% Under-expressed (Beroukhim Renal)	Round Cell Liposarcoma vs. Normal - Top 10% Under-expressed (Detwiller Sarcoma)	6.9e-39	2.9	273
Non-Hereditary Clear Cell Renal Cell Carcinoma vs. Normal - Top 10% Under-expressed (Beroukhim Renal)	Tongue Squamous Cell Carcinoma vs. Normal - Top 10% Under-expressed (Estilo Head-Neck)	1.31e-24	2.7	187
Non-Hereditary Clear Cell Renal Cell Carcinoma vs. Normal - Top 10% Under-expressed (Beroukhim Renal)	Hepatocellular Carcinoma vs. Normal - Top 5% Under-expressed (Wurmbach Liver)	5.75e-40	3.6	201
Non-Hereditary Clear Cell Renal Cell Carcinoma vs. Normal - Top 10% Under-expressed (Beroukhim Renal)	Hypopharyngeal Squamous Cell Carcinoma vs. Normal - Top 10% Under-expressed (Schlingemann Head-Neck)	6.7e-29	2.5	250
Non-Hereditary Clear Cell Renal Cell Carcinoma vs. Normal - Top 10% Under-expressed (Beroukhim Renal)	Vulvar Intraepithelial Neoplasia vs. Normal - Top 5% Under-expressed (Santegoets Vulva)	5.82e-13	2.1	142
Non-Hereditary Clear Cell Renal Cell Carcinoma vs. Normal - Top 10% Under-expressed (Beroukhim Renal)	Head and Neck Squamous Cell Carcinoma vs. Normal - Top 10% Under-expressed (Ginos Head-Neck)	6.56e-27	2.5	245
Non-Hereditary Clear Cell Renal Cell Carcinoma vs. Normal - Top 10% Under-expressed (Beroukhim Renal)	Pancreatic Adenocarcinoma vs. Normal - Top 5% Under-expressed (Iacobuzio-Donahue Pancreas 2)	1.15e-06	1.9	85
Non-Hereditary Clear Cell Renal Cell Carcinoma vs. Normal - Top 10% Under-expressed (Beroukhim Renal)	Dedifferentiated Liposarcoma vs. Normal - Top 10% Under-expressed (Detwiller Sarcoma)	7.43e-73	4.1	336
Non-Hereditary Clear Cell Renal Cell Carcinoma vs. Normal - Top 10% Under-expressed (Beroukhim Renal)	Gastric Mixed Adenocarcinoma vs. Normal - Top 10% Under-expressed (Chen Gastric)	2.72e-32	3.2	198
Non-Hereditary Clear Cell Renal Cell Carcinoma vs. Normal - Top 10% Under-expressed (Beroukhim Renal)	Cutaneous Follicular Lymphoma vs. Normal - Top 5% Under-expressed (Storz Lymphoma)	4.39e-06	1.7	99
Non-Hereditary Clear Cell Renal Cell Carcinoma vs. Normal - Top 10% Under-expressed (Beroukhim Renal)	Glioblastoma vs. Normal - Top 10% Under-expressed (Liang Brain)	2.95e-08	1.8	128
Non-Hereditary Clear Cell Renal Cell Carcinoma vs. Normal - Top 10% Under-expressed (Beroukhim Renal)	Pleomorphic Liposarcoma vs. Normal - Top 5% Under-expressed (Barretina Sarcoma)	2.88e-19	2.7	137
Non-Hereditary Clear Cell Renal Cell Carcinoma vs. Normal - Top 10% Under-expressed (Beroukhim Renal)	Glioblastoma vs. Normal - Top 10% Under-expressed (Shai Brain)	0.000765	1.4	119
Non-Hereditary Clear Cell Renal Cell Carcinoma vs. Normal - Top 10% Under-expressed (Beroukhim Renal)	Glioblastoma vs. Normal - Top 5% Under-expressed (Bredel Brain 2)	1.3e-05	1.7	96
Non-Hereditary Clear Cell Renal Cell Carcinoma vs. Normal - Top 10% Under-expressed (Beroukhim Renal)	Gastric Adenocarcinoma vs. Normal - Top 1% Under-expressed (Cho Gastric)	0.008	1.9	21
Non-Hereditary Clear Cell Renal Cell Carcinoma vs. Normal - Top 10% Under-expressed (Beroukhim Renal)	Head and Neck Squamous Cell Carcinoma vs. Normal - Top 5% Under-expressed (Cromer Head-Neck)	5.95e-12	2.5	93
Non-Hereditary Clear Cell Renal Cell Carcinoma vs. Normal - Top 10% Under-expressed (Beroukhim Renal)	Lung Adenocarcinoma vs. Normal - Top 5% Under-expressed (Landi Lung)	3.64e-17	2.5	132
Non-Hereditary Clear Cell Renal Cell Carcinoma vs. Normal - Top 10% Under-expressed (Beroukhim Renal)	Mixed Lobular and Ductal Breast Carcinoma vs. Normal - Top 1% Over-expressed (TCGA Breast)	0.002	2	27
Brain Glioblastoma vs. Normal - Top 10% Under-expressed (TCGA Brain)	Papillary Renal Cell Carcinoma vs. Normal - Top 5% Under-expressed (Yusenko Renal)	3.53e-18	2.5	141
Brain Glioblastoma vs. Normal - Top 10% Under-expressed (TCGA Brain)	Lung Carcinoid Tumor vs. Normal - Top 1% Over-expressed (Bhattacharjee Lung)	8.35e-22	9.9	45
Brain Glioblastoma vs. Normal - Top 10% Under-expressed (TCGA Brain)	Cutaneous Melanoma vs. Normal - Top 5% Under-expressed (Talantov Melanoma)	1.5e-10	2.1	114
Brain Glioblastoma vs. Normal - Top 10% Under-expressed (TCGA Brain)	Gastric Mixed Adenocarcinoma vs. Normal - Top 10% Under-expressed (Cho Gastric)	3.51e-09	1.7	193
Brain Glioblastoma vs. Normal - Top 10% Under-expressed (TCGA Brain)	Colorectal Carcinoma vs. Normal - Top 10% Under-expressed (Skrzypczak Colorectal)	2.23e-13	1.8	235
Brain Glioblastoma vs. Normal - Top 10% Under-expressed (TCGA Brain)	Gastric Intestinal Type Adenocarcinoma vs. Normal - Top 5% Under-expressed (Cho Gastric)	4.98e-10	2	122
Brain Glioblastoma vs. Normal - Top 10% Under-expressed (TCGA Brain)	Anaplastic Astrocytoma vs. Normal - Top 10% Under-expressed (Sun Brain)	0	23.1	747
Brain Glioblastoma vs. Normal - Top 10% Under-expressed (TCGA Brain)	Anaplastic Oligoastrocytoma vs. Normal - Top 10% Under-expressed (French Brain)	8.73e-69	4	325
Brain Glioblastoma vs. Normal - Top 10% Under-expressed (TCGA Brain)	Oligodendroglioma vs. Normal - Top 10% Under-expressed (Sun Brain)	0	20.8	728
Brain Glioblastoma vs. Normal - Top 10% Under-expressed (TCGA Brain)	Hereditary Clear Cell Renal Cell Carcinoma vs. Normal - Top 10% Under-expressed (Beroukhim Renal)	1.05e-35	2.8	266
Brain Glioblastoma vs. Normal - Top 10% Under-expressed (TCGA Brain)	Clear Cell Sarcoma of the Kidney vs. Normal - Top 5% Under-expressed (Cutcliffe Renal)	0.000724	1.5	88
Brain Glioblastoma vs. Normal - Top 10% Under-expressed (TCGA Brain)	Renal Wilms Tumor vs. Normal - Top 5% Under-expressed (Cutcliffe Renal)	1.54e-05	1.7	96
Brain Glioblastoma vs. Normal - Top 10% Under-expressed (TCGA Brain)	Large Cell Lung Carcinoma vs. Normal - Top 10% Under-expressed (Garber Lung)	8.25e-08	1.8	137
Brain Glioblastoma vs. Normal - Top 10% Under-expressed (TCGA Brain)	Tongue Squamous Cell Carcinoma vs. Normal - Top 10% Under-expressed (Talbot Lung)	1.07e-12	2	164
Brain Glioblastoma vs. Normal - Top 10% Under-expressed (TCGA Brain)	Gastric Intestinal Type Adenocarcinoma vs. Normal - Top 10% Under-expressed (DErrico Gastric)	3.19e-15	2	217
Brain Glioblastoma vs. Normal - Top 10% Under-expressed (TCGA Brain)	Rectal Adenocarcinoma vs. Normal - Top 10% Under-expressed (Gaedcke Colorectal)	5.6e-12	1.8	214
Brain Glioblastoma vs. Normal - Top 10% Under-expressed (TCGA Brain)	Leiomyosarcoma vs. Normal - Top 10% Under-expressed (Detwiller Sarcoma)	2.76e-14	1.9	208
Brain Glioblastoma vs. Normal - Top 10% Under-expressed (TCGA Brain)	Colon Adenoma Epithelia vs. Normal - Top 10% Under-expressed (Skrzypczak Colorectal 2)	1.91e-07	1.6	201
Brain Glioblastoma vs. Normal - Top 10% Under-expressed (TCGA Brain)	Clear Cell Renal Cell Carcinoma vs. Normal - Top 10% Under-expressed (Gumz Renal)	6.7e-29	2.5	250
Brain Glioblastoma vs. Normal - Top 10% Under-expressed (TCGA Brain)	Diffuse Gastric Adenocarcinoma vs. Normal - Top 10% Under-expressed (DErrico Gastric)	5.3e-05	1.4	171
Brain Glioblastoma vs. Normal - Top 10% Under-expressed (TCGA Brain)	Glioblastoma vs. Normal - Top 10% Over-expressed (Lee Brain)	5.64e-07	1.5	205
Brain Glioblastoma vs. Normal - Top 10% Under-expressed (TCGA Brain)	Colorectal Carcinoma vs. Normal - Top 5% Under-expressed (Hong Colorectal)	8.47e-05	1.5	107
Brain Glioblastoma vs. Normal - Top 10% Under-expressed (TCGA Brain)	Round Cell Liposarcoma vs. Normal - Top 10% Under-expressed (Detwiller Sarcoma)	9.54e-26	2.4	242
Brain Glioblastoma vs. Normal - Top 10% Under-expressed (TCGA Brain)	Tongue Squamous Cell Carcinoma vs. Normal - Top 10% Under-expressed (Estilo Head-Neck)	4.12e-20	2.4	185
Brain Glioblastoma vs. Normal - Top 10% Under-expressed (TCGA Brain)	Vulvar Intraepithelial Neoplasia vs. Normal - Top 5% Under-expressed (Santegoets Vulva)	1.24e-12	2.1	141
Brain Glioblastoma vs. Normal - Top 10% Under-expressed (TCGA Brain)	Head and Neck Squamous Cell Carcinoma vs. Normal - Top 10% Under-expressed (Ginos Head-Neck)	8.55e-10	1.7	191
Brain Glioblastoma vs. Normal - Top 10% Under-expressed (TCGA Brain)	Pancreatic Adenocarcinoma vs. Normal - Top 5% Under-expressed (Iacobuzio-Donahue Pancreas 2)	0.009	1.4	68
Brain Glioblastoma vs. Normal - Top 10% Under-expressed (TCGA Brain)	Dedifferentiated Liposarcoma vs. Normal - Top 10% Under-expressed (Detwiller Sarcoma)	7.29e-09	1.7	187
Brain Glioblastoma vs. Normal - Top 10% Under-expressed (TCGA Brain)	Prostate Carcinoma vs. Normal - Top 5% Over-expressed (Luo Prostate 2)	0.004	1.4	90
Brain Glioblastoma vs. Normal - Top 10% Under-expressed (TCGA Brain)	Glioblastoma vs. Normal - Top 10% Under-expressed (Liang Brain)	1.46e-61	4.9	239
Brain Glioblastoma vs. Normal - Top 10% Under-expressed (TCGA Brain)	Pleomorphic Liposarcoma vs. Normal - Top 5% Under-expressed (Barretina Sarcoma)	4.89e-14	2.3	124
Brain Glioblastoma vs. Normal - Top 10% Under-expressed (TCGA Brain)	Glioblastoma vs. Normal - Top 10% Under-expressed (Shai Brain)	8.1e-05	1.5	132
Brain Glioblastoma vs. Normal - Top 10% Under-expressed (TCGA Brain)	Glioblastoma vs. Normal - Top 5% Under-expressed (Bredel Brain 2)	9.35e-119	9.4	276
Brain Glioblastoma vs. Normal - Top 10% Under-expressed (TCGA Brain)	Gastric Adenocarcinoma vs. Normal - Top 1% Under-expressed (Cho Gastric)	0.000785	2.3	24
Brain Glioblastoma vs. Normal - Top 10% Under-expressed (TCGA Brain)	Head and Neck Squamous Cell Carcinoma vs. Normal - Top 5% Under-expressed (Cromer Head-Neck)	0.000252	1.6	73
Brain Glioblastoma vs. Normal - Top 10% Under-expressed (TCGA Brain)	Lung Adenocarcinoma vs. Normal - Top 5% Under-expressed (Landi Lung)	5.42e-18	2.6	134
Brain Glioblastoma vs. Normal - Top 10% Under-expressed (TCGA Brain)	Atypical Teratoid/Rhabdoid Tumor vs. Normal - Top 5% Under-expressed (Pomeroy Brain)	2.11e-27	5.3	89
Papillary Renal Cell Carcinoma vs. Normal - Top 5% Under-expressed (Yusenko Renal)	Lung Carcinoid Tumor vs. Normal - Top 1% Over-expressed (Bhattacharjee Lung)	0.001	2.9	13
Papillary Renal Cell Carcinoma vs. Normal - Top 5% Under-expressed (Yusenko Renal)	Esophageal Adenocarcinoma vs. Normal - Top 10% Over-expressed (Kim Esophagus)	5.64e-38	3.1	226
Papillary Renal Cell Carcinoma vs. Normal - Top 5% Under-expressed (Yusenko Renal)	Cutaneous Melanoma vs. Normal - Top 5% Under-expressed (Talantov Melanoma)	7.71e-33	4.5	115
Papillary Renal Cell Carcinoma vs. Normal - Top 5% Under-expressed (Yusenko Renal)	Gastric Mixed Adenocarcinoma vs. Normal - Top 10% Under-expressed (Cho Gastric)	5.96e-12	1.9	158
Papillary Renal Cell Carcinoma vs. Normal - Top 5% Under-expressed (Yusenko Renal)	Colorectal Carcinoma vs. Normal - Top 10% Under-expressed (Skrzypczak Colorectal)	2.33e-13	2	170
Papillary Renal Cell Carcinoma vs. Normal - Top 5% Under-expressed (Yusenko Renal)	Gastric Intestinal Type Adenocarcinoma vs. Normal - Top 5% Under-expressed (Cho Gastric)	1.24e-11	2.3	97
Papillary Renal Cell Carcinoma vs. Normal - Top 5% Under-expressed (Yusenko Renal)	Anaplastic Astrocytoma vs. Normal - Top 10% Under-expressed (Sun Brain)	6.67e-15	2.1	175
Papillary Renal Cell Carcinoma vs. Normal - Top 5% Under-expressed (Yusenko Renal)	Anaplastic Oligoastrocytoma vs. Normal - Top 10% Under-expressed (French Brain)	8.69e-11	1.8	161
Papillary Renal Cell Carcinoma vs. Normal - Top 5% Under-expressed (Yusenko Renal)	Oligodendroglioma vs. Normal - Top 10% Under-expressed (Sun Brain)	1.58e-16	2.1	180
Papillary Renal Cell Carcinoma vs. Normal - Top 5% Under-expressed (Yusenko Renal)	Hereditary Clear Cell Renal Cell Carcinoma vs. Normal - Top 10% Under-expressed (Beroukhim Renal)	1.38e-48	4.3	199
Papillary Renal Cell Carcinoma vs. Normal - Top 5% Under-expressed (Yusenko Renal)	Clear Cell Sarcoma of the Kidney vs. Normal - Top 5% Under-expressed (Cutcliffe Renal)	3.5e-32	4.5	114
Papillary Renal Cell Carcinoma vs. Normal - Top 5% Under-expressed (Yusenko Renal)	Renal Wilms Tumor vs. Normal - Top 5% Under-expressed (Cutcliffe Renal)	2.15e-57	6.7	148
Papillary Renal Cell Carcinoma vs. Normal - Top 5% Under-expressed (Yusenko Renal)	Large Cell Lung Carcinoma vs. Normal - Top 10% Under-expressed (Garber Lung)	1.23e-22	2.8	152
Papillary Renal Cell Carcinoma vs. Normal - Top 5% Under-expressed (Yusenko Renal)	Tongue Squamous Cell Carcinoma vs. Normal - Top 10% Under-expressed (Talbot Lung)	1.2e-26	3.5	133
Papillary Renal Cell Carcinoma vs. Normal - Top 5% Under-expressed (Yusenko Renal)	Gastric Intestinal Type Adenocarcinoma vs. Normal - Top 10% Under-expressed (DErrico Gastric)	3.5e-33	2.9	222
Papillary Renal Cell Carcinoma vs. Normal - Top 5% Under-expressed (Yusenko Renal)	Rectal Adenocarcinoma vs. Normal - Top 10% Under-expressed (Gaedcke Colorectal)	1.7e-15	2.1	176
Papillary Renal Cell Carcinoma vs. Normal - Top 5% Under-expressed (Yusenko Renal)	Hepatocellular Carcinoma vs. Normal - Top 10% Under-expressed (Roessler Liver 2)	3.53e-18	2.5	141
Papillary Renal Cell Carcinoma vs. Normal - Top 5% Under-expressed (Yusenko Renal)	Leiomyosarcoma vs. Normal - Top 10% Under-expressed (Detwiller Sarcoma)	7.52e-07	1.8	107
Papillary Renal Cell Carcinoma vs. Normal - Top 5% Under-expressed (Yusenko Renal)	Colon Adenoma Epithelia vs. Normal - Top 10% Under-expressed (Skrzypczak Colorectal 2)	1.54e-17	2.2	183
Papillary Renal Cell Carcinoma vs. Normal - Top 5% Under-expressed (Yusenko Renal)	Clear Cell Renal Cell Carcinoma vs. Normal - Top 10% Under-expressed (Gumz Renal)	3.2e-49	4.3	200
Papillary Renal Cell Carcinoma vs. Normal - Top 5% Under-expressed (Yusenko Renal)	Diffuse Gastric Adenocarcinoma vs. Normal - Top 10% Under-expressed (DErrico Gastric)	3.2e-15	2.1	176
Papillary Renal Cell Carcinoma vs. Normal - Top 5% Under-expressed (Yusenko Renal)	Glioblastoma vs. Normal - Top 10% Over-expressed (Lee Brain)	4.2e-34	2.9	224
Papillary Renal Cell Carcinoma vs. Normal - Top 5% Under-expressed (Yusenko Renal)	Colorectal Carcinoma vs. Normal - Top 5% Under-expressed (Hong Colorectal)	2.65e-14	2.5	106
Papillary Renal Cell Carcinoma vs. Normal - Top 5% Under-expressed (Yusenko Renal)	Round Cell Liposarcoma vs. Normal - Top 10% Under-expressed (Detwiller Sarcoma)	2.3e-07	1.8	109
Papillary Renal Cell Carcinoma vs. Normal - Top 5% Under-expressed (Yusenko Renal)	Tongue Squamous Cell Carcinoma vs. Normal - Top 10% Under-expressed (Estilo Head-Neck)	3.18e-25	3.4	130
Papillary Renal Cell Carcinoma vs. Normal - Top 5% Under-expressed (Yusenko Renal)	Hepatocellular Carcinoma vs. Normal - Top 5% Under-expressed (Wurmbach Liver)	6.95e-20	2.9	119
Papillary Renal Cell Carcinoma vs. Normal - Top 5% Under-expressed (Yusenko Renal)	Vulvar Intraepithelial Neoplasia vs. Normal - Top 5% Under-expressed (Santegoets Vulva)	2.96e-39	4.1	155
Papillary Renal Cell Carcinoma vs. Normal - Top 5% Under-expressed (Yusenko Renal)	Head and Neck Squamous Cell Carcinoma vs. Normal - Top 10% Under-expressed (Ginos Head-Neck)	1.87e-08	1.9	113
Papillary Renal Cell Carcinoma vs. Normal - Top 5% Under-expressed (Yusenko Renal)	Pancreatic Adenocarcinoma vs. Normal - Top 5% Under-expressed (Iacobuzio-Donahue Pancreas 2)	2.44e-08	2.1	77
Papillary Renal Cell Carcinoma vs. Normal - Top 5% Under-expressed (Yusenko Renal)	Pleomorphic Liposarcoma vs. Normal - Top 5% Under-expressed (Barretina Sarcoma)	3.88e-15	3	84
Papillary Renal Cell Carcinoma vs. Normal - Top 5% Under-expressed (Yusenko Renal)	Glioblastoma vs. Normal - Top 5% Under-expressed (Bredel Brain 2)	9.88e-05	1.7	67
Papillary Renal Cell Carcinoma vs. Normal - Top 5% Under-expressed (Yusenko Renal)	Gastric Adenocarcinoma vs. Normal - Top 1% Under-expressed (Cho Gastric)	2.09e-05	2.9	24
Papillary Renal Cell Carcinoma vs. Normal - Top 5% Under-expressed (Yusenko Renal)	Head and Neck Squamous Cell Carcinoma vs. Normal - Top 5% Under-expressed (Cromer Head-Neck)	8.07e-06	2.1	49
Papillary Renal Cell Carcinoma vs. Normal - Top 5% Under-expressed (Yusenko Renal)	Lung Adenocarcinoma vs. Normal - Top 5% Under-expressed (Landi Lung)	3.87e-64	7.2	156
Papillary Renal Cell Carcinoma vs. Normal - Top 5% Under-expressed (Yusenko Renal)	Atypical Teratoid/Rhabdoid Tumor vs. Normal - Top 5% Under-expressed (Pomeroy Brain)	0.003	1.9	28
Lung Carcinoid Tumor vs. Normal - Top 1% Over-expressed (Bhattacharjee Lung)	Esophageal Adenocarcinoma vs. Normal - Top 10% Over-expressed (Kim Esophagus)	0.002	2.3	20
Lung Carcinoid Tumor vs. Normal - Top 1% Over-expressed (Bhattacharjee Lung)	Gastric Intestinal Type Adenocarcinoma vs. Normal - Top 5% Under-expressed (Cho Gastric)	0.00039	3.2	14
Lung Carcinoid Tumor vs. Normal - Top 1% Over-expressed (Bhattacharjee Lung)	Anaplastic Astrocytoma vs. Normal - Top 10% Under-expressed (Sun Brain)	1.87e-10	4.8	33
Lung Carcinoid Tumor vs. Normal - Top 1% Over-expressed (Bhattacharjee Lung)	Oligodendroglioma vs. Normal - Top 10% Under-expressed (Sun Brain)	9.65e-10	4.6	32
Lung Carcinoid Tumor vs. Normal - Top 1% Over-expressed (Bhattacharjee Lung)	Tongue Squamous Cell Carcinoma vs. Normal - Top 10% Under-expressed (Talbot Lung)	0.000205	2.8	20
Lung Carcinoid Tumor vs. Normal - Top 1% Over-expressed (Bhattacharjee Lung)	Gastric Intestinal Type Adenocarcinoma vs. Normal - Top 10% Under-expressed (DErrico Gastric)	1.72e-05	3.2	23
Lung Carcinoid Tumor vs. Normal - Top 1% Over-expressed (Bhattacharjee Lung)	Rectal Adenocarcinoma vs. Normal - Top 10% Under-expressed (Gaedcke Colorectal)	2.59e-06	3.4	26
Lung Carcinoid Tumor vs. Normal - Top 1% Over-expressed (Bhattacharjee Lung)	Diffuse Gastric Adenocarcinoma vs. Normal - Top 10% Under-expressed (DErrico Gastric)	0.000709	2.6	19
Lung Carcinoid Tumor vs. Normal - Top 1% Over-expressed (Bhattacharjee Lung)	Tongue Squamous Cell Carcinoma vs. Normal - Top 10% Under-expressed (Estilo Head-Neck)	1.08e-07	4.1	26
Lung Carcinoid Tumor vs. Normal - Top 1% Over-expressed (Bhattacharjee Lung)	Glioblastoma vs. Normal - Top 10% Under-expressed (Liang Brain)	0.001	2.7	15
Esophageal Adenocarcinoma vs. Normal - Top 10% Over-expressed (Kim Esophagus)	Cutaneous Melanoma vs. Normal - Top 5% Under-expressed (Talantov Melanoma)	1.03e-10	2.1	122
Esophageal Adenocarcinoma vs. Normal - Top 10% Over-expressed (Kim Esophagus)	Gastric Mixed Adenocarcinoma vs. Normal - Top 10% Under-expressed (Cho Gastric)	3.52e-11	1.6	272
Esophageal Adenocarcinoma vs. Normal - Top 10% Over-expressed (Kim Esophagus)	Colorectal Carcinoma vs. Normal - Top 10% Under-expressed (Skrzypczak Colorectal)	4.35e-08	1.5	265
Esophageal Adenocarcinoma vs. Normal - Top 10% Over-expressed (Kim Esophagus)	Gastric Intestinal Type Adenocarcinoma vs. Normal - Top 5% Under-expressed (Cho Gastric)	3.85e-13	2	165
Esophageal Adenocarcinoma vs. Normal - Top 10% Over-expressed (Kim Esophagus)	Anaplastic Oligoastrocytoma vs. Normal - Top 10% Under-expressed (French Brain)	0.000862	1.3	220
Esophageal Adenocarcinoma vs. Normal - Top 10% Over-expressed (Kim Esophagus)	Clear Cell Sarcoma of the Kidney vs. Normal - Top 5% Under-expressed (Cutcliffe Renal)	9.13e-19	2.6	145
Esophageal Adenocarcinoma vs. Normal - Top 10% Over-expressed (Kim Esophagus)	Renal Wilms Tumor vs. Normal - Top 5% Under-expressed (Cutcliffe Renal)	5.69e-21	2.7	150
Esophageal Adenocarcinoma vs. Normal - Top 10% Over-expressed (Kim Esophagus)	Large Cell Lung Carcinoma vs. Normal - Top 10% Under-expressed (Garber Lung)	1.32e-12	1.9	193
Esophageal Adenocarcinoma vs. Normal - Top 10% Over-expressed (Kim Esophagus)	Tongue Squamous Cell Carcinoma vs. Normal - Top 10% Under-expressed (Talbot Lung)	3.34e-08	1.7	153
Esophageal Adenocarcinoma vs. Normal - Top 10% Over-expressed (Kim Esophagus)	Gastric Intestinal Type Adenocarcinoma vs. Normal - Top 10% Under-expressed (DErrico Gastric)	3.62e-15	1.8	288
Esophageal Adenocarcinoma vs. Normal - Top 10% Over-expressed (Kim Esophagus)	Rectal Adenocarcinoma vs. Normal - Top 10% Under-expressed (Gaedcke Colorectal)	1.02e-08	1.5	262
Esophageal Adenocarcinoma vs. Normal - Top 10% Over-expressed (Kim Esophagus)	Hepatocellular Carcinoma vs. Normal - Top 10% Under-expressed (Roessler Liver 2)	4.38e-17	2	233
Esophageal Adenocarcinoma vs. Normal - Top 10% Over-expressed (Kim Esophagus)	Colon Adenoma Epithelia vs. Normal - Top 10% Under-expressed (Skrzypczak Colorectal 2)	1.28e-12	1.7	286
Esophageal Adenocarcinoma vs. Normal - Top 10% Over-expressed (Kim Esophagus)	Glioblastoma vs. Normal - Top 10% Over-expressed (Lee Brain)	1.83e-78	3.4	457
Esophageal Adenocarcinoma vs. Normal - Top 10% Over-expressed (Kim Esophagus)	Colorectal Carcinoma vs. Normal - Top 5% Under-expressed (Hong Colorectal)	7.6e-14	2	171
Esophageal Adenocarcinoma vs. Normal - Top 10% Over-expressed (Kim Esophagus)	Round Cell Liposarcoma vs. Normal - Top 10% Under-expressed (Detwiller Sarcoma)	4.14e-06	1.5	190
Esophageal Adenocarcinoma vs. Normal - Top 10% Over-expressed (Kim Esophagus)	Tongue Squamous Cell Carcinoma vs. Normal - Top 10% Under-expressed (Estilo Head-Neck)	1.38e-06	1.6	146
Esophageal Adenocarcinoma vs. Normal - Top 10% Over-expressed (Kim Esophagus)	Hepatocellular Carcinoma vs. Normal - Top 5% Under-expressed (Wurmbach Liver)	1.85e-13	2	172
Esophageal Adenocarcinoma vs. Normal - Top 10% Over-expressed (Kim Esophagus)	Vulvar Intraepithelial Neoplasia vs. Normal - Top 5% Under-expressed (Santegoets Vulva)	4.88e-50	3.6	256
Esophageal Adenocarcinoma vs. Normal - Top 10% Over-expressed (Kim Esophagus)	Pleomorphic Liposarcoma vs. Normal - Top 5% Under-expressed (Barretina Sarcoma)	3.44e-07	1.8	112
Esophageal Adenocarcinoma vs. Normal - Top 10% Over-expressed (Kim Esophagus)	Gastric Adenocarcinoma vs. Normal - Top 1% Under-expressed (Cho Gastric)	6.84e-05	2.2	36
Esophageal Adenocarcinoma vs. Normal - Top 10% Over-expressed (Kim Esophagus)	Lung Adenocarcinoma vs. Normal - Top 5% Under-expressed (Landi Lung)	3.37e-48	4.3	202
Esophageal Adenocarcinoma vs. Normal - Top 10% Over-expressed (Kim Esophagus)	Prostate Carcinoma vs. Normal - Top 1% Over-expressed (Holzbeierlein Prostate)	0.000201	3.8	14
Esophageal Adenocarcinoma vs. Normal - Top 10% Over-expressed (Kim Esophagus)	Pancreatic Adenocarcinoma vs. Normal - Top 1% Over-expressed (Iacobuzio-Donahue Pancreas 2)	2.49e-08	3.2	39
Cutaneous Melanoma vs. Normal - Top 5% Under-expressed (Talantov Melanoma)	Gastric Mixed Adenocarcinoma vs. Normal - Top 10% Under-expressed (Cho Gastric)	1.89e-12	2.2	121
Cutaneous Melanoma vs. Normal - Top 5% Under-expressed (Talantov Melanoma)	Colorectal Carcinoma vs. Normal - Top 10% Under-expressed (Skrzypczak Colorectal)	1.28e-19	2.6	155
Cutaneous Melanoma vs. Normal - Top 5% Under-expressed (Talantov Melanoma)	Gastric Intestinal Type Adenocarcinoma vs. Normal - Top 5% Under-expressed (Cho Gastric)	1.17e-12	2.7	80
Cutaneous Melanoma vs. Normal - Top 5% Under-expressed (Talantov Melanoma)	Anaplastic Oligoastrocytoma vs. Normal - Top 10% Under-expressed (French Brain)	1.1e-05	1.7	95
Cutaneous Melanoma vs. Normal - Top 5% Under-expressed (Talantov Melanoma)	Oligodendroglioma vs. Normal - Top 10% Under-expressed (Sun Brain)	0.000166	1.5	101
Cutaneous Melanoma vs. Normal - Top 5% Under-expressed (Talantov Melanoma)	Hereditary Clear Cell Renal Cell Carcinoma vs. Normal - Top 10% Under-expressed (Beroukhim Renal)	1.5e-10	2.1	114
Cutaneous Melanoma vs. Normal - Top 5% Under-expressed (Talantov Melanoma)	Clear Cell Sarcoma of the Kidney vs. Normal - Top 5% Under-expressed (Cutcliffe Renal)	2.3e-30	4.5	107
Cutaneous Melanoma vs. Normal - Top 5% Under-expressed (Talantov Melanoma)	Renal Wilms Tumor vs. Normal - Top 5% Under-expressed (Cutcliffe Renal)	4.48e-35	4.9	114
Cutaneous Melanoma vs. Normal - Top 5% Under-expressed (Talantov Melanoma)	Large Cell Lung Carcinoma vs. Normal - Top 10% Under-expressed (Garber Lung)	4.03e-25	3.7	118
Cutaneous Melanoma vs. Normal - Top 5% Under-expressed (Talantov Melanoma)	Tongue Squamous Cell Carcinoma vs. Normal - Top 10% Under-expressed (Talbot Lung)	6.29e-14	2.6	101
Cutaneous Melanoma vs. Normal - Top 5% Under-expressed (Talantov Melanoma)	Gastric Intestinal Type Adenocarcinoma vs. Normal - Top 10% Under-expressed (DErrico Gastric)	8.57e-34	3.5	170
Cutaneous Melanoma vs. Normal - Top 5% Under-expressed (Talantov Melanoma)	Rectal Adenocarcinoma vs. Normal - Top 10% Under-expressed (Gaedcke Colorectal)	1.68e-19	2.6	144
Cutaneous Melanoma vs. Normal - Top 5% Under-expressed (Talantov Melanoma)	Hepatocellular Carcinoma vs. Normal - Top 10% Under-expressed (Roessler Liver 2)	9.3e-17	2.5	131
Cutaneous Melanoma vs. Normal - Top 5% Under-expressed (Talantov Melanoma)	Leiomyosarcoma vs. Normal - Top 10% Under-expressed (Detwiller Sarcoma)	5.87e-16	2.5	129
Cutaneous Melanoma vs. Normal - Top 5% Under-expressed (Talantov Melanoma)	Colon Adenoma Epithelia vs. Normal - Top 10% Under-expressed (Skrzypczak Colorectal 2)	4.15e-19	2.6	149
Cutaneous Melanoma vs. Normal - Top 5% Under-expressed (Talantov Melanoma)	Clear Cell Renal Cell Carcinoma vs. Normal - Top 10% Under-expressed (Gumz Renal)	7.8e-08	1.9	105
Cutaneous Melanoma vs. Normal - Top 5% Under-expressed (Talantov Melanoma)	Diffuse Gastric Adenocarcinoma vs. Normal - Top 10% Under-expressed (DErrico Gastric)	2.24e-08	1.9	109
Cutaneous Melanoma vs. Normal - Top 5% Under-expressed (Talantov Melanoma)	Glioblastoma vs. Normal - Top 10% Over-expressed (Lee Brain)	3.64e-19	2.5	153
Cutaneous Melanoma vs. Normal - Top 5% Under-expressed (Talantov Melanoma)	Colorectal Carcinoma vs. Normal - Top 5% Under-expressed (Hong Colorectal)	4.15e-20	3.3	100
Cutaneous Melanoma vs. Normal - Top 5% Under-expressed (Talantov Melanoma)	Round Cell Liposarcoma vs. Normal - Top 10% Under-expressed (Detwiller Sarcoma)	3.04e-25	3.1	150
Cutaneous Melanoma vs. Normal - Top 5% Under-expressed (Talantov Melanoma)	Tongue Squamous Cell Carcinoma vs. Normal - Top 10% Under-expressed (Estilo Head-Neck)	9.91e-26	3.6	125
Cutaneous Melanoma vs. Normal - Top 5% Under-expressed (Talantov Melanoma)	Hepatocellular Carcinoma vs. Normal - Top 5% Under-expressed (Wurmbach Liver)	3.69e-18	3.1	98
Cutaneous Melanoma vs. Normal - Top 5% Under-expressed (Talantov Melanoma)	Hypopharyngeal Squamous Cell Carcinoma vs. Normal - Top 10% Under-expressed (Schlingemann Head-Neck)	1.15e-13	2.3	123
Cutaneous Melanoma vs. Normal - Top 5% Under-expressed (Talantov Melanoma)	Vulvar Intraepithelial Neoplasia vs. Normal - Top 5% Under-expressed (Santegoets Vulva)	4.88e-38	4.6	133
Cutaneous Melanoma vs. Normal - Top 5% Under-expressed (Talantov Melanoma)	Head and Neck Squamous Cell Carcinoma vs. Normal - Top 10% Under-expressed (Ginos Head-Neck)	2.77e-39	3.9	176
Cutaneous Melanoma vs. Normal - Top 5% Under-expressed (Talantov Melanoma)	Gastric Mixed Adenocarcinoma vs. Normal - Top 10% Under-expressed (Chen Gastric)	4.4e-08	2.1	79
Cutaneous Melanoma vs. Normal - Top 5% Under-expressed (Talantov Melanoma)	Cutaneous Follicular Lymphoma vs. Normal - Top 5% Under-expressed (Storz Lymphoma)	5.59e-13	2.8	76
Cutaneous Melanoma vs. Normal - Top 5% Under-expressed (Talantov Melanoma)	Pleomorphic Liposarcoma vs. Normal - Top 5% Under-expressed (Barretina Sarcoma)	1.03e-29	4.4	106
Cutaneous Melanoma vs. Normal - Top 5% Under-expressed (Talantov Melanoma)	Glioblastoma vs. Normal - Top 10% Under-expressed (Shai Brain)	0.004	1.5	66
Cutaneous Melanoma vs. Normal - Top 5% Under-expressed (Talantov Melanoma)	Head and Neck Squamous Cell Carcinoma vs. Normal - Top 5% Under-expressed (Cromer Head-Neck)	2.1e-18	3.9	73
Cutaneous Melanoma vs. Normal - Top 5% Under-expressed (Talantov Melanoma)	Lung Adenocarcinoma vs. Normal - Top 5% Under-expressed (Landi Lung)	6.82e-60	7.1	146
Cutaneous Melanoma vs. Normal - Top 5% Under-expressed (Talantov Melanoma)	Atypical Teratoid/Rhabdoid Tumor vs. Normal - Top 5% Under-expressed (Pomeroy Brain)	5.14e-05	2.4	32
Gastric Mixed Adenocarcinoma vs. Normal - Top 10% Under-expressed (Cho Gastric)	Colorectal Carcinoma vs. Normal - Top 10% Under-expressed (Skrzypczak Colorectal)	1.54e-34	2.3	356
Gastric Mixed Adenocarcinoma vs. Normal - Top 10% Under-expressed (Cho Gastric)	Gastric Intestinal Type Adenocarcinoma vs. Normal - Top 5% Under-expressed (Cho Gastric)	0	53.5	756
Gastric Mixed Adenocarcinoma vs. Normal - Top 10% Under-expressed (Cho Gastric)	Anaplastic Oligoastrocytoma vs. Normal - Top 10% Under-expressed (French Brain)	3.47e-08	1.5	245
Gastric Mixed Adenocarcinoma vs. Normal - Top 10% Under-expressed (Cho Gastric)	Oligodendroglioma vs. Normal - Top 10% Under-expressed (Sun Brain)	0.003	1.2	226
Gastric Mixed Adenocarcinoma vs. Normal - Top 10% Under-expressed (Cho Gastric)	Hereditary Clear Cell Renal Cell Carcinoma vs. Normal - Top 10% Under-expressed (Beroukhim Renal)	1.75e-17	2.1	222
Gastric Mixed Adenocarcinoma vs. Normal - Top 10% Under-expressed (Cho Gastric)	Large Cell Lung Carcinoma vs. Normal - Top 10% Under-expressed (Garber Lung)	1.97e-12	1.9	175
Gastric Mixed Adenocarcinoma vs. Normal - Top 10% Under-expressed (Cho Gastric)	Tongue Squamous Cell Carcinoma vs. Normal - Top 10% Under-expressed (Talbot Lung)	1.95e-14	2.2	163
Gastric Mixed Adenocarcinoma vs. Normal - Top 10% Under-expressed (Cho Gastric)	Gastric Intestinal Type Adenocarcinoma vs. Normal - Top 10% Under-expressed (DErrico Gastric)	4.37e-202	6.7	617
Gastric Mixed Adenocarcinoma vs. Normal - Top 10% Under-expressed (Cho Gastric)	Rectal Adenocarcinoma vs. Normal - Top 10% Under-expressed (Gaedcke Colorectal)	2.08e-50	2.8	387
Gastric Mixed Adenocarcinoma vs. Normal - Top 10% Under-expressed (Cho Gastric)	Hepatocellular Carcinoma vs. Normal - Top 10% Under-expressed (Roessler Liver 2)	4.04e-24	2.3	240
Gastric Mixed Adenocarcinoma vs. Normal - Top 10% Under-expressed (Cho Gastric)	Leiomyosarcoma vs. Normal - Top 10% Under-expressed (Detwiller Sarcoma)	4.79e-13	1.9	206
Gastric Mixed Adenocarcinoma vs. Normal - Top 10% Under-expressed (Cho Gastric)	Colon Adenoma Epithelia vs. Normal - Top 10% Under-expressed (Skrzypczak Colorectal 2)	1.14e-13	1.7	283
Gastric Mixed Adenocarcinoma vs. Normal - Top 10% Under-expressed (Cho Gastric)	Clear Cell Renal Cell Carcinoma vs. Normal - Top 10% Under-expressed (Gumz Renal)	6.85e-13	1.9	207
Gastric Mixed Adenocarcinoma vs. Normal - Top 10% Under-expressed (Cho Gastric)	Diffuse Gastric Adenocarcinoma vs. Normal - Top 10% Under-expressed (DErrico Gastric)	1.89e-77	3.5	431
Gastric Mixed Adenocarcinoma vs. Normal - Top 10% Under-expressed (Cho Gastric)	Glioblastoma vs. Normal - Top 10% Over-expressed (Lee Brain)	1.34e-11	1.6	277
Gastric Mixed Adenocarcinoma vs. Normal - Top 10% Under-expressed (Cho Gastric)	Colorectal Carcinoma vs. Normal - Top 5% Under-expressed (Hong Colorectal)	8.69e-23	2.5	194
Gastric Mixed Adenocarcinoma vs. Normal - Top 10% Under-expressed (Cho Gastric)	Round Cell Liposarcoma vs. Normal - Top 10% Under-expressed (Detwiller Sarcoma)	7.44e-13	1.9	207
Gastric Mixed Adenocarcinoma vs. Normal - Top 10% Under-expressed (Cho Gastric)	Tongue Squamous Cell Carcinoma vs. Normal - Top 10% Under-expressed (Estilo Head-Neck)	2.65e-12	2	157
Gastric Mixed Adenocarcinoma vs. Normal - Top 10% Under-expressed (Cho Gastric)	Hepatocellular Carcinoma vs. Normal - Top 5% Under-expressed (Wurmbach Liver)	1.94e-09	1.8	154
Gastric Mixed Adenocarcinoma vs. Normal - Top 10% Under-expressed (Cho Gastric)	Hypopharyngeal Squamous Cell Carcinoma vs. Normal - Top 10% Under-expressed (Schlingemann Head-Neck)	6.83e-07	1.5	181
Gastric Mixed Adenocarcinoma vs. Normal - Top 10% Under-expressed (Cho Gastric)	Vulvar Intraepithelial Neoplasia vs. Normal - Top 5% Under-expressed (Santegoets Vulva)	1.21e-05	1.5	137
Gastric Mixed Adenocarcinoma vs. Normal - Top 10% Under-expressed (Cho Gastric)	Head and Neck Squamous Cell Carcinoma vs. Normal - Top 10% Under-expressed (Ginos Head-Neck)	2.89e-06	1.5	177
Gastric Mixed Adenocarcinoma vs. Normal - Top 10% Under-expressed (Cho Gastric)	Pancreatic Adenocarcinoma vs. Normal - Top 5% Under-expressed (Iacobuzio-Donahue Pancreas 2)	3.29e-15	2.4	131
Gastric Mixed Adenocarcinoma vs. Normal - Top 10% Under-expressed (Cho Gastric)	Dedifferentiated Liposarcoma vs. Normal - Top 10% Under-expressed (Detwiller Sarcoma)	0.000153	1.4	167
Gastric Mixed Adenocarcinoma vs. Normal - Top 10% Under-expressed (Cho Gastric)	Gastric Mixed Adenocarcinoma vs. Normal - Top 10% Under-expressed (Chen Gastric)	1.88e-50	3.8	248
Gastric Mixed Adenocarcinoma vs. Normal - Top 10% Under-expressed (Cho Gastric)	Pleomorphic Liposarcoma vs. Normal - Top 5% Under-expressed (Barretina Sarcoma)	1.59e-08	1.9	110
Gastric Mixed Adenocarcinoma vs. Normal - Top 10% Under-expressed (Cho Gastric)	Glioblastoma vs. Normal - Top 10% Under-expressed (Shai Brain)	0.000371	1.4	123
Gastric Mixed Adenocarcinoma vs. Normal - Top 10% Under-expressed (Cho Gastric)	Gastric Adenocarcinoma vs. Normal - Top 1% Under-expressed (Cho Gastric)	3.64e-144	72.4	169
Gastric Mixed Adenocarcinoma vs. Normal - Top 10% Under-expressed (Cho Gastric)	Head and Neck Squamous Cell Carcinoma vs. Normal - Top 5% Under-expressed (Cromer Head-Neck)	0.003	1.5	65
Gastric Mixed Adenocarcinoma vs. Normal - Top 10% Under-expressed (Cho Gastric)	Lung Adenocarcinoma vs. Normal - Top 5% Under-expressed (Landi Lung)	5.11e-09	2	111
Gastric Mixed Adenocarcinoma vs. Normal - Top 10% Under-expressed (Cho Gastric)	Atypical Teratoid/Rhabdoid Tumor vs. Normal - Top 5% Under-expressed (Pomeroy Brain)	0.002	1.7	45
Colorectal Carcinoma vs. Normal - Top 10% Under-expressed (Skrzypczak Colorectal)	Gastric Intestinal Type Adenocarcinoma vs. Normal - Top 5% Under-expressed (Cho Gastric)	9.99e-60	3.9	272
Colorectal Carcinoma vs. Normal - Top 10% Under-expressed (Skrzypczak Colorectal)	Anaplastic Astrocytoma vs. Normal - Top 10% Under-expressed (Sun Brain)	1.11e-15	1.8	302
Colorectal Carcinoma vs. Normal - Top 10% Under-expressed (Skrzypczak Colorectal)	Anaplastic Oligoastrocytoma vs. Normal - Top 10% Under-expressed (French Brain)	2.73e-10	1.6	278
Colorectal Carcinoma vs. Normal - Top 10% Under-expressed (Skrzypczak Colorectal)	Oligodendroglioma vs. Normal - Top 10% Under-expressed (Sun Brain)	7.99e-27	2.1	341
Colorectal Carcinoma vs. Normal - Top 10% Under-expressed (Skrzypczak Colorectal)	Hereditary Clear Cell Renal Cell Carcinoma vs. Normal - Top 10% Under-expressed (Beroukhim Renal)	3.49e-25	2.3	273
Colorectal Carcinoma vs. Normal - Top 10% Under-expressed (Skrzypczak Colorectal)	Clear Cell Sarcoma of the Kidney vs. Normal - Top 5% Under-expressed (Cutcliffe Renal)	8.93e-08	1.8	120
Colorectal Carcinoma vs. Normal - Top 10% Under-expressed (Skrzypczak Colorectal)	Renal Wilms Tumor vs. Normal - Top 5% Under-expressed (Cutcliffe Renal)	8.93e-08	1.8	120
Colorectal Carcinoma vs. Normal - Top 10% Under-expressed (Skrzypczak Colorectal)	Large Cell Lung Carcinoma vs. Normal - Top 10% Under-expressed (Garber Lung)	1.52e-17	2	235
Colorectal Carcinoma vs. Normal - Top 10% Under-expressed (Skrzypczak Colorectal)	Tongue Squamous Cell Carcinoma vs. Normal - Top 10% Under-expressed (Talbot Lung)	9.02e-14	2	181
Colorectal Carcinoma vs. Normal - Top 10% Under-expressed (Skrzypczak Colorectal)	Gastric Intestinal Type Adenocarcinoma vs. Normal - Top 10% Under-expressed (DErrico Gastric)	6.22e-120	4.3	534
Colorectal Carcinoma vs. Normal - Top 10% Under-expressed (Skrzypczak Colorectal)	Rectal Adenocarcinoma vs. Normal - Top 10% Under-expressed (Gaedcke Colorectal)	0	28.1	1094
Colorectal Carcinoma vs. Normal - Top 10% Under-expressed (Skrzypczak Colorectal)	Hepatocellular Carcinoma vs. Normal - Top 10% Under-expressed (Roessler Liver 2)	2.26e-27	2.3	279
Colorectal Carcinoma vs. Normal - Top 10% Under-expressed (Skrzypczak Colorectal)	Leiomyosarcoma vs. Normal - Top 10% Under-expressed (Detwiller Sarcoma)	4.96e-34	2.6	296
Colorectal Carcinoma vs. Normal - Top 10% Under-expressed (Skrzypczak Colorectal)	Colon Adenoma Epithelia vs. Normal - Top 10% Under-expressed (Skrzypczak Colorectal 2)	0	14.3	922
Colorectal Carcinoma vs. Normal - Top 10% Under-expressed (Skrzypczak Colorectal)	Clear Cell Renal Cell Carcinoma vs. Normal - Top 10% Under-expressed (Gumz Renal)	1.03e-16	2	247
Colorectal Carcinoma vs. Normal - Top 10% Under-expressed (Skrzypczak Colorectal)	Diffuse Gastric Adenocarcinoma vs. Normal - Top 10% Under-expressed (DErrico Gastric)	6.81e-62	3	429
Colorectal Carcinoma vs. Normal - Top 10% Under-expressed (Skrzypczak Colorectal)	Glioblastoma vs. Normal - Top 10% Over-expressed (Lee Brain)	1.29e-12	1.7	289
Colorectal Carcinoma vs. Normal - Top 10% Under-expressed (Skrzypczak Colorectal)	Colorectal Carcinoma vs. Normal - Top 5% Under-expressed (Hong Colorectal)	0	72.8	809
Colorectal Carcinoma vs. Normal - Top 10% Under-expressed (Skrzypczak Colorectal)	Round Cell Liposarcoma vs. Normal - Top 10% Under-expressed (Detwiller Sarcoma)	1.28e-33	2.6	295
Colorectal Carcinoma vs. Normal - Top 10% Under-expressed (Skrzypczak Colorectal)	Tongue Squamous Cell Carcinoma vs. Normal - Top 10% Under-expressed (Estilo Head-Neck)	2.72e-14	2.1	182
Colorectal Carcinoma vs. Normal - Top 10% Under-expressed (Skrzypczak Colorectal)	Hepatocellular Carcinoma vs. Normal - Top 5% Under-expressed (Wurmbach Liver)	7.33e-42	3.2	240
Colorectal Carcinoma vs. Normal - Top 10% Under-expressed (Skrzypczak Colorectal)	Hypopharyngeal Squamous Cell Carcinoma vs. Normal - Top 10% Under-expressed (Schlingemann Head-Neck)	2.14e-37	2.7	304
Colorectal Carcinoma vs. Normal - Top 10% Under-expressed (Skrzypczak Colorectal)	Vulvar Intraepithelial Neoplasia vs. Normal - Top 5% Under-expressed (Santegoets Vulva)	5.17e-20	2.3	190
Colorectal Carcinoma vs. Normal - Top 10% Under-expressed (Skrzypczak Colorectal)	Head and Neck Squamous Cell Carcinoma vs. Normal - Top 10% Under-expressed (Ginos Head-Neck)	1.07e-35	2.6	300
Colorectal Carcinoma vs. Normal - Top 10% Under-expressed (Skrzypczak Colorectal)	Pancreatic Adenocarcinoma vs. Normal - Top 5% Under-expressed (Iacobuzio-Donahue Pancreas 2)	0.000356	1.5	111
Colorectal Carcinoma vs. Normal - Top 10% Under-expressed (Skrzypczak Colorectal)	Dedifferentiated Liposarcoma vs. Normal - Top 10% Under-expressed (Detwiller Sarcoma)	7.92e-25	2.3	272
Colorectal Carcinoma vs. Normal - Top 10% Under-expressed (Skrzypczak Colorectal)	Gastric Mixed Adenocarcinoma vs. Normal - Top 10% Under-expressed (Chen Gastric)	1.43e-78	4.3	356
Colorectal Carcinoma vs. Normal - Top 10% Under-expressed (Skrzypczak Colorectal)	Cutaneous Follicular Lymphoma vs. Normal - Top 5% Under-expressed (Storz Lymphoma)	1.76e-06	1.6	130
Colorectal Carcinoma vs. Normal - Top 10% Under-expressed (Skrzypczak Colorectal)	Glioblastoma vs. Normal - Top 10% Under-expressed (Liang Brain)	7.73e-06	1.5	172
Colorectal Carcinoma vs. Normal - Top 10% Under-expressed (Skrzypczak Colorectal)	Pleomorphic Liposarcoma vs. Normal - Top 5% Under-expressed (Barretina Sarcoma)	1.88e-20	2.6	157
Colorectal Carcinoma vs. Normal - Top 10% Under-expressed (Skrzypczak Colorectal)	Head and Neck Squamous Cell Carcinoma vs. Normal - Top 5% Under-expressed (Cromer Head-Neck)	3.28e-19	3	121
Colorectal Carcinoma vs. Normal - Top 10% Under-expressed (Skrzypczak Colorectal)	Lung Adenocarcinoma vs. Normal - Top 5% Under-expressed (Landi Lung)	1.88e-20	2.6	157
Colorectal Carcinoma vs. Normal - Top 10% Under-expressed (Skrzypczak Colorectal)	Pancreatic Adenocarcinoma vs. Normal - Top 1% Over-expressed (Iacobuzio-Donahue Pancreas 2)	8.66e-06	2.6	35
Colorectal Carcinoma vs. Normal - Top 10% Under-expressed (Skrzypczak Colorectal)	Mixed Lobular and Ductal Breast Carcinoma vs. Normal - Top 1% Over-expressed (TCGA Breast)	0.000428	2	37
Gastric Intestinal Type Adenocarcinoma vs. Normal - Top 5% Under-expressed (Cho Gastric)	Anaplastic Astrocytoma vs. Normal - Top 10% Under-expressed (Sun Brain)	0.003	1.3	124
Gastric Intestinal Type Adenocarcinoma vs. Normal - Top 5% Under-expressed (Cho Gastric)	Anaplastic Oligoastrocytoma vs. Normal - Top 10% Under-expressed (French Brain)	0.000995	1.4	120
Gastric Intestinal Type Adenocarcinoma vs. Normal - Top 5% Under-expressed (Cho Gastric)	Oligodendroglioma vs. Normal - Top 10% Under-expressed (Sun Brain)	8.12e-07	1.6	145
Gastric Intestinal Type Adenocarcinoma vs. Normal - Top 5% Under-expressed (Cho Gastric)	Hereditary Clear Cell Renal Cell Carcinoma vs. Normal - Top 10% Under-expressed (Beroukhim Renal)	2.28e-22	2.8	154
Gastric Intestinal Type Adenocarcinoma vs. Normal - Top 5% Under-expressed (Cho Gastric)	Clear Cell Sarcoma of the Kidney vs. Normal - Top 5% Under-expressed (Cutcliffe Renal)	0.003	1.6	52
Gastric Intestinal Type Adenocarcinoma vs. Normal - Top 5% Under-expressed (Cho Gastric)	Renal Wilms Tumor vs. Normal - Top 5% Under-expressed (Cutcliffe Renal)	1.67e-05	1.9	61
Gastric Intestinal Type Adenocarcinoma vs. Normal - Top 5% Under-expressed (Cho Gastric)	Large Cell Lung Carcinoma vs. Normal - Top 10% Under-expressed (Garber Lung)	1.54e-12	2.3	113
Gastric Intestinal Type Adenocarcinoma vs. Normal - Top 5% Under-expressed (Cho Gastric)	Tongue Squamous Cell Carcinoma vs. Normal - Top 10% Under-expressed (Talbot Lung)	1.27e-14	2.6	105
Gastric Intestinal Type Adenocarcinoma vs. Normal - Top 5% Under-expressed (Cho Gastric)	Gastric Intestinal Type Adenocarcinoma vs. Normal - Top 10% Under-expressed (DErrico Gastric)	4.32e-284	15.5	512
Gastric Intestinal Type Adenocarcinoma vs. Normal - Top 5% Under-expressed (Cho Gastric)	Rectal Adenocarcinoma vs. Normal - Top 10% Under-expressed (Gaedcke Colorectal)	6.37e-80	4.8	299
Gastric Intestinal Type Adenocarcinoma vs. Normal - Top 5% Under-expressed (Cho Gastric)	Hepatocellular Carcinoma vs. Normal - Top 10% Under-expressed (Roessler Liver 2)	6.53e-27	3	163
Gastric Intestinal Type Adenocarcinoma vs. Normal - Top 5% Under-expressed (Cho Gastric)	Leiomyosarcoma vs. Normal - Top 10% Under-expressed (Detwiller Sarcoma)	9.97e-13	2.2	129
Gastric Intestinal Type Adenocarcinoma vs. Normal - Top 5% Under-expressed (Cho Gastric)	Colon Adenoma Epithelia vs. Normal - Top 10% Under-expressed (Skrzypczak Colorectal 2)	4.29e-33	2.9	219
Gastric Intestinal Type Adenocarcinoma vs. Normal - Top 5% Under-expressed (Cho Gastric)	Clear Cell Renal Cell Carcinoma vs. Normal - Top 10% Under-expressed (Gumz Renal)	3.46e-17	2.5	142
Gastric Intestinal Type Adenocarcinoma vs. Normal - Top 5% Under-expressed (Cho Gastric)	Diffuse Gastric Adenocarcinoma vs. Normal - Top 10% Under-expressed (DErrico Gastric)	3.25e-117	6.4	342
Gastric Intestinal Type Adenocarcinoma vs. Normal - Top 5% Under-expressed (Cho Gastric)	Glioblastoma vs. Normal - Top 10% Over-expressed (Lee Brain)	1.04e-05	1.5	139
Gastric Intestinal Type Adenocarcinoma vs. Normal - Top 5% Under-expressed (Cho Gastric)	Colorectal Carcinoma vs. Normal - Top 5% Under-expressed (Hong Colorectal)	1.66e-51	4.8	174
Gastric Intestinal Type Adenocarcinoma vs. Normal - Top 5% Under-expressed (Cho Gastric)	Round Cell Liposarcoma vs. Normal - Top 10% Under-expressed (Detwiller Sarcoma)	8.25e-07	1.7	110
Gastric Intestinal Type Adenocarcinoma vs. Normal - Top 5% Under-expressed (Cho Gastric)	Tongue Squamous Cell Carcinoma vs. Normal - Top 10% Under-expressed (Estilo Head-Neck)	7.78e-13	2.5	101
Gastric Intestinal Type Adenocarcinoma vs. Normal - Top 5% Under-expressed (Cho Gastric)	Hepatocellular Carcinoma vs. Normal - Top 5% Under-expressed (Wurmbach Liver)	8.7e-22	3	124
Gastric Intestinal Type Adenocarcinoma vs. Normal - Top 5% Under-expressed (Cho Gastric)	Hypopharyngeal Squamous Cell Carcinoma vs. Normal - Top 10% Under-expressed (Schlingemann Head-Neck)	1.73e-08	1.9	116
Gastric Intestinal Type Adenocarcinoma vs. Normal - Top 5% Under-expressed (Cho Gastric)	Vulvar Intraepithelial Neoplasia vs. Normal - Top 5% Under-expressed (Santegoets Vulva)	5.75e-11	2.2	98
Gastric Intestinal Type Adenocarcinoma vs. Normal - Top 5% Under-expressed (Cho Gastric)	Head and Neck Squamous Cell Carcinoma vs. Normal - Top 10% Under-expressed (Ginos Head-Neck)	1.92e-14	2.3	134
Gastric Intestinal Type Adenocarcinoma vs. Normal - Top 5% Under-expressed (Cho Gastric)	Pancreatic Adenocarcinoma vs. Normal - Top 5% Under-expressed (Iacobuzio-Donahue Pancreas 2)	5.55e-16	3	88
Gastric Intestinal Type Adenocarcinoma vs. Normal - Top 5% Under-expressed (Cho Gastric)	Dedifferentiated Liposarcoma vs. Normal - Top 10% Under-expressed (Detwiller Sarcoma)	2.04e-14	2.3	134
Gastric Intestinal Type Adenocarcinoma vs. Normal - Top 5% Under-expressed (Cho Gastric)	Gastric Mixed Adenocarcinoma vs. Normal - Top 10% Under-expressed (Chen Gastric)	5.6e-62	6	187
Gastric Intestinal Type Adenocarcinoma vs. Normal - Top 5% Under-expressed (Cho Gastric)	Cutaneous Follicular Lymphoma vs. Normal - Top 5% Under-expressed (Storz Lymphoma)	0.001	1.6	60
Gastric Intestinal Type Adenocarcinoma vs. Normal - Top 5% Under-expressed (Cho Gastric)	Pleomorphic Liposarcoma vs. Normal - Top 5% Under-expressed (Barretina Sarcoma)	1.95e-17	3.1	91
Gastric Intestinal Type Adenocarcinoma vs. Normal - Top 5% Under-expressed (Cho Gastric)	Glioblastoma vs. Normal - Top 5% Under-expressed (Bredel Brain 2)	0.004	1.5	56
Gastric Intestinal Type Adenocarcinoma vs. Normal - Top 5% Under-expressed (Cho Gastric)	Gastric Adenocarcinoma vs. Normal - Top 1% Under-expressed (Cho Gastric)	2.37e-144	63.2	142
Gastric Intestinal Type Adenocarcinoma vs. Normal - Top 5% Under-expressed (Cho Gastric)	Head and Neck Squamous Cell Carcinoma vs. Normal - Top 5% Under-expressed (Cromer Head-Neck)	3.35e-08	2.5	54
Gastric Intestinal Type Adenocarcinoma vs. Normal - Top 5% Under-expressed (Cho Gastric)	Lung Adenocarcinoma vs. Normal - Top 5% Under-expressed (Landi Lung)	1.18e-11	2.6	78
Gastric Intestinal Type Adenocarcinoma vs. Normal - Top 5% Under-expressed (Cho Gastric)	Atypical Teratoid/Rhabdoid Tumor vs. Normal - Top 5% Under-expressed (Pomeroy Brain)	0.002	1.9	28
Prostate Carcinoma vs. Normal - Top 5% Over-expressed (Lapointe Prostate)	Prostate Adenocarcinoma vs. Normal - Top 5% Over-expressed (Vanaja Prostate)	5.4e-108	12.6	197
Prostate Carcinoma vs. Normal - Top 5% Over-expressed (Lapointe Prostate)	Prostate Carcinoma vs. Normal - Top 5% Over-expressed (Singh Prostate)	2.49e-42	10	83
Prostate Carcinoma vs. Normal - Top 5% Over-expressed (Lapointe Prostate)	Prostate Carcinoma vs. Normal - Top 10% Over-expressed (Grasso Prostate)	6.22e-125	10.9	277
Prostate Carcinoma vs. Normal - Top 5% Over-expressed (Lapointe Prostate)	Leiomyosarcoma vs. Normal - Top 10% Under-expressed (Detwiller Sarcoma)	0.003	1.6	56
Prostate Carcinoma vs. Normal - Top 5% Over-expressed (Lapointe Prostate)	Prostate Carcinoma vs. Normal - Top 10% Over-expressed (Arredouani Prostate)	7.87e-83	7.9	206
Prostate Carcinoma vs. Normal - Top 5% Over-expressed (Lapointe Prostate)	Prostate Carcinoma vs. Normal - Top 5% Over-expressed (Liu Prostate)	5.16e-40	7.5	93
Prostate Carcinoma vs. Normal - Top 5% Over-expressed (Lapointe Prostate)	Hypopharyngeal Squamous Cell Carcinoma vs. Normal - Top 10% Under-expressed (Schlingemann Head-Neck)	0.002	1.6	58
Prostate Carcinoma vs. Normal - Top 5% Over-expressed (Lapointe Prostate)	Dedifferentiated Liposarcoma vs. Normal - Top 10% Under-expressed (Detwiller Sarcoma)	0.003	1.6	57
Prostate Carcinoma vs. Normal - Top 5% Over-expressed (Lapointe Prostate)	Cutaneous Follicular Lymphoma vs. Normal - Top 5% Under-expressed (Storz Lymphoma)	0.001	1.7	49
Prostate Carcinoma vs. Normal - Top 5% Over-expressed (Lapointe Prostate)	Prostate Carcinoma vs. Normal - Top 5% Over-expressed (Luo Prostate 2)	4.27e-66	8.5	147
Prostate Carcinoma vs. Normal - Top 5% Over-expressed (Lapointe Prostate)	Lung Adenocarcinoma vs. Normal - Top 5% Over-expressed (Wei Lung)	1.39e-18	3.3	92
Prostate Carcinoma vs. Normal - Top 5% Over-expressed (Lapointe Prostate)	Prostate Carcinoma vs. Normal - Top 1% Over-expressed (Holzbeierlein Prostate)	8.8e-06	7.2	10
Anaplastic Astrocytoma vs. Normal - Top 10% Under-expressed (Sun Brain)	Anaplastic Oligoastrocytoma vs. Normal - Top 10% Under-expressed (French Brain)	1.06e-178	5.6	619
Anaplastic Astrocytoma vs. Normal - Top 10% Under-expressed (Sun Brain)	Oligodendroglioma vs. Normal - Top 10% Under-expressed (Sun Brain)	0	112	1481
Anaplastic Astrocytoma vs. Normal - Top 10% Under-expressed (Sun Brain)	Hereditary Clear Cell Renal Cell Carcinoma vs. Normal - Top 10% Under-expressed (Beroukhim Renal)	8.39e-11	1.7	214
Anaplastic Astrocytoma vs. Normal - Top 10% Under-expressed (Sun Brain)	Large Cell Lung Carcinoma vs. Normal - Top 10% Under-expressed (Garber Lung)	0.001	1.3	164
Anaplastic Astrocytoma vs. Normal - Top 10% Under-expressed (Sun Brain)	Tongue Squamous Cell Carcinoma vs. Normal - Top 10% Under-expressed (Talbot Lung)	0.009	1.3	128
Anaplastic Astrocytoma vs. Normal - Top 10% Under-expressed (Sun Brain)	Gastric Intestinal Type Adenocarcinoma vs. Normal - Top 10% Under-expressed (DErrico Gastric)	2.17e-08	1.5	268
Anaplastic Astrocytoma vs. Normal - Top 10% Under-expressed (Sun Brain)	Rectal Adenocarcinoma vs. Normal - Top 10% Under-expressed (Gaedcke Colorectal)	2.73e-10	1.6	277
Anaplastic Astrocytoma vs. Normal - Top 10% Under-expressed (Sun Brain)	Leiomyosarcoma vs. Normal - Top 10% Under-expressed (Detwiller Sarcoma)	0.001	1.3	175
Anaplastic Astrocytoma vs. Normal - Top 10% Under-expressed (Sun Brain)	Colon Adenoma Epithelia vs. Normal - Top 10% Under-expressed (Skrzypczak Colorectal 2)	4e-09	1.5	272
Anaplastic Astrocytoma vs. Normal - Top 10% Under-expressed (Sun Brain)	Clear Cell Renal Cell Carcinoma vs. Normal - Top 10% Under-expressed (Gumz Renal)	2.08e-09	1.7	208
Anaplastic Astrocytoma vs. Normal - Top 10% Under-expressed (Sun Brain)	Diffuse Gastric Adenocarcinoma vs. Normal - Top 10% Under-expressed (DErrico Gastric)	0.005	1.2	229
Anaplastic Astrocytoma vs. Normal - Top 10% Under-expressed (Sun Brain)	Glioblastoma vs. Normal - Top 10% Over-expressed (Lee Brain)	5.97e-05	1.3	246
Anaplastic Astrocytoma vs. Normal - Top 10% Under-expressed (Sun Brain)	Colorectal Carcinoma vs. Normal - Top 5% Under-expressed (Hong Colorectal)	0.000134	1.4	133
Anaplastic Astrocytoma vs. Normal - Top 10% Under-expressed (Sun Brain)	Round Cell Liposarcoma vs. Normal - Top 10% Under-expressed (Detwiller Sarcoma)	2.4e-13	1.8	224
Anaplastic Astrocytoma vs. Normal - Top 10% Under-expressed (Sun Brain)	Tongue Squamous Cell Carcinoma vs. Normal - Top 10% Under-expressed (Estilo Head-Neck)	8.72e-06	1.6	146
Anaplastic Astrocytoma vs. Normal - Top 10% Under-expressed (Sun Brain)	Vulvar Intraepithelial Neoplasia vs. Normal - Top 5% Under-expressed (Santegoets Vulva)	0.002	1.3	125
Anaplastic Astrocytoma vs. Normal - Top 10% Under-expressed (Sun Brain)	Dedifferentiated Liposarcoma vs. Normal - Top 10% Under-expressed (Detwiller Sarcoma)	2.26e-06	1.5	193
Anaplastic Astrocytoma vs. Normal - Top 10% Under-expressed (Sun Brain)	Cutaneous Follicular Lymphoma vs. Normal - Top 5% Under-expressed (Storz Lymphoma)	0.000572	1.4	115
Anaplastic Astrocytoma vs. Normal - Top 10% Under-expressed (Sun Brain)	Prostate Carcinoma vs. Normal - Top 5% Over-expressed (Luo Prostate 2)	0.000147	1.5	122
Anaplastic Astrocytoma vs. Normal - Top 10% Under-expressed (Sun Brain)	Glioblastoma vs. Normal - Top 10% Under-expressed (Liang Brain)	7.66e-55	3.7	291
Anaplastic Astrocytoma vs. Normal - Top 10% Under-expressed (Sun Brain)	Pleomorphic Liposarcoma vs. Normal - Top 5% Under-expressed (Barretina Sarcoma)	0.000311	1.5	99
Anaplastic Astrocytoma vs. Normal - Top 10% Under-expressed (Sun Brain)	Glioblastoma vs. Normal - Top 10% Under-expressed (Shai Brain)	5.76e-08	1.7	156
Anaplastic Astrocytoma vs. Normal - Top 10% Under-expressed (Sun Brain)	Glioblastoma vs. Normal - Top 5% Under-expressed (Bredel Brain 2)	4.62e-145	9	351
Anaplastic Astrocytoma vs. Normal - Top 10% Under-expressed (Sun Brain)	Atypical Teratoid/Rhabdoid Tumor vs. Normal - Top 5% Under-expressed (Pomeroy Brain)	4.14e-14	3.4	70
Anaplastic Oligoastrocytoma vs. Normal - Top 10% Under-expressed (French Brain)	Oligodendroglioma vs. Normal - Top 10% Under-expressed (Sun Brain)	1.41e-188	5.9	632
Anaplastic Oligoastrocytoma vs. Normal - Top 10% Under-expressed (French Brain)	Hereditary Clear Cell Renal Cell Carcinoma vs. Normal - Top 10% Under-expressed (Beroukhim Renal)	4.12e-14	1.9	204
Anaplastic Oligoastrocytoma vs. Normal - Top 10% Under-expressed (French Brain)	Clear Cell Sarcoma of the Kidney vs. Normal - Top 5% Under-expressed (Cutcliffe Renal)	0.000872	1.5	86
Anaplastic Oligoastrocytoma vs. Normal - Top 10% Under-expressed (French Brain)	Renal Wilms Tumor vs. Normal - Top 5% Under-expressed (Cutcliffe Renal)	3.17e-05	1.6	93
Anaplastic Oligoastrocytoma vs. Normal - Top 10% Under-expressed (French Brain)	Large Cell Lung Carcinoma vs. Normal - Top 10% Under-expressed (Garber Lung)	1.19e-15	2.1	185
Anaplastic Oligoastrocytoma vs. Normal - Top 10% Under-expressed (French Brain)	Tongue Squamous Cell Carcinoma vs. Normal - Top 10% Under-expressed (Talbot Lung)	1.3e-16	2.3	162
Anaplastic Oligoastrocytoma vs. Normal - Top 10% Under-expressed (French Brain)	Gastric Intestinal Type Adenocarcinoma vs. Normal - Top 10% Under-expressed (DErrico Gastric)	1.82e-20	1.9	320
Anaplastic Oligoastrocytoma vs. Normal - Top 10% Under-expressed (French Brain)	Rectal Adenocarcinoma vs. Normal - Top 10% Under-expressed (Gaedcke Colorectal)	1.8e-06	1.4	243
Anaplastic Oligoastrocytoma vs. Normal - Top 10% Under-expressed (French Brain)	Hepatocellular Carcinoma vs. Normal - Top 10% Under-expressed (Roessler Liver 2)	5.02e-08	1.6	180
Anaplastic Oligoastrocytoma vs. Normal - Top 10% Under-expressed (French Brain)	Leiomyosarcoma vs. Normal - Top 10% Under-expressed (Detwiller Sarcoma)	2.17e-07	1.6	177
Anaplastic Oligoastrocytoma vs. Normal - Top 10% Under-expressed (French Brain)	Colon Adenoma Epithelia vs. Normal - Top 10% Under-expressed (Skrzypczak Colorectal 2)	0.000985	1.3	236
Anaplastic Oligoastrocytoma vs. Normal - Top 10% Under-expressed (French Brain)	Clear Cell Renal Cell Carcinoma vs. Normal - Top 10% Under-expressed (Gumz Renal)	1.28e-09	1.7	187
Anaplastic Oligoastrocytoma vs. Normal - Top 10% Under-expressed (French Brain)	Diffuse Gastric Adenocarcinoma vs. Normal - Top 10% Under-expressed (DErrico Gastric)	3.17e-14	1.7	296
Anaplastic Oligoastrocytoma vs. Normal - Top 10% Under-expressed (French Brain)	Glioblastoma vs. Normal - Top 10% Over-expressed (Lee Brain)	2.38e-07	1.5	262
Anaplastic Oligoastrocytoma vs. Normal - Top 10% Under-expressed (French Brain)	Colorectal Carcinoma vs. Normal - Top 5% Under-expressed (Hong Colorectal)	4.03e-07	1.6	146
Anaplastic Oligoastrocytoma vs. Normal - Top 10% Under-expressed (French Brain)	Round Cell Liposarcoma vs. Normal - Top 10% Under-expressed (Detwiller Sarcoma)	7.99e-14	1.9	203
Anaplastic Oligoastrocytoma vs. Normal - Top 10% Under-expressed (French Brain)	Tongue Squamous Cell Carcinoma vs. Normal - Top 10% Under-expressed (Estilo Head-Neck)	5.24e-12	2	148
Anaplastic Oligoastrocytoma vs. Normal - Top 10% Under-expressed (French Brain)	Hypopharyngeal Squamous Cell Carcinoma vs. Normal - Top 10% Under-expressed (Schlingemann Head-Neck)	0.000485	1.4	158
Anaplastic Oligoastrocytoma vs. Normal - Top 10% Under-expressed (French Brain)	Vulvar Intraepithelial Neoplasia vs. Normal - Top 5% Under-expressed (Santegoets Vulva)	1.1e-05	1.5	139
Anaplastic Oligoastrocytoma vs. Normal - Top 10% Under-expressed (French Brain)	Head and Neck Squamous Cell Carcinoma vs. Normal - Top 10% Under-expressed (Ginos Head-Neck)	1.83e-08	1.6	182
Anaplastic Oligoastrocytoma vs. Normal - Top 10% Under-expressed (French Brain)	Dedifferentiated Liposarcoma vs. Normal - Top 10% Under-expressed (Detwiller Sarcoma)	3.88e-05	1.4	165
Anaplastic Oligoastrocytoma vs. Normal - Top 10% Under-expressed (French Brain)	Gastric Mixed Adenocarcinoma vs. Normal - Top 10% Under-expressed (Chen Gastric)	0.000148	1.5	122
Anaplastic Oligoastrocytoma vs. Normal - Top 10% Under-expressed (French Brain)	Cutaneous Follicular Lymphoma vs. Normal - Top 5% Under-expressed (Storz Lymphoma)	0.004	1.4	96
Anaplastic Oligoastrocytoma vs. Normal - Top 10% Under-expressed (French Brain)	Glioblastoma vs. Normal - Top 10% Under-expressed (Liang Brain)	1.12e-38	3.3	225
Anaplastic Oligoastrocytoma vs. Normal - Top 10% Under-expressed (French Brain)	Pleomorphic Liposarcoma vs. Normal - Top 5% Under-expressed (Barretina Sarcoma)	1.6e-09	2	109
Anaplastic Oligoastrocytoma vs. Normal - Top 10% Under-expressed (French Brain)	Glioblastoma vs. Normal - Top 10% Under-expressed (Shai Brain)	7.73e-52	4.2	232
Anaplastic Oligoastrocytoma vs. Normal - Top 10% Under-expressed (French Brain)	Glioblastoma vs. Normal - Top 5% Under-expressed (Bredel Brain 2)	5.81e-34	3.4	181
Anaplastic Oligoastrocytoma vs. Normal - Top 10% Under-expressed (French Brain)	Gastric Adenocarcinoma vs. Normal - Top 1% Under-expressed (Cho Gastric)	5.85e-06	2.5	38
Anaplastic Oligoastrocytoma vs. Normal - Top 10% Under-expressed (French Brain)	Head and Neck Squamous Cell Carcinoma vs. Normal - Top 5% Under-expressed (Cromer Head-Neck)	0.000791	1.6	64
Anaplastic Oligoastrocytoma vs. Normal - Top 10% Under-expressed (French Brain)	Lung Adenocarcinoma vs. Normal - Top 5% Under-expressed (Landi Lung)	7.79e-10	2	110
Anaplastic Oligoastrocytoma vs. Normal - Top 10% Under-expressed (French Brain)	Atypical Teratoid/Rhabdoid Tumor vs. Normal - Top 5% Under-expressed (Pomeroy Brain)	9.94e-07	2.3	51
Oligodendroglioma vs. Normal - Top 10% Under-expressed (Sun Brain)	Hereditary Clear Cell Renal Cell Carcinoma vs. Normal - Top 10% Under-expressed (Beroukhim Renal)	9.83e-12	1.8	219
Oligodendroglioma vs. Normal - Top 10% Under-expressed (Sun Brain)	Clear Cell Sarcoma of the Kidney vs. Normal - Top 5% Under-expressed (Cutcliffe Renal)	0.000399	1.5	99
Oligodendroglioma vs. Normal - Top 10% Under-expressed (Sun Brain)	Renal Wilms Tumor vs. Normal - Top 5% Under-expressed (Cutcliffe Renal)	0.004	1.4	93
Oligodendroglioma vs. Normal - Top 10% Under-expressed (Sun Brain)	Large Cell Lung Carcinoma vs. Normal - Top 10% Under-expressed (Garber Lung)	1.52e-07	1.6	189
Oligodendroglioma vs. Normal - Top 10% Under-expressed (Sun Brain)	Tongue Squamous Cell Carcinoma vs. Normal - Top 10% Under-expressed (Talbot Lung)	1.26e-06	1.6	151
Oligodendroglioma vs. Normal - Top 10% Under-expressed (Sun Brain)	Gastric Intestinal Type Adenocarcinoma vs. Normal - Top 10% Under-expressed (DErrico Gastric)	2.14e-12	1.6	288
Oligodendroglioma vs. Normal - Top 10% Under-expressed (Sun Brain)	Rectal Adenocarcinoma vs. Normal - Top 10% Under-expressed (Gaedcke Colorectal)	3.86e-17	1.8	308
Oligodendroglioma vs. Normal - Top 10% Under-expressed (Sun Brain)	Leiomyosarcoma vs. Normal - Top 10% Under-expressed (Detwiller Sarcoma)	0.007	1.3	170
Oligodendroglioma vs. Normal - Top 10% Under-expressed (Sun Brain)	Colon Adenoma Epithelia vs. Normal - Top 10% Under-expressed (Skrzypczak Colorectal 2)	6.25e-16	1.8	303
Oligodendroglioma vs. Normal - Top 10% Under-expressed (Sun Brain)	Clear Cell Renal Cell Carcinoma vs. Normal - Top 10% Under-expressed (Gumz Renal)	2.28e-09	1.7	209
Oligodendroglioma vs. Normal - Top 10% Under-expressed (Sun Brain)	Diffuse Gastric Adenocarcinoma vs. Normal - Top 10% Under-expressed (DErrico Gastric)	0.000448	1.3	239
Oligodendroglioma vs. Normal - Top 10% Under-expressed (Sun Brain)	Glioblastoma vs. Normal - Top 10% Over-expressed (Lee Brain)	1.83e-14	1.7	297
Oligodendroglioma vs. Normal - Top 10% Under-expressed (Sun Brain)	Colorectal Carcinoma vs. Normal - Top 5% Under-expressed (Hong Colorectal)	3.5e-12	1.9	166
Oligodendroglioma vs. Normal - Top 10% Under-expressed (Sun Brain)	Round Cell Liposarcoma vs. Normal - Top 10% Under-expressed (Detwiller Sarcoma)	3.76e-19	2.1	245
Oligodendroglioma vs. Normal - Top 10% Under-expressed (Sun Brain)	Tongue Squamous Cell Carcinoma vs. Normal - Top 10% Under-expressed (Estilo Head-Neck)	2.88e-11	1.9	169
Oligodendroglioma vs. Normal - Top 10% Under-expressed (Sun Brain)	Vulvar Intraepithelial Neoplasia vs. Normal - Top 5% Under-expressed (Santegoets Vulva)	1.75e-06	1.6	143
Oligodendroglioma vs. Normal - Top 10% Under-expressed (Sun Brain)	Head and Neck Squamous Cell Carcinoma vs. Normal - Top 10% Under-expressed (Ginos Head-Neck)	0.000151	1.4	183
Oligodendroglioma vs. Normal - Top 10% Under-expressed (Sun Brain)	Dedifferentiated Liposarcoma vs. Normal - Top 10% Under-expressed (Detwiller Sarcoma)	3.61e-06	1.5	193
Oligodendroglioma vs. Normal - Top 10% Under-expressed (Sun Brain)	Cutaneous Follicular Lymphoma vs. Normal - Top 5% Under-expressed (Storz Lymphoma)	7.38e-05	1.5	121
Oligodendroglioma vs. Normal - Top 10% Under-expressed (Sun Brain)	Prostate Carcinoma vs. Normal - Top 5% Over-expressed (Luo Prostate 2)	0.000869	1.4	118
Oligodendroglioma vs. Normal - Top 10% Under-expressed (Sun Brain)	Glioblastoma vs. Normal - Top 10% Under-expressed (Liang Brain)	7.8e-60	3.9	302
Oligodendroglioma vs. Normal - Top 10% Under-expressed (Sun Brain)	Pleomorphic Liposarcoma vs. Normal - Top 5% Under-expressed (Barretina Sarcoma)	0.003	1.4	94
Oligodendroglioma vs. Normal - Top 10% Under-expressed (Sun Brain)	Glioblastoma vs. Normal - Top 10% Under-expressed (Shai Brain)	7.63e-12	1.9	171
Oligodendroglioma vs. Normal - Top 10% Under-expressed (Sun Brain)	Glioblastoma vs. Normal - Top 5% Under-expressed (Bredel Brain 2)	2.54e-135	8.3	342
Oligodendroglioma vs. Normal - Top 10% Under-expressed (Sun Brain)	Lung Adenocarcinoma vs. Normal - Top 5% Under-expressed (Landi Lung)	9e-06	1.6	107
Oligodendroglioma vs. Normal - Top 10% Under-expressed (Sun Brain)	Atypical Teratoid/Rhabdoid Tumor vs. Normal - Top 5% Under-expressed (Pomeroy Brain)	1.31e-18	4	78
Hereditary Clear Cell Renal Cell Carcinoma vs. Normal - Top 10% Under-expressed (Beroukhim Renal)	Clear Cell Sarcoma of the Kidney vs. Normal - Top 5% Under-expressed (Cutcliffe Renal)	8.44e-24	3	147
Hereditary Clear Cell Renal Cell Carcinoma vs. Normal - Top 10% Under-expressed (Beroukhim Renal)	Renal Wilms Tumor vs. Normal - Top 5% Under-expressed (Cutcliffe Renal)	2.66e-13	2.3	122
Hereditary Clear Cell Renal Cell Carcinoma vs. Normal - Top 10% Under-expressed (Beroukhim Renal)	Prostate Adenocarcinoma vs. Normal - Top 5% Over-expressed (Vanaja Prostate)	0.005	1.4	89
Hereditary Clear Cell Renal Cell Carcinoma vs. Normal - Top 10% Under-expressed (Beroukhim Renal)	Large Cell Lung Carcinoma vs. Normal - Top 10% Under-expressed (Garber Lung)	4.22e-11	2	145
Hereditary Clear Cell Renal Cell Carcinoma vs. Normal - Top 10% Under-expressed (Beroukhim Renal)	Tongue Squamous Cell Carcinoma vs. Normal - Top 10% Under-expressed (Talbot Lung)	2.5e-25	2.7	192
Hereditary Clear Cell Renal Cell Carcinoma vs. Normal - Top 10% Under-expressed (Beroukhim Renal)	Gastric Intestinal Type Adenocarcinoma vs. Normal - Top 10% Under-expressed (DErrico Gastric)	2.26e-22	2.2	239
Hereditary Clear Cell Renal Cell Carcinoma vs. Normal - Top 10% Under-expressed (Beroukhim Renal)	Rectal Adenocarcinoma vs. Normal - Top 10% Under-expressed (Gaedcke Colorectal)	2.75e-24	2.3	253
Hereditary Clear Cell Renal Cell Carcinoma vs. Normal - Top 10% Under-expressed (Beroukhim Renal)	Hepatocellular Carcinoma vs. Normal - Top 10% Under-expressed (Roessler Liver 2)	2.74e-40	2.9	276
Hereditary Clear Cell Renal Cell Carcinoma vs. Normal - Top 10% Under-expressed (Beroukhim Renal)	Leiomyosarcoma vs. Normal - Top 10% Under-expressed (Detwiller Sarcoma)	1.26e-47	3.2	291
Hereditary Clear Cell Renal Cell Carcinoma vs. Normal - Top 10% Under-expressed (Beroukhim Renal)	Colon Adenoma Epithelia vs. Normal - Top 10% Under-expressed (Skrzypczak Colorectal 2)	7.24e-15	1.9	232
Hereditary Clear Cell Renal Cell Carcinoma vs. Normal - Top 10% Under-expressed (Beroukhim Renal)	Clear Cell Renal Cell Carcinoma vs. Normal - Top 10% Under-expressed (Gumz Renal)	0	19.4	658
Hereditary Clear Cell Renal Cell Carcinoma vs. Normal - Top 10% Under-expressed (Beroukhim Renal)	Diffuse Gastric Adenocarcinoma vs. Normal - Top 10% Under-expressed (DErrico Gastric)	1.58e-18	2.1	226
Hereditary Clear Cell Renal Cell Carcinoma vs. Normal - Top 10% Under-expressed (Beroukhim Renal)	Colorectal Carcinoma vs. Normal - Top 5% Under-expressed (Hong Colorectal)	1.56e-14	2.2	142
Hereditary Clear Cell Renal Cell Carcinoma vs. Normal - Top 10% Under-expressed (Beroukhim Renal)	Round Cell Liposarcoma vs. Normal - Top 10% Under-expressed (Detwiller Sarcoma)	1.07e-27	2.5	247
Hereditary Clear Cell Renal Cell Carcinoma vs. Normal - Top 10% Under-expressed (Beroukhim Renal)	Tongue Squamous Cell Carcinoma vs. Normal - Top 10% Under-expressed (Estilo Head-Neck)	8.33e-19	2.4	176
Hereditary Clear Cell Renal Cell Carcinoma vs. Normal - Top 10% Under-expressed (Beroukhim Renal)	Hepatocellular Carcinoma vs. Normal - Top 5% Under-expressed (Wurmbach Liver)	1.18e-27	2.9	177
Hereditary Clear Cell Renal Cell Carcinoma vs. Normal - Top 10% Under-expressed (Beroukhim Renal)	Hypopharyngeal Squamous Cell Carcinoma vs. Normal - Top 10% Under-expressed (Schlingemann Head-Neck)	6.02e-19	2.1	223
Hereditary Clear Cell Renal Cell Carcinoma vs. Normal - Top 10% Under-expressed (Beroukhim Renal)	Vulvar Intraepithelial Neoplasia vs. Normal - Top 5% Under-expressed (Santegoets Vulva)	5e-09	1.9	129
Hereditary Clear Cell Renal Cell Carcinoma vs. Normal - Top 10% Under-expressed (Beroukhim Renal)	Head and Neck Squamous Cell Carcinoma vs. Normal - Top 10% Under-expressed (Ginos Head-Neck)	3.11e-24	2.3	238
Hereditary Clear Cell Renal Cell Carcinoma vs. Normal - Top 10% Under-expressed (Beroukhim Renal)	Pancreatic Adenocarcinoma vs. Normal - Top 5% Under-expressed (Iacobuzio-Donahue Pancreas 2)	2.91e-06	1.9	81
Hereditary Clear Cell Renal Cell Carcinoma vs. Normal - Top 10% Under-expressed (Beroukhim Renal)	Dedifferentiated Liposarcoma vs. Normal - Top 10% Under-expressed (Detwiller Sarcoma)	2.01e-70	4	332
Hereditary Clear Cell Renal Cell Carcinoma vs. Normal - Top 10% Under-expressed (Beroukhim Renal)	Gastric Mixed Adenocarcinoma vs. Normal - Top 10% Under-expressed (Chen Gastric)	8.83e-28	3	186
Hereditary Clear Cell Renal Cell Carcinoma vs. Normal - Top 10% Under-expressed (Beroukhim Renal)	Cutaneous Follicular Lymphoma vs. Normal - Top 5% Under-expressed (Storz Lymphoma)	0.002	1.5	85
Hereditary Clear Cell Renal Cell Carcinoma vs. Normal - Top 10% Under-expressed (Beroukhim Renal)	Glioblastoma vs. Normal - Top 10% Under-expressed (Liang Brain)	1.75e-07	1.8	124
Hereditary Clear Cell Renal Cell Carcinoma vs. Normal - Top 10% Under-expressed (Beroukhim Renal)	Pleomorphic Liposarcoma vs. Normal - Top 5% Under-expressed (Barretina Sarcoma)	6.9e-12	2.2	118
Hereditary Clear Cell Renal Cell Carcinoma vs. Normal - Top 10% Under-expressed (Beroukhim Renal)	Glioblastoma vs. Normal - Top 10% Under-expressed (Shai Brain)	7.38e-07	1.7	137
Hereditary Clear Cell Renal Cell Carcinoma vs. Normal - Top 10% Under-expressed (Beroukhim Renal)	Glioblastoma vs. Normal - Top 5% Under-expressed (Bredel Brain 2)	2.54e-07	1.9	101
Hereditary Clear Cell Renal Cell Carcinoma vs. Normal - Top 10% Under-expressed (Beroukhim Renal)	Gastric Adenocarcinoma vs. Normal - Top 1% Under-expressed (Cho Gastric)	0.008	1.9	21
Hereditary Clear Cell Renal Cell Carcinoma vs. Normal - Top 10% Under-expressed (Beroukhim Renal)	Head and Neck Squamous Cell Carcinoma vs. Normal - Top 5% Under-expressed (Cromer Head-Neck)	1.92e-08	2.1	85
Hereditary Clear Cell Renal Cell Carcinoma vs. Normal - Top 10% Under-expressed (Beroukhim Renal)	Lung Adenocarcinoma vs. Normal - Top 5% Under-expressed (Landi Lung)	1.08e-08	1.9	108
Hereditary Clear Cell Renal Cell Carcinoma vs. Normal - Top 10% Under-expressed (Beroukhim Renal)	Mixed Lobular and Ductal Breast Carcinoma vs. Normal - Top 1% Over-expressed (TCGA Breast)	0.000222	2.2	30
Clear Cell Sarcoma of the Kidney vs. Normal - Top 5% Under-expressed (Cutcliffe Renal)	Renal Wilms Tumor vs. Normal - Top 5% Under-expressed (Cutcliffe Renal)	2.38e-171	19.8	249
Clear Cell Sarcoma of the Kidney vs. Normal - Top 5% Under-expressed (Cutcliffe Renal)	Large Cell Lung Carcinoma vs. Normal - Top 10% Under-expressed (Garber Lung)	4.34e-20	3.2	113
Clear Cell Sarcoma of the Kidney vs. Normal - Top 5% Under-expressed (Cutcliffe Renal)	Tongue Squamous Cell Carcinoma vs. Normal - Top 10% Under-expressed (Talbot Lung)	4.69e-06	1.9	77
Clear Cell Sarcoma of the Kidney vs. Normal - Top 5% Under-expressed (Cutcliffe Renal)	Gastric Intestinal Type Adenocarcinoma vs. Normal - Top 10% Under-expressed (DErrico Gastric)	1.03e-08	1.9	111
Clear Cell Sarcoma of the Kidney vs. Normal - Top 5% Under-expressed (Cutcliffe Renal)	Rectal Adenocarcinoma vs. Normal - Top 10% Under-expressed (Gaedcke Colorectal)	7.11e-06	1.7	104
Clear Cell Sarcoma of the Kidney vs. Normal - Top 5% Under-expressed (Cutcliffe Renal)	Hepatocellular Carcinoma vs. Normal - Top 10% Under-expressed (Roessler Liver 2)	4.89e-14	2.3	124
Clear Cell Sarcoma of the Kidney vs. Normal - Top 5% Under-expressed (Cutcliffe Renal)	Leiomyosarcoma vs. Normal - Top 10% Under-expressed (Detwiller Sarcoma)	7.74e-19	2.7	136
Clear Cell Sarcoma of the Kidney vs. Normal - Top 5% Under-expressed (Cutcliffe Renal)	Colon Adenoma Epithelia vs. Normal - Top 10% Under-expressed (Skrzypczak Colorectal 2)	7.29e-06	1.7	108
Clear Cell Sarcoma of the Kidney vs. Normal - Top 5% Under-expressed (Cutcliffe Renal)	Clear Cell Renal Cell Carcinoma vs. Normal - Top 10% Under-expressed (Gumz Renal)	2.51e-23	2.9	146
Clear Cell Sarcoma of the Kidney vs. Normal - Top 5% Under-expressed (Cutcliffe Renal)	Diffuse Gastric Adenocarcinoma vs. Normal - Top 10% Under-expressed (DErrico Gastric)	7.06e-05	1.6	95
Clear Cell Sarcoma of the Kidney vs. Normal - Top 5% Under-expressed (Cutcliffe Renal)	Glioblastoma vs. Normal - Top 10% Over-expressed (Lee Brain)	5.01e-16	2.4	145
Clear Cell Sarcoma of the Kidney vs. Normal - Top 5% Under-expressed (Cutcliffe Renal)	Colorectal Carcinoma vs. Normal - Top 5% Under-expressed (Hong Colorectal)	9.13e-10	2.3	77
Clear Cell Sarcoma of the Kidney vs. Normal - Top 5% Under-expressed (Cutcliffe Renal)	Round Cell Liposarcoma vs. Normal - Top 10% Under-expressed (Detwiller Sarcoma)	3.17e-27	3.2	154
Clear Cell Sarcoma of the Kidney vs. Normal - Top 5% Under-expressed (Cutcliffe Renal)	Tongue Squamous Cell Carcinoma vs. Normal - Top 10% Under-expressed (Estilo Head-Neck)	1.46e-07	2	82
Clear Cell Sarcoma of the Kidney vs. Normal - Top 5% Under-expressed (Cutcliffe Renal)	Hepatocellular Carcinoma vs. Normal - Top 5% Under-expressed (Wurmbach Liver)	7.41e-15	2.8	91
Clear Cell Sarcoma of the Kidney vs. Normal - Top 5% Under-expressed (Cutcliffe Renal)	Hypopharyngeal Squamous Cell Carcinoma vs. Normal - Top 10% Under-expressed (Schlingemann Head-Neck)	1.15e-13	2.3	123
Clear Cell Sarcoma of the Kidney vs. Normal - Top 5% Under-expressed (Cutcliffe Renal)	Vulvar Intraepithelial Neoplasia vs. Normal - Top 5% Under-expressed (Santegoets Vulva)	3.12e-20	3.2	103
Clear Cell Sarcoma of the Kidney vs. Normal - Top 5% Under-expressed (Cutcliffe Renal)	Head and Neck Squamous Cell Carcinoma vs. Normal - Top 10% Under-expressed (Ginos Head-Neck)	1.15e-13	2.3	123
Clear Cell Sarcoma of the Kidney vs. Normal - Top 5% Under-expressed (Cutcliffe Renal)	Pancreatic Adenocarcinoma vs. Normal - Top 5% Under-expressed (Iacobuzio-Donahue Pancreas 2)	0.001	1.7	41
Clear Cell Sarcoma of the Kidney vs. Normal - Top 5% Under-expressed (Cutcliffe Renal)	Dedifferentiated Liposarcoma vs. Normal - Top 10% Under-expressed (Detwiller Sarcoma)	7.8e-08	1.9	105
Clear Cell Sarcoma of the Kidney vs. Normal - Top 5% Under-expressed (Cutcliffe Renal)	Cutaneous Follicular Lymphoma vs. Normal - Top 5% Under-expressed (Storz Lymphoma)	5.7e-18	3.4	86
Clear Cell Sarcoma of the Kidney vs. Normal - Top 5% Under-expressed (Cutcliffe Renal)	Pleomorphic Liposarcoma vs. Normal - Top 5% Under-expressed (Barretina Sarcoma)	2.76e-11	2.6	72
Clear Cell Sarcoma of the Kidney vs. Normal - Top 5% Under-expressed (Cutcliffe Renal)	Head and Neck Squamous Cell Carcinoma vs. Normal - Top 5% Under-expressed (Cromer Head-Neck)	2.26e-07	2.4	50
Clear Cell Sarcoma of the Kidney vs. Normal - Top 5% Under-expressed (Cutcliffe Renal)	Lung Adenocarcinoma vs. Normal - Top 5% Under-expressed (Landi Lung)	2.01e-15	3.1	81
Clear Cell Sarcoma of the Kidney vs. Normal - Top 5% Under-expressed (Cutcliffe Renal)	Mixed Lobular and Ductal Breast Carcinoma vs. Normal - Top 1% Over-expressed (TCGA Breast)	2.26e-05	3.1	21
Renal Wilms Tumor vs. Normal - Top 5% Under-expressed (Cutcliffe Renal)	Large Cell Lung Carcinoma vs. Normal - Top 10% Under-expressed (Garber Lung)	1.13e-20	3.2	116
Renal Wilms Tumor vs. Normal - Top 5% Under-expressed (Cutcliffe Renal)	Tongue Squamous Cell Carcinoma vs. Normal - Top 10% Under-expressed (Talbot Lung)	2.41e-07	2	84
Renal Wilms Tumor vs. Normal - Top 5% Under-expressed (Cutcliffe Renal)	Gastric Intestinal Type Adenocarcinoma vs. Normal - Top 10% Under-expressed (DErrico Gastric)	1.26e-13	2.3	126
Renal Wilms Tumor vs. Normal - Top 5% Under-expressed (Cutcliffe Renal)	Rectal Adenocarcinoma vs. Normal - Top 10% Under-expressed (Gaedcke Colorectal)	1.16e-07	1.8	111
Renal Wilms Tumor vs. Normal - Top 5% Under-expressed (Cutcliffe Renal)	Hepatocellular Carcinoma vs. Normal - Top 10% Under-expressed (Roessler Liver 2)	2.35e-16	2.5	130
Renal Wilms Tumor vs. Normal - Top 5% Under-expressed (Cutcliffe Renal)	Leiomyosarcoma vs. Normal - Top 10% Under-expressed (Detwiller Sarcoma)	2.75e-07	1.8	103
Renal Wilms Tumor vs. Normal - Top 5% Under-expressed (Cutcliffe Renal)	Colon Adenoma Epithelia vs. Normal - Top 10% Under-expressed (Skrzypczak Colorectal 2)	2.57e-07	1.8	114
Renal Wilms Tumor vs. Normal - Top 5% Under-expressed (Cutcliffe Renal)	Clear Cell Renal Cell Carcinoma vs. Normal - Top 10% Under-expressed (Gumz Renal)	9.3e-17	2.5	131
Renal Wilms Tumor vs. Normal - Top 5% Under-expressed (Cutcliffe Renal)	Diffuse Gastric Adenocarcinoma vs. Normal - Top 10% Under-expressed (DErrico Gastric)	2.59e-05	1.6	97
Renal Wilms Tumor vs. Normal - Top 5% Under-expressed (Cutcliffe Renal)	Glioblastoma vs. Normal - Top 10% Over-expressed (Lee Brain)	3.8e-32	3.3	181
Renal Wilms Tumor vs. Normal - Top 5% Under-expressed (Cutcliffe Renal)	Colorectal Carcinoma vs. Normal - Top 5% Under-expressed (Hong Colorectal)	3.87e-12	2.6	83
Renal Wilms Tumor vs. Normal - Top 5% Under-expressed (Cutcliffe Renal)	Round Cell Liposarcoma vs. Normal - Top 10% Under-expressed (Detwiller Sarcoma)	3.64e-17	2.5	132
Renal Wilms Tumor vs. Normal - Top 5% Under-expressed (Cutcliffe Renal)	Tongue Squamous Cell Carcinoma vs. Normal - Top 10% Under-expressed (Estilo Head-Neck)	9.62e-11	2.3	94
Renal Wilms Tumor vs. Normal - Top 5% Under-expressed (Cutcliffe Renal)	Hepatocellular Carcinoma vs. Normal - Top 5% Under-expressed (Wurmbach Liver)	1.16e-19	3.2	101
Renal Wilms Tumor vs. Normal - Top 5% Under-expressed (Cutcliffe Renal)	Hypopharyngeal Squamous Cell Carcinoma vs. Normal - Top 10% Under-expressed (Schlingemann Head-Neck)	7.8e-08	1.9	105
Renal Wilms Tumor vs. Normal - Top 5% Under-expressed (Cutcliffe Renal)	Vulvar Intraepithelial Neoplasia vs. Normal - Top 5% Under-expressed (Santegoets Vulva)	2.33e-30	4	121
Renal Wilms Tumor vs. Normal - Top 5% Under-expressed (Cutcliffe Renal)	Head and Neck Squamous Cell Carcinoma vs. Normal - Top 10% Under-expressed (Ginos Head-Neck)	6.9e-12	2.2	118
Renal Wilms Tumor vs. Normal - Top 5% Under-expressed (Cutcliffe Renal)	Cutaneous Follicular Lymphoma vs. Normal - Top 5% Under-expressed (Storz Lymphoma)	1.88e-08	2.3	65
Renal Wilms Tumor vs. Normal - Top 5% Under-expressed (Cutcliffe Renal)	Pleomorphic Liposarcoma vs. Normal - Top 5% Under-expressed (Barretina Sarcoma)	6.44e-16	3.1	82
Renal Wilms Tumor vs. Normal - Top 5% Under-expressed (Cutcliffe Renal)	Head and Neck Squamous Cell Carcinoma vs. Normal - Top 5% Under-expressed (Cromer Head-Neck)	9.87e-06	2.1	47
Renal Wilms Tumor vs. Normal - Top 5% Under-expressed (Cutcliffe Renal)	Lung Adenocarcinoma vs. Normal - Top 5% Under-expressed (Landi Lung)	9.1e-44	5.7	126
Renal Wilms Tumor vs. Normal - Top 5% Under-expressed (Cutcliffe Renal)	Mixed Lobular and Ductal Breast Carcinoma vs. Normal - Top 1% Over-expressed (TCGA Breast)	0.009	2.1	15
Prostate Adenocarcinoma vs. Normal - Top 5% Over-expressed (Vanaja Prostate)	Prostate Carcinoma vs. Normal - Top 5% Over-expressed (Singh Prostate)	1.67e-51	8.1	116
Prostate Adenocarcinoma vs. Normal - Top 5% Over-expressed (Vanaja Prostate)	Prostate Carcinoma vs. Normal - Top 10% Over-expressed (Grasso Prostate)	4.16e-197	10.8	421
Prostate Adenocarcinoma vs. Normal - Top 5% Over-expressed (Vanaja Prostate)	Colon Adenoma Epithelia vs. Normal - Top 10% Under-expressed (Skrzypczak Colorectal 2)	0.003	1.3	121
Prostate Adenocarcinoma vs. Normal - Top 5% Over-expressed (Vanaja Prostate)	Prostate Carcinoma vs. Normal - Top 10% Over-expressed (Arredouani Prostate)	1.05e-94	5.6	308
Prostate Adenocarcinoma vs. Normal - Top 5% Over-expressed (Vanaja Prostate)	Clear Cell Renal Cell Carcinoma vs. Normal - Top 10% Under-expressed (Gumz Renal)	0.000786	1.5	94
Prostate Adenocarcinoma vs. Normal - Top 5% Over-expressed (Vanaja Prostate)	Prostate Carcinoma vs. Normal - Top 5% Over-expressed (Liu Prostate)	5.75e-94	9.9	189
Prostate Adenocarcinoma vs. Normal - Top 5% Over-expressed (Vanaja Prostate)	Hypopharyngeal Squamous Cell Carcinoma vs. Normal - Top 10% Under-expressed (Schlingemann Head-Neck)	6.94e-06	1.7	104
Prostate Adenocarcinoma vs. Normal - Top 5% Over-expressed (Vanaja Prostate)	Dedifferentiated Liposarcoma vs. Normal - Top 10% Under-expressed (Detwiller Sarcoma)	3.23e-10	2	120
Prostate Adenocarcinoma vs. Normal - Top 5% Over-expressed (Vanaja Prostate)	Prostate Carcinoma vs. Normal - Top 5% Over-expressed (Luo Prostate 2)	2.31e-81	7.5	195
Prostate Adenocarcinoma vs. Normal - Top 5% Over-expressed (Vanaja Prostate)	Lung Adenocarcinoma vs. Normal - Top 5% Over-expressed (Wei Lung)	6.61e-49	4.7	168
Prostate Adenocarcinoma vs. Normal - Top 5% Over-expressed (Vanaja Prostate)	Prostate Carcinoma vs. Normal - Top 1% Over-expressed (Holzbeierlein Prostate)	7.79e-07	6.8	13
Prostate Adenocarcinoma vs. Normal - Top 5% Over-expressed (Vanaja Prostate)	Mixed Lobular and Ductal Breast Carcinoma vs. Normal - Top 1% Over-expressed (TCGA Breast)	5.48e-07	3.2	28
Prostate Carcinoma vs. Normal - Top 5% Over-expressed (Singh Prostate)	Prostate Carcinoma vs. Normal - Top 10% Over-expressed (Grasso Prostate)	6.05e-77	8.3	188
Prostate Carcinoma vs. Normal - Top 5% Over-expressed (Singh Prostate)	Prostate Carcinoma vs. Normal - Top 10% Over-expressed (Arredouani Prostate)	2.8e-23	3.6	111
Prostate Carcinoma vs. Normal - Top 5% Over-expressed (Singh Prostate)	Prostate Carcinoma vs. Normal - Top 5% Over-expressed (Liu Prostate)	2.5e-29	5.5	85
Prostate Carcinoma vs. Normal - Top 5% Over-expressed (Singh Prostate)	Hypopharyngeal Squamous Cell Carcinoma vs. Normal - Top 10% Under-expressed (Schlingemann Head-Neck)	1.81e-06	1.9	75
Prostate Carcinoma vs. Normal - Top 5% Over-expressed (Singh Prostate)	Dedifferentiated Liposarcoma vs. Normal - Top 10% Under-expressed (Detwiller Sarcoma)	0.000213	1.7	69
Prostate Carcinoma vs. Normal - Top 5% Over-expressed (Singh Prostate)	Cutaneous Follicular Lymphoma vs. Normal - Top 5% Under-expressed (Storz Lymphoma)	0.01	1.6	35
Prostate Carcinoma vs. Normal - Top 5% Over-expressed (Singh Prostate)	Prostate Carcinoma vs. Normal - Top 5% Over-expressed (Luo Prostate 2)	8.55e-34	5.7	97
Prostate Carcinoma vs. Normal - Top 5% Over-expressed (Singh Prostate)	Lung Adenocarcinoma vs. Normal - Top 5% Over-expressed (Wei Lung)	2.67e-18	3.9	72
Prostate Carcinoma vs. Normal - Top 5% Over-expressed (Singh Prostate)	Head and Neck Squamous Cell Carcinoma vs. Normal - Top 5% Under-expressed (Cromer Head-Neck)	0.009	1.6	33
Prostate Carcinoma vs. Normal - Top 5% Over-expressed (Singh Prostate)	Prostate Carcinoma vs. Normal - Top 1% Over-expressed (Holzbeierlein Prostate)	3.97e-09	9.2	15
Prostate Carcinoma vs. Normal - Top 5% Over-expressed (Singh Prostate)	Mixed Lobular and Ductal Breast Carcinoma vs. Normal - Top 1% Over-expressed (TCGA Breast)	0.003	2.8	12
Prostate Carcinoma vs. Normal - Top 10% Over-expressed (Grasso Prostate)	Colon Adenoma Epithelia vs. Normal - Top 10% Under-expressed (Skrzypczak Colorectal 2)	0.002	1.3	227
Prostate Carcinoma vs. Normal - Top 10% Over-expressed (Grasso Prostate)	Prostate Carcinoma vs. Normal - Top 10% Over-expressed (Arredouani Prostate)	7.03e-200	6.7	607
Prostate Carcinoma vs. Normal - Top 10% Over-expressed (Grasso Prostate)	Prostate Carcinoma vs. Normal - Top 5% Over-expressed (Liu Prostate)	1.83e-88	6.8	251
Prostate Carcinoma vs. Normal - Top 10% Over-expressed (Grasso Prostate)	Hypopharyngeal Squamous Cell Carcinoma vs. Normal - Top 10% Under-expressed (Schlingemann Head-Neck)	0.006	1.3	163
Prostate Carcinoma vs. Normal - Top 10% Over-expressed (Grasso Prostate)	Prostate Carcinoma vs. Normal - Top 5% Over-expressed (Luo Prostate 2)	3.06e-112	7	311
Prostate Carcinoma vs. Normal - Top 10% Over-expressed (Grasso Prostate)	Lung Adenocarcinoma vs. Normal - Top 5% Over-expressed (Wei Lung)	5.83e-67	4.2	281
Prostate Carcinoma vs. Normal - Top 10% Over-expressed (Grasso Prostate)	Prostate Carcinoma vs. Normal - Top 1% Over-expressed (Holzbeierlein Prostate)	1.5e-06	5.2	17
Prostate Carcinoma vs. Normal - Top 10% Over-expressed (Grasso Prostate)	Mixed Lobular and Ductal Breast Carcinoma vs. Normal - Top 1% Over-expressed (TCGA Breast)	7.72e-05	2.1	38
Large Cell Lung Carcinoma vs. Normal - Top 10% Under-expressed (Garber Lung)	Tongue Squamous Cell Carcinoma vs. Normal - Top 10% Under-expressed (Talbot Lung)	1.01e-23	3.2	137
Large Cell Lung Carcinoma vs. Normal - Top 10% Under-expressed (Garber Lung)	Gastric Intestinal Type Adenocarcinoma vs. Normal - Top 10% Under-expressed (DErrico Gastric)	2.88e-32	2.8	234
Large Cell Lung Carcinoma vs. Normal - Top 10% Under-expressed (Garber Lung)	Rectal Adenocarcinoma vs. Normal - Top 10% Under-expressed (Gaedcke Colorectal)	7.06e-24	2.4	231
Large Cell Lung Carcinoma vs. Normal - Top 10% Under-expressed (Garber Lung)	Hepatocellular Carcinoma vs. Normal - Top 10% Under-expressed (Roessler Liver 2)	3e-15	2.2	160
Large Cell Lung Carcinoma vs. Normal - Top 10% Under-expressed (Garber Lung)	Leiomyosarcoma vs. Normal - Top 10% Under-expressed (Detwiller Sarcoma)	7.56e-08	1.8	127
Large Cell Lung Carcinoma vs. Normal - Top 10% Under-expressed (Garber Lung)	Colon Adenoma Epithelia vs. Normal - Top 10% Under-expressed (Skrzypczak Colorectal 2)	6.15e-09	1.7	197
Large Cell Lung Carcinoma vs. Normal - Top 10% Under-expressed (Garber Lung)	Clear Cell Renal Cell Carcinoma vs. Normal - Top 10% Under-expressed (Gumz Renal)	2.16e-06	1.7	126
Large Cell Lung Carcinoma vs. Normal - Top 10% Under-expressed (Garber Lung)	Diffuse Gastric Adenocarcinoma vs. Normal - Top 10% Under-expressed (DErrico Gastric)	1.07e-10	1.8	172
Large Cell Lung Carcinoma vs. Normal - Top 10% Under-expressed (Garber Lung)	Glioblastoma vs. Normal - Top 10% Over-expressed (Lee Brain)	1.05e-05	1.5	178
Large Cell Lung Carcinoma vs. Normal - Top 10% Under-expressed (Garber Lung)	Colorectal Carcinoma vs. Normal - Top 5% Under-expressed (Hong Colorectal)	2.93e-17	2.5	137
Large Cell Lung Carcinoma vs. Normal - Top 10% Under-expressed (Garber Lung)	Round Cell Liposarcoma vs. Normal - Top 10% Under-expressed (Detwiller Sarcoma)	1.4e-08	1.8	137
Large Cell Lung Carcinoma vs. Normal - Top 10% Under-expressed (Garber Lung)	Tongue Squamous Cell Carcinoma vs. Normal - Top 10% Under-expressed (Estilo Head-Neck)	1.61e-25	3.4	140
Large Cell Lung Carcinoma vs. Normal - Top 10% Under-expressed (Garber Lung)	Hepatocellular Carcinoma vs. Normal - Top 5% Under-expressed (Wurmbach Liver)	1e-16	2.4	141
Large Cell Lung Carcinoma vs. Normal - Top 10% Under-expressed (Garber Lung)	Hypopharyngeal Squamous Cell Carcinoma vs. Normal - Top 10% Under-expressed (Schlingemann Head-Neck)	1.48e-08	1.8	131
Large Cell Lung Carcinoma vs. Normal - Top 10% Under-expressed (Garber Lung)	Vulvar Intraepithelial Neoplasia vs. Normal - Top 5% Under-expressed (Santegoets Vulva)	1.79e-13	2.2	136
Large Cell Lung Carcinoma vs. Normal - Top 10% Under-expressed (Garber Lung)	Head and Neck Squamous Cell Carcinoma vs. Normal - Top 10% Under-expressed (Ginos Head-Neck)	1.04e-17	2.4	158
Large Cell Lung Carcinoma vs. Normal - Top 10% Under-expressed (Garber Lung)	Pancreatic Adenocarcinoma vs. Normal - Top 5% Under-expressed (Iacobuzio-Donahue Pancreas 2)	2.16e-10	2.1	106
Large Cell Lung Carcinoma vs. Normal - Top 10% Under-expressed (Garber Lung)	Dedifferentiated Liposarcoma vs. Normal - Top 10% Under-expressed (Detwiller Sarcoma)	0.001	1.4	107
Large Cell Lung Carcinoma vs. Normal - Top 10% Under-expressed (Garber Lung)	Gastric Mixed Adenocarcinoma vs. Normal - Top 10% Under-expressed (Chen Gastric)	1.11e-10	2	141
Large Cell Lung Carcinoma vs. Normal - Top 10% Under-expressed (Garber Lung)	Cutaneous Follicular Lymphoma vs. Normal - Top 5% Under-expressed (Storz Lymphoma)	7.85e-11	2.1	115
Large Cell Lung Carcinoma vs. Normal - Top 10% Under-expressed (Garber Lung)	Glioblastoma vs. Normal - Top 10% Under-expressed (Liang Brain)	1.01e-07	1.7	150
Large Cell Lung Carcinoma vs. Normal - Top 10% Under-expressed (Garber Lung)	Pleomorphic Liposarcoma vs. Normal - Top 5% Under-expressed (Barretina Sarcoma)	4.76e-20	3.2	112
Large Cell Lung Carcinoma vs. Normal - Top 10% Under-expressed (Garber Lung)	Glioblastoma vs. Normal - Top 10% Under-expressed (Shai Brain)	0.004	1.5	68
Large Cell Lung Carcinoma vs. Normal - Top 10% Under-expressed (Garber Lung)	Head and Neck Squamous Cell Carcinoma vs. Normal - Top 5% Under-expressed (Cromer Head-Neck)	3.5e-06	2.1	57
Large Cell Lung Carcinoma vs. Normal - Top 10% Under-expressed (Garber Lung)	Lung Adenocarcinoma vs. Normal - Top 5% Under-expressed (Landi Lung)	7.87e-75	7.6	194
Large Cell Lung Carcinoma vs. Normal - Top 10% Under-expressed (Garber Lung)	Atypical Teratoid/Rhabdoid Tumor vs. Normal - Top 5% Under-expressed (Pomeroy Brain)	0.006	1.8	30
Tongue Squamous Cell Carcinoma vs. Normal - Top 10% Under-expressed (Talbot Lung)	Gastric Intestinal Type Adenocarcinoma vs. Normal - Top 10% Under-expressed (DErrico Gastric)	4.61e-31	3	205
Tongue Squamous Cell Carcinoma vs. Normal - Top 10% Under-expressed (Talbot Lung)	Rectal Adenocarcinoma vs. Normal - Top 10% Under-expressed (Gaedcke Colorectal)	2.44e-15	2.2	173
Tongue Squamous Cell Carcinoma vs. Normal - Top 10% Under-expressed (Talbot Lung)	Hepatocellular Carcinoma vs. Normal - Top 10% Under-expressed (Roessler Liver 2)	3.32e-25	2.7	192
Tongue Squamous Cell Carcinoma vs. Normal - Top 10% Under-expressed (Talbot Lung)	Leiomyosarcoma vs. Normal - Top 10% Under-expressed (Detwiller Sarcoma)	2.12e-14	2.2	160
Tongue Squamous Cell Carcinoma vs. Normal - Top 10% Under-expressed (Talbot Lung)	Colon Adenoma Epithelia vs. Normal - Top 10% Under-expressed (Skrzypczak Colorectal 2)	1.46e-07	1.7	150
Tongue Squamous Cell Carcinoma vs. Normal - Top 10% Under-expressed (Talbot Lung)	Clear Cell Renal Cell Carcinoma vs. Normal - Top 10% Under-expressed (Gumz Renal)	7.24e-18	2.4	171
Tongue Squamous Cell Carcinoma vs. Normal - Top 10% Under-expressed (Talbot Lung)	Diffuse Gastric Adenocarcinoma vs. Normal - Top 10% Under-expressed (DErrico Gastric)	5.44e-07	1.7	133
Tongue Squamous Cell Carcinoma vs. Normal - Top 10% Under-expressed (Talbot Lung)	Glioblastoma vs. Normal - Top 10% Over-expressed (Lee Brain)	1.18e-07	1.7	164
Tongue Squamous Cell Carcinoma vs. Normal - Top 10% Under-expressed (Talbot Lung)	Colorectal Carcinoma vs. Normal - Top 5% Under-expressed (Hong Colorectal)	2.96e-11	2.3	102
Tongue Squamous Cell Carcinoma vs. Normal - Top 10% Under-expressed (Talbot Lung)	Round Cell Liposarcoma vs. Normal - Top 10% Under-expressed (Detwiller Sarcoma)	2.15e-10	1.9	153
Tongue Squamous Cell Carcinoma vs. Normal - Top 10% Under-expressed (Talbot Lung)	Tongue Squamous Cell Carcinoma vs. Normal - Top 10% Under-expressed (Estilo Head-Neck)	7.05E-313	26	488
Tongue Squamous Cell Carcinoma vs. Normal - Top 10% Under-expressed (Talbot Lung)	Hepatocellular Carcinoma vs. Normal - Top 5% Under-expressed (Wurmbach Liver)	2.45e-13	2.4	111
Tongue Squamous Cell Carcinoma vs. Normal - Top 10% Under-expressed (Talbot Lung)	Hypopharyngeal Squamous Cell Carcinoma vs. Normal - Top 10% Under-expressed (Schlingemann Head-Neck)	0.001	1.4	113
Tongue Squamous Cell Carcinoma vs. Normal - Top 10% Under-expressed (Talbot Lung)	Vulvar Intraepithelial Neoplasia vs. Normal - Top 5% Under-expressed (Santegoets Vulva)	2.77e-40	4.3	166
Tongue Squamous Cell Carcinoma vs. Normal - Top 10% Under-expressed (Talbot Lung)	Head and Neck Squamous Cell Carcinoma vs. Normal - Top 10% Under-expressed (Ginos Head-Neck)	2.81e-18	2.4	169
Tongue Squamous Cell Carcinoma vs. Normal - Top 10% Under-expressed (Talbot Lung)	Pancreatic Adenocarcinoma vs. Normal - Top 5% Under-expressed (Iacobuzio-Donahue Pancreas 2)	5.35e-10	2.6	70
Tongue Squamous Cell Carcinoma vs. Normal - Top 10% Under-expressed (Talbot Lung)	Dedifferentiated Liposarcoma vs. Normal - Top 10% Under-expressed (Detwiller Sarcoma)	6.38e-07	1.7	133
Tongue Squamous Cell Carcinoma vs. Normal - Top 10% Under-expressed (Talbot Lung)	Gastric Mixed Adenocarcinoma vs. Normal - Top 10% Under-expressed (Chen Gastric)	0.000127	1.7	78
Tongue Squamous Cell Carcinoma vs. Normal - Top 10% Under-expressed (Talbot Lung)	Glioblastoma vs. Normal - Top 10% Under-expressed (Liang Brain)	0.000173	1.6	82
Tongue Squamous Cell Carcinoma vs. Normal - Top 10% Under-expressed (Talbot Lung)	Pleomorphic Liposarcoma vs. Normal - Top 5% Under-expressed (Barretina Sarcoma)	8.16e-24	3.4	124
Tongue Squamous Cell Carcinoma vs. Normal - Top 10% Under-expressed (Talbot Lung)	Glioblastoma vs. Normal - Top 10% Under-expressed (Shai Brain)	5.2e-42	3.7	215
Tongue Squamous Cell Carcinoma vs. Normal - Top 10% Under-expressed (Talbot Lung)	Head and Neck Squamous Cell Carcinoma vs. Normal - Top 5% Under-expressed (Cromer Head-Neck)	6.14e-14	2.7	94
Tongue Squamous Cell Carcinoma vs. Normal - Top 10% Under-expressed (Talbot Lung)	Lung Adenocarcinoma vs. Normal - Top 5% Under-expressed (Landi Lung)	1.46e-41	4.8	152
Gastric Intestinal Type Adenocarcinoma vs. Normal - Top 10% Under-expressed (DErrico Gastric)	Rectal Adenocarcinoma vs. Normal - Top 10% Under-expressed (Gaedcke Colorectal)	5.23e-142	5	549
Gastric Intestinal Type Adenocarcinoma vs. Normal - Top 10% Under-expressed (DErrico Gastric)	Hepatocellular Carcinoma vs. Normal - Top 10% Under-expressed (Roessler Liver 2)	6.27e-36	2.8	273
Gastric Intestinal Type Adenocarcinoma vs. Normal - Top 10% Under-expressed (DErrico Gastric)	Leiomyosarcoma vs. Normal - Top 10% Under-expressed (Detwiller Sarcoma)	3.14e-13	1.9	210
Gastric Intestinal Type Adenocarcinoma vs. Normal - Top 10% Under-expressed (DErrico Gastric)	Colon Adenoma Epithelia vs. Normal - Top 10% Under-expressed (Skrzypczak Colorectal 2)	2.57e-63	3	432
Gastric Intestinal Type Adenocarcinoma vs. Normal - Top 10% Under-expressed (DErrico Gastric)	Clear Cell Renal Cell Carcinoma vs. Normal - Top 10% Under-expressed (Gumz Renal)	5.65e-21	2.2	235
Gastric Intestinal Type Adenocarcinoma vs. Normal - Top 10% Under-expressed (DErrico Gastric)	Diffuse Gastric Adenocarcinoma vs. Normal - Top 10% Under-expressed (DErrico Gastric)	0	9.5	790
Gastric Intestinal Type Adenocarcinoma vs. Normal - Top 10% Under-expressed (DErrico Gastric)	Glioblastoma vs. Normal - Top 10% Over-expressed (Lee Brain)	1.57e-18	1.8	313
Gastric Intestinal Type Adenocarcinoma vs. Normal - Top 10% Under-expressed (DErrico Gastric)	Colorectal Carcinoma vs. Normal - Top 5% Under-expressed (Hong Colorectal)	6.06e-87	4.9	315
Gastric Intestinal Type Adenocarcinoma vs. Normal - Top 10% Under-expressed (DErrico Gastric)	Round Cell Liposarcoma vs. Normal - Top 10% Under-expressed (Detwiller Sarcoma)	1.22e-14	1.9	215
Gastric Intestinal Type Adenocarcinoma vs. Normal - Top 10% Under-expressed (DErrico Gastric)	Tongue Squamous Cell Carcinoma vs. Normal - Top 10% Under-expressed (Estilo Head-Neck)	7.36e-32	3.1	206
Gastric Intestinal Type Adenocarcinoma vs. Normal - Top 10% Under-expressed (DErrico Gastric)	Hepatocellular Carcinoma vs. Normal - Top 5% Under-expressed (Wurmbach Liver)	1.79e-27	2.6	209
Gastric Intestinal Type Adenocarcinoma vs. Normal - Top 10% Under-expressed (DErrico Gastric)	Hypopharyngeal Squamous Cell Carcinoma vs. Normal - Top 10% Under-expressed (Schlingemann Head-Neck)	1.28e-19	2.1	231
Gastric Intestinal Type Adenocarcinoma vs. Normal - Top 10% Under-expressed (DErrico Gastric)	Vulvar Intraepithelial Neoplasia vs. Normal - Top 5% Under-expressed (Santegoets Vulva)	9.53e-21	2.3	192
Gastric Intestinal Type Adenocarcinoma vs. Normal - Top 10% Under-expressed (DErrico Gastric)	Head and Neck Squamous Cell Carcinoma vs. Normal - Top 10% Under-expressed (Ginos Head-Neck)	5.86e-19	2.1	229
Gastric Intestinal Type Adenocarcinoma vs. Normal - Top 10% Under-expressed (DErrico Gastric)	Pancreatic Adenocarcinoma vs. Normal - Top 5% Under-expressed (Iacobuzio-Donahue Pancreas 2)	5.91e-16	2.4	139
Gastric Intestinal Type Adenocarcinoma vs. Normal - Top 10% Under-expressed (DErrico Gastric)	Dedifferentiated Liposarcoma vs. Normal - Top 10% Under-expressed (Detwiller Sarcoma)	1.11e-07	1.6	187
Gastric Intestinal Type Adenocarcinoma vs. Normal - Top 10% Under-expressed (DErrico Gastric)	Gastric Mixed Adenocarcinoma vs. Normal - Top 10% Under-expressed (Chen Gastric)	3.7e-63	4.4	263
Gastric Intestinal Type Adenocarcinoma vs. Normal - Top 10% Under-expressed (DErrico Gastric)	Pleomorphic Liposarcoma vs. Normal - Top 5% Under-expressed (Barretina Sarcoma)	3.1e-22	2.8	147
Gastric Intestinal Type Adenocarcinoma vs. Normal - Top 10% Under-expressed (DErrico Gastric)	Glioblastoma vs. Normal - Top 10% Under-expressed (Shai Brain)	0.000998	1.4	121
Gastric Intestinal Type Adenocarcinoma vs. Normal - Top 10% Under-expressed (DErrico Gastric)	Gastric Adenocarcinoma vs. Normal - Top 1% Under-expressed (Cho Gastric)	3.5e-68	16.4	114
Gastric Intestinal Type Adenocarcinoma vs. Normal - Top 10% Under-expressed (DErrico Gastric)	Head and Neck Squamous Cell Carcinoma vs. Normal - Top 5% Under-expressed (Cromer Head-Neck)	4.45e-13	2.6	97
Gastric Intestinal Type Adenocarcinoma vs. Normal - Top 10% Under-expressed (DErrico Gastric)	Lung Adenocarcinoma vs. Normal - Top 5% Under-expressed (Landi Lung)	1.05e-32	3.5	168
Gastric Intestinal Type Adenocarcinoma vs. Normal - Top 10% Under-expressed (DErrico Gastric)	Atypical Teratoid/Rhabdoid Tumor vs. Normal - Top 5% Under-expressed (Pomeroy Brain)	2.51e-06	2.2	55
Rectal Adenocarcinoma vs. Normal - Top 10% Under-expressed (Gaedcke Colorectal)	Hepatocellular Carcinoma vs. Normal - Top 10% Under-expressed (Roessler Liver 2)	2.07e-22	2.2	246
Rectal Adenocarcinoma vs. Normal - Top 10% Under-expressed (Gaedcke Colorectal)	Leiomyosarcoma vs. Normal - Top 10% Under-expressed (Detwiller Sarcoma)	3.24e-05	1.4	179
Rectal Adenocarcinoma vs. Normal - Top 10% Under-expressed (Gaedcke Colorectal)	Colon Adenoma Epithelia vs. Normal - Top 10% Under-expressed (Skrzypczak Colorectal 2)	0	10.3	791
Rectal Adenocarcinoma vs. Normal - Top 10% Under-expressed (Gaedcke Colorectal)	Clear Cell Renal Cell Carcinoma vs. Normal - Top 10% Under-expressed (Gumz Renal)	1.02e-14	1.9	223
Rectal Adenocarcinoma vs. Normal - Top 10% Under-expressed (Gaedcke Colorectal)	Diffuse Gastric Adenocarcinoma vs. Normal - Top 10% Under-expressed (DErrico Gastric)	6.16e-67	3.2	421
Rectal Adenocarcinoma vs. Normal - Top 10% Under-expressed (Gaedcke Colorectal)	Glioblastoma vs. Normal - Top 10% Over-expressed (Lee Brain)	3.37e-09	1.5	270
Rectal Adenocarcinoma vs. Normal - Top 10% Under-expressed (Gaedcke Colorectal)	Colorectal Carcinoma vs. Normal - Top 5% Under-expressed (Hong Colorectal)	0	35.1	680
Rectal Adenocarcinoma vs. Normal - Top 10% Under-expressed (Gaedcke Colorectal)	Round Cell Liposarcoma vs. Normal - Top 10% Under-expressed (Detwiller Sarcoma)	9.86e-10	1.7	204
Rectal Adenocarcinoma vs. Normal - Top 10% Under-expressed (Gaedcke Colorectal)	Tongue Squamous Cell Carcinoma vs. Normal - Top 10% Under-expressed (Estilo Head-Neck)	5.35e-26	2.7	201
Rectal Adenocarcinoma vs. Normal - Top 10% Under-expressed (Gaedcke Colorectal)	Hepatocellular Carcinoma vs. Normal - Top 5% Under-expressed (Wurmbach Liver)	6.19e-37	3	230
Rectal Adenocarcinoma vs. Normal - Top 10% Under-expressed (Gaedcke Colorectal)	Hypopharyngeal Squamous Cell Carcinoma vs. Normal - Top 10% Under-expressed (Schlingemann Head-Neck)	4.63e-22	2.2	245
Rectal Adenocarcinoma vs. Normal - Top 10% Under-expressed (Gaedcke Colorectal)	Vulvar Intraepithelial Neoplasia vs. Normal - Top 5% Under-expressed (Santegoets Vulva)	1.84e-17	2.2	183
Rectal Adenocarcinoma vs. Normal - Top 10% Under-expressed (Gaedcke Colorectal)	Head and Neck Squamous Cell Carcinoma vs. Normal - Top 10% Under-expressed (Ginos Head-Neck)	4.63e-22	2.2	245
Rectal Adenocarcinoma vs. Normal - Top 10% Under-expressed (Gaedcke Colorectal)	Pancreatic Adenocarcinoma vs. Normal - Top 5% Under-expressed (Iacobuzio-Donahue Pancreas 2)	1.03e-05	1.6	111
Rectal Adenocarcinoma vs. Normal - Top 10% Under-expressed (Gaedcke Colorectal)	Dedifferentiated Liposarcoma vs. Normal - Top 10% Under-expressed (Detwiller Sarcoma)	5.49e-09	1.7	199
Rectal Adenocarcinoma vs. Normal - Top 10% Under-expressed (Gaedcke Colorectal)	Gastric Mixed Adenocarcinoma vs. Normal - Top 10% Under-expressed (Chen Gastric)	5.31e-59	3.9	291
Rectal Adenocarcinoma vs. Normal - Top 10% Under-expressed (Gaedcke Colorectal)	Cutaneous Follicular Lymphoma vs. Normal - Top 5% Under-expressed (Storz Lymphoma)	8.85e-08	1.8	126
Rectal Adenocarcinoma vs. Normal - Top 10% Under-expressed (Gaedcke Colorectal)	Glioblastoma vs. Normal - Top 10% Under-expressed (Liang Brain)	2.28e-05	1.5	152
Rectal Adenocarcinoma vs. Normal - Top 10% Under-expressed (Gaedcke Colorectal)	Pleomorphic Liposarcoma vs. Normal - Top 5% Under-expressed (Barretina Sarcoma)	3.47e-10	2	120
Rectal Adenocarcinoma vs. Normal - Top 10% Under-expressed (Gaedcke Colorectal)	Gastric Adenocarcinoma vs. Normal - Top 1% Under-expressed (Cho Gastric)	7.1e-10	3.2	48
Rectal Adenocarcinoma vs. Normal - Top 10% Under-expressed (Gaedcke Colorectal)	Head and Neck Squamous Cell Carcinoma vs. Normal - Top 5% Under-expressed (Cromer Head-Neck)	3.22e-17	2.9	110
Rectal Adenocarcinoma vs. Normal - Top 10% Under-expressed (Gaedcke Colorectal)	Lung Adenocarcinoma vs. Normal - Top 5% Under-expressed (Landi Lung)	3.07e-19	2.6	145
Rectal Adenocarcinoma vs. Normal - Top 10% Under-expressed (Gaedcke Colorectal)	Atypical Teratoid/Rhabdoid Tumor vs. Normal - Top 5% Under-expressed (Pomeroy Brain)	0.001	1.7	47
Rectal Adenocarcinoma vs. Normal - Top 10% Under-expressed (Gaedcke Colorectal)	Pancreatic Adenocarcinoma vs. Normal - Top 1% Over-expressed (Iacobuzio-Donahue Pancreas 2)	0.001	2	28
Hepatocellular Carcinoma vs. Normal - Top 10% Under-expressed (Roessler Liver 2)	Leiomyosarcoma vs. Normal - Top 10% Under-expressed (Detwiller Sarcoma)	1.26e-44	3.1	285
Hepatocellular Carcinoma vs. Normal - Top 10% Under-expressed (Roessler Liver 2)	Colon Adenoma Epithelia vs. Normal - Top 10% Under-expressed (Skrzypczak Colorectal 2)	6.68e-17	2	239
Hepatocellular Carcinoma vs. Normal - Top 10% Under-expressed (Roessler Liver 2)	Clear Cell Renal Cell Carcinoma vs. Normal - Top 10% Under-expressed (Gumz Renal)	3.4e-50	3.3	296
Hepatocellular Carcinoma vs. Normal - Top 10% Under-expressed (Roessler Liver 2)	Diffuse Gastric Adenocarcinoma vs. Normal - Top 10% Under-expressed (DErrico Gastric)	1.56e-14	1.9	213
Hepatocellular Carcinoma vs. Normal - Top 10% Under-expressed (Roessler Liver 2)	Glioblastoma vs. Normal - Top 10% Over-expressed (Lee Brain)	4.18e-31	2.5	287
Hepatocellular Carcinoma vs. Normal - Top 10% Under-expressed (Roessler Liver 2)	Colorectal Carcinoma vs. Normal - Top 5% Under-expressed (Hong Colorectal)	7.47e-29	3	176
Hepatocellular Carcinoma vs. Normal - Top 10% Under-expressed (Roessler Liver 2)	Round Cell Liposarcoma vs. Normal - Top 10% Under-expressed (Detwiller Sarcoma)	3.2e-32	2.7	258
Hepatocellular Carcinoma vs. Normal - Top 10% Under-expressed (Roessler Liver 2)	Tongue Squamous Cell Carcinoma vs. Normal - Top 10% Under-expressed (Estilo Head-Neck)	1.03e-25	2.8	193
Hepatocellular Carcinoma vs. Normal - Top 10% Under-expressed (Roessler Liver 2)	Hepatocellular Carcinoma vs. Normal - Top 5% Under-expressed (Wurmbach Liver)	0	28.7	511
Hepatocellular Carcinoma vs. Normal - Top 10% Under-expressed (Roessler Liver 2)	Hypopharyngeal Squamous Cell Carcinoma vs. Normal - Top 10% Under-expressed (Schlingemann Head-Neck)	1.54e-11	1.8	198
Hepatocellular Carcinoma vs. Normal - Top 10% Under-expressed (Roessler Liver 2)	Vulvar Intraepithelial Neoplasia vs. Normal - Top 5% Under-expressed (Santegoets Vulva)	1.66e-25	2.8	174
Hepatocellular Carcinoma vs. Normal - Top 10% Under-expressed (Roessler Liver 2)	Head and Neck Squamous Cell Carcinoma vs. Normal - Top 10% Under-expressed (Ginos Head-Neck)	7.18e-15	2	210
Hepatocellular Carcinoma vs. Normal - Top 10% Under-expressed (Roessler Liver 2)	Pancreatic Adenocarcinoma vs. Normal - Top 5% Under-expressed (Iacobuzio-Donahue Pancreas 2)	6.56e-11	2.3	97
Hepatocellular Carcinoma vs. Normal - Top 10% Under-expressed (Roessler Liver 2)	Dedifferentiated Liposarcoma vs. Normal - Top 10% Under-expressed (Detwiller Sarcoma)	2.1e-22	2.3	233
Hepatocellular Carcinoma vs. Normal - Top 10% Under-expressed (Roessler Liver 2)	Gastric Mixed Adenocarcinoma vs. Normal - Top 10% Under-expressed (Chen Gastric)	1.36e-23	2.8	174
Hepatocellular Carcinoma vs. Normal - Top 10% Under-expressed (Roessler Liver 2)	Pleomorphic Liposarcoma vs. Normal - Top 5% Under-expressed (Barretina Sarcoma)	2.24e-36	3.7	171
Hepatocellular Carcinoma vs. Normal - Top 10% Under-expressed (Roessler Liver 2)	Glioblastoma vs. Normal - Top 10% Under-expressed (Shai Brain)	0.001	1.4	120
Hepatocellular Carcinoma vs. Normal - Top 10% Under-expressed (Roessler Liver 2)	Head and Neck Squamous Cell Carcinoma vs. Normal - Top 5% Under-expressed (Cromer Head-Neck)	1.16e-11	2.4	94
Hepatocellular Carcinoma vs. Normal - Top 10% Under-expressed (Roessler Liver 2)	Lung Adenocarcinoma vs. Normal - Top 5% Under-expressed (Landi Lung)	1.19e-46	4.3	188
Hepatocellular Carcinoma vs. Normal - Top 10% Under-expressed (Roessler Liver 2)	Prostate Carcinoma vs. Normal - Top 1% Over-expressed (Holzbeierlein Prostate)	0.004	2.8	12
Leiomyosarcoma vs. Normal - Top 10% Under-expressed (Detwiller Sarcoma)	Colon Adenoma Epithelia vs. Normal - Top 10% Under-expressed (Skrzypczak Colorectal 2)	1.83e-08	1.6	206
Leiomyosarcoma vs. Normal - Top 10% Under-expressed (Detwiller Sarcoma)	Clear Cell Renal Cell Carcinoma vs. Normal - Top 10% Under-expressed (Gumz Renal)	4.64e-61	3.7	316
Leiomyosarcoma vs. Normal - Top 10% Under-expressed (Detwiller Sarcoma)	Diffuse Gastric Adenocarcinoma vs. Normal - Top 10% Under-expressed (DErrico Gastric)	9.06e-11	1.8	199
Leiomyosarcoma vs. Normal - Top 10% Under-expressed (Detwiller Sarcoma)	Glioblastoma vs. Normal - Top 10% Over-expressed (Lee Brain)	0.009	1.2	176
Leiomyosarcoma vs. Normal - Top 10% Under-expressed (Detwiller Sarcoma)	Colorectal Carcinoma vs. Normal - Top 5% Under-expressed (Hong Colorectal)	2.68e-08	1.8	122
Leiomyosarcoma vs. Normal - Top 10% Under-expressed (Detwiller Sarcoma)	Round Cell Liposarcoma vs. Normal - Top 10% Under-expressed (Detwiller Sarcoma)	1.23e-110	5.4	392
Leiomyosarcoma vs. Normal - Top 10% Under-expressed (Detwiller Sarcoma)	Prostate Carcinoma vs. Normal - Top 5% Over-expressed (Liu Prostate)	0.004	1.4	84
Leiomyosarcoma vs. Normal - Top 10% Under-expressed (Detwiller Sarcoma)	Tongue Squamous Cell Carcinoma vs. Normal - Top 10% Under-expressed (Estilo Head-Neck)	5.75e-09	1.8	142
Leiomyosarcoma vs. Normal - Top 10% Under-expressed (Detwiller Sarcoma)	Hepatocellular Carcinoma vs. Normal - Top 5% Under-expressed (Wurmbach Liver)	1.05e-09	1.9	130
Leiomyosarcoma vs. Normal - Top 10% Under-expressed (Detwiller Sarcoma)	Hypopharyngeal Squamous Cell Carcinoma vs. Normal - Top 10% Under-expressed (Schlingemann Head-Neck)	5.76e-38	2.9	271
Leiomyosarcoma vs. Normal - Top 10% Under-expressed (Detwiller Sarcoma)	Vulvar Intraepithelial Neoplasia vs. Normal - Top 5% Under-expressed (Santegoets Vulva)	1.05e-07	1.8	124
Leiomyosarcoma vs. Normal - Top 10% Under-expressed (Detwiller Sarcoma)	Head and Neck Squamous Cell Carcinoma vs. Normal - Top 10% Under-expressed (Ginos Head-Neck)	2e-38	2.9	272
Leiomyosarcoma vs. Normal - Top 10% Under-expressed (Detwiller Sarcoma)	Dedifferentiated Liposarcoma vs. Normal - Top 10% Under-expressed (Detwiller Sarcoma)	6.1e-221	10	519
Leiomyosarcoma vs. Normal - Top 10% Under-expressed (Detwiller Sarcoma)	Gastric Mixed Adenocarcinoma vs. Normal - Top 10% Under-expressed (Chen Gastric)	7.05e-17	2.3	162
Leiomyosarcoma vs. Normal - Top 10% Under-expressed (Detwiller Sarcoma)	Lung Adenocarcinoma vs. Normal - Top 5% Over-expressed (Wei Lung)	0.000507	1.5	101
Leiomyosarcoma vs. Normal - Top 10% Under-expressed (Detwiller Sarcoma)	Glioblastoma vs. Normal - Top 10% Under-expressed (Liang Brain)	1.59e-06	1.7	112
Leiomyosarcoma vs. Normal - Top 10% Under-expressed (Detwiller Sarcoma)	Pleomorphic Liposarcoma vs. Normal - Top 5% Under-expressed (Barretina Sarcoma)	2.51e-23	2.9	146
Leiomyosarcoma vs. Normal - Top 10% Under-expressed (Detwiller Sarcoma)	Glioblastoma vs. Normal - Top 10% Under-expressed (Shai Brain)	4.63e-05	1.5	125
Leiomyosarcoma vs. Normal - Top 10% Under-expressed (Detwiller Sarcoma)	Head and Neck Squamous Cell Carcinoma vs. Normal - Top 5% Under-expressed (Cromer Head-Neck)	3.99e-09	2.2	85
Leiomyosarcoma vs. Normal - Top 10% Under-expressed (Detwiller Sarcoma)	Lung Adenocarcinoma vs. Normal - Top 5% Under-expressed (Landi Lung)	2.06e-14	2.4	125
Leiomyosarcoma vs. Normal - Top 10% Under-expressed (Detwiller Sarcoma)	Mixed Lobular and Ductal Breast Carcinoma vs. Normal - Top 1% Over-expressed (TCGA Breast)	0.005	1.9	26
Colon Adenoma Epithelia vs. Normal - Top 10% Under-expressed (Skrzypczak Colorectal 2)	Clear Cell Renal Cell Carcinoma vs. Normal - Top 10% Under-expressed (Gumz Renal)	3.45e-11	1.7	218
Colon Adenoma Epithelia vs. Normal - Top 10% Under-expressed (Skrzypczak Colorectal 2)	Diffuse Gastric Adenocarcinoma vs. Normal - Top 10% Under-expressed (DErrico Gastric)	6.43e-42	2.5	383
Colon Adenoma Epithelia vs. Normal - Top 10% Under-expressed (Skrzypczak Colorectal 2)	Glioblastoma vs. Normal - Top 10% Over-expressed (Lee Brain)	2.14e-12	1.6	288
Colon Adenoma Epithelia vs. Normal - Top 10% Under-expressed (Skrzypczak Colorectal 2)	Colorectal Carcinoma vs. Normal - Top 5% Under-expressed (Hong Colorectal)	0	19.7	595
Colon Adenoma Epithelia vs. Normal - Top 10% Under-expressed (Skrzypczak Colorectal 2)	Round Cell Liposarcoma vs. Normal - Top 10% Under-expressed (Detwiller Sarcoma)	1.1e-20	2.1	251
Colon Adenoma Epithelia vs. Normal - Top 10% Under-expressed (Skrzypczak Colorectal 2)	Tongue Squamous Cell Carcinoma vs. Normal - Top 10% Under-expressed (Estilo Head-Neck)	4.25e-11	1.9	163
Colon Adenoma Epithelia vs. Normal - Top 10% Under-expressed (Skrzypczak Colorectal 2)	Hepatocellular Carcinoma vs. Normal - Top 5% Under-expressed (Wurmbach Liver)	2.36e-40	3.1	237
Colon Adenoma Epithelia vs. Normal - Top 10% Under-expressed (Skrzypczak Colorectal 2)	Hypopharyngeal Squamous Cell Carcinoma vs. Normal - Top 10% Under-expressed (Schlingemann Head-Neck)	4.02e-18	2	243
Colon Adenoma Epithelia vs. Normal - Top 10% Under-expressed (Skrzypczak Colorectal 2)	Vulvar Intraepithelial Neoplasia vs. Normal - Top 5% Under-expressed (Santegoets Vulva)	6.19e-19	2.2	187
Colon Adenoma Epithelia vs. Normal - Top 10% Under-expressed (Skrzypczak Colorectal 2)	Head and Neck Squamous Cell Carcinoma vs. Normal - Top 10% Under-expressed (Ginos Head-Neck)	5.16e-16	1.9	236
Colon Adenoma Epithelia vs. Normal - Top 10% Under-expressed (Skrzypczak Colorectal 2)	Pancreatic Adenocarcinoma vs. Normal - Top 5% Under-expressed (Iacobuzio-Donahue Pancreas 2)	4.36e-06	1.6	118
Colon Adenoma Epithelia vs. Normal - Top 10% Under-expressed (Skrzypczak Colorectal 2)	Dedifferentiated Liposarcoma vs. Normal - Top 10% Under-expressed (Detwiller Sarcoma)	2.97e-08	1.6	205
Colon Adenoma Epithelia vs. Normal - Top 10% Under-expressed (Skrzypczak Colorectal 2)	Gastric Mixed Adenocarcinoma vs. Normal - Top 10% Under-expressed (Chen Gastric)	7.04e-37	2.9	270
Colon Adenoma Epithelia vs. Normal - Top 10% Under-expressed (Skrzypczak Colorectal 2)	Cutaneous Follicular Lymphoma vs. Normal - Top 5% Under-expressed (Storz Lymphoma)	0.000216	1.5	116
Colon Adenoma Epithelia vs. Normal - Top 10% Under-expressed (Skrzypczak Colorectal 2)	Lung Adenocarcinoma vs. Normal - Top 5% Over-expressed (Wei Lung)	0.004	1.3	123
Colon Adenoma Epithelia vs. Normal - Top 10% Under-expressed (Skrzypczak Colorectal 2)	Glioblastoma vs. Normal - Top 10% Under-expressed (Liang Brain)	0.005	1.3	150
Colon Adenoma Epithelia vs. Normal - Top 10% Under-expressed (Skrzypczak Colorectal 2)	Pleomorphic Liposarcoma vs. Normal - Top 5% Under-expressed (Barretina Sarcoma)	0.000333	1.5	100
Colon Adenoma Epithelia vs. Normal - Top 10% Under-expressed (Skrzypczak Colorectal 2)	Head and Neck Squamous Cell Carcinoma vs. Normal - Top 5% Under-expressed (Cromer Head-Neck)	2.91e-10	2.3	95
Colon Adenoma Epithelia vs. Normal - Top 10% Under-expressed (Skrzypczak Colorectal 2)	Lung Adenocarcinoma vs. Normal - Top 5% Under-expressed (Landi Lung)	1.98e-10	2	125
Colon Adenoma Epithelia vs. Normal - Top 10% Under-expressed (Skrzypczak Colorectal 2)	Pancreatic Adenocarcinoma vs. Normal - Top 1% Over-expressed (Iacobuzio-Donahue Pancreas 2)	4.68e-06	2.6	35
Prostate Carcinoma vs. Normal - Top 10% Over-expressed (Arredouani Prostate)	Diffuse Gastric Adenocarcinoma vs. Normal - Top 10% Under-expressed (DErrico Gastric)	0.000761	1.3	237
Prostate Carcinoma vs. Normal - Top 10% Over-expressed (Arredouani Prostate)	Prostate Carcinoma vs. Normal - Top 5% Over-expressed (Liu Prostate)	3.88e-70	5.7	224
Prostate Carcinoma vs. Normal - Top 10% Over-expressed (Arredouani Prostate)	Hypopharyngeal Squamous Cell Carcinoma vs. Normal - Top 10% Under-expressed (Schlingemann Head-Neck)	0.009	1.3	154
Prostate Carcinoma vs. Normal - Top 10% Over-expressed (Arredouani Prostate)	Pancreatic Adenocarcinoma vs. Normal - Top 5% Under-expressed (Iacobuzio-Donahue Pancreas 2)	3.57e-05	1.6	101
Prostate Carcinoma vs. Normal - Top 10% Over-expressed (Arredouani Prostate)	Prostate Carcinoma vs. Normal - Top 5% Over-expressed (Luo Prostate 2)	6.62e-74	5.3	247
Prostate Carcinoma vs. Normal - Top 10% Over-expressed (Arredouani Prostate)	Lung Adenocarcinoma vs. Normal - Top 5% Over-expressed (Wei Lung)	1.79e-27	2.6	209
Prostate Carcinoma vs. Normal - Top 10% Over-expressed (Arredouani Prostate)	Prostate Carcinoma vs. Normal - Top 1% Over-expressed (Holzbeierlein Prostate)	1.77e-05	4.5	15
Prostate Carcinoma vs. Normal - Top 10% Over-expressed (Arredouani Prostate)	Mixed Lobular and Ductal Breast Carcinoma vs. Normal - Top 1% Over-expressed (TCGA Breast)	0.002	1.9	33
Clear Cell Renal Cell Carcinoma vs. Normal - Top 10% Under-expressed (Gumz Renal)	Diffuse Gastric Adenocarcinoma vs. Normal - Top 10% Under-expressed (DErrico Gastric)	3.23e-21	2.2	234
Clear Cell Renal Cell Carcinoma vs. Normal - Top 10% Under-expressed (Gumz Renal)	Colorectal Carcinoma vs. Normal - Top 5% Under-expressed (Hong Colorectal)	3.77e-13	2.2	138
Clear Cell Renal Cell Carcinoma vs. Normal - Top 10% Under-expressed (Gumz Renal)	Round Cell Liposarcoma vs. Normal - Top 10% Under-expressed (Detwiller Sarcoma)	1.07e-27	2.5	247
Clear Cell Renal Cell Carcinoma vs. Normal - Top 10% Under-expressed (Gumz Renal)	Tongue Squamous Cell Carcinoma vs. Normal - Top 10% Under-expressed (Estilo Head-Neck)	1.12e-13	2.1	159
Clear Cell Renal Cell Carcinoma vs. Normal - Top 10% Under-expressed (Gumz Renal)	Hepatocellular Carcinoma vs. Normal - Top 5% Under-expressed (Wurmbach Liver)	1.52e-30	3.1	183
Clear Cell Renal Cell Carcinoma vs. Normal - Top 10% Under-expressed (Gumz Renal)	Hypopharyngeal Squamous Cell Carcinoma vs. Normal - Top 10% Under-expressed (Schlingemann Head-Neck)	1.22e-17	2.1	219
Clear Cell Renal Cell Carcinoma vs. Normal - Top 10% Under-expressed (Gumz Renal)	Vulvar Intraepithelial Neoplasia vs. Normal - Top 5% Under-expressed (Santegoets Vulva)	1.05e-07	1.8	124
Clear Cell Renal Cell Carcinoma vs. Normal - Top 10% Under-expressed (Gumz Renal)	Head and Neck Squamous Cell Carcinoma vs. Normal - Top 10% Under-expressed (Ginos Head-Neck)	9.17e-23	2.3	234
Clear Cell Renal Cell Carcinoma vs. Normal - Top 10% Under-expressed (Gumz Renal)	Pancreatic Adenocarcinoma vs. Normal - Top 5% Under-expressed (Iacobuzio-Donahue Pancreas 2)	1.94e-10	2.3	95
Clear Cell Renal Cell Carcinoma vs. Normal - Top 10% Under-expressed (Gumz Renal)	Dedifferentiated Liposarcoma vs. Normal - Top 10% Under-expressed (Detwiller Sarcoma)	1.43e-76	4.2	342
Clear Cell Renal Cell Carcinoma vs. Normal - Top 10% Under-expressed (Gumz Renal)	Gastric Mixed Adenocarcinoma vs. Normal - Top 10% Under-expressed (Chen Gastric)	1.89e-26	2.9	181
Clear Cell Renal Cell Carcinoma vs. Normal - Top 10% Under-expressed (Gumz Renal)	Lung Adenocarcinoma vs. Normal - Top 5% Over-expressed (Wei Lung)	0.003	1.4	96
Clear Cell Renal Cell Carcinoma vs. Normal - Top 10% Under-expressed (Gumz Renal)	Glioblastoma vs. Normal - Top 10% Under-expressed (Liang Brain)	0.007	1.3	99
Clear Cell Renal Cell Carcinoma vs. Normal - Top 10% Under-expressed (Gumz Renal)	Pleomorphic Liposarcoma vs. Normal - Top 5% Under-expressed (Barretina Sarcoma)	6.1e-13	2.3	121
Clear Cell Renal Cell Carcinoma vs. Normal - Top 10% Under-expressed (Gumz Renal)	Glioblastoma vs. Normal - Top 10% Under-expressed (Shai Brain)	3.29e-09	1.8	144
Clear Cell Renal Cell Carcinoma vs. Normal - Top 10% Under-expressed (Gumz Renal)	Glioblastoma vs. Normal - Top 5% Under-expressed (Bredel Brain 2)	1.5e-05	1.7	93
Clear Cell Renal Cell Carcinoma vs. Normal - Top 10% Under-expressed (Gumz Renal)	Head and Neck Squamous Cell Carcinoma vs. Normal - Top 5% Under-expressed (Cromer Head-Neck)	3.24e-08	2.1	83
Clear Cell Renal Cell Carcinoma vs. Normal - Top 10% Under-expressed (Gumz Renal)	Mixed Lobular and Ductal Breast Carcinoma vs. Normal - Top 1% Over-expressed (TCGA Breast)	0.009	1.8	25
Diffuse Gastric Adenocarcinoma vs. Normal - Top 10% Under-expressed (DErrico Gastric)	Glioblastoma vs. Normal - Top 10% Over-expressed (Lee Brain)	0.000448	1.3	239
Diffuse Gastric Adenocarcinoma vs. Normal - Top 10% Under-expressed (DErrico Gastric)	Colorectal Carcinoma vs. Normal - Top 5% Under-expressed (Hong Colorectal)	4.5e-53	3.6	261
Diffuse Gastric Adenocarcinoma vs. Normal - Top 10% Under-expressed (DErrico Gastric)	Round Cell Liposarcoma vs. Normal - Top 10% Under-expressed (Detwiller Sarcoma)	3.63e-05	1.4	172
Diffuse Gastric Adenocarcinoma vs. Normal - Top 10% Under-expressed (DErrico Gastric)	Tongue Squamous Cell Carcinoma vs. Normal - Top 10% Under-expressed (Estilo Head-Neck)	1.3e-08	1.8	139
Diffuse Gastric Adenocarcinoma vs. Normal - Top 10% Under-expressed (DErrico Gastric)	Hepatocellular Carcinoma vs. Normal - Top 5% Under-expressed (Wurmbach Liver)	4.65e-13	2	169
Diffuse Gastric Adenocarcinoma vs. Normal - Top 10% Under-expressed (DErrico Gastric)	Hypopharyngeal Squamous Cell Carcinoma vs. Normal - Top 10% Under-expressed (Schlingemann Head-Neck)	8e-15	1.9	214
Diffuse Gastric Adenocarcinoma vs. Normal - Top 10% Under-expressed (DErrico Gastric)	Head and Neck Squamous Cell Carcinoma vs. Normal - Top 10% Under-expressed (Ginos Head-Neck)	1.56e-14	1.9	213
Diffuse Gastric Adenocarcinoma vs. Normal - Top 10% Under-expressed (DErrico Gastric)	Pancreatic Adenocarcinoma vs. Normal - Top 5% Under-expressed (Iacobuzio-Donahue Pancreas 2)	1.28e-08	1.9	113
Diffuse Gastric Adenocarcinoma vs. Normal - Top 10% Under-expressed (DErrico Gastric)	Dedifferentiated Liposarcoma vs. Normal - Top 10% Under-expressed (Detwiller Sarcoma)	2.12e-13	1.9	209
Diffuse Gastric Adenocarcinoma vs. Normal - Top 10% Under-expressed (DErrico Gastric)	Gastric Mixed Adenocarcinoma vs. Normal - Top 10% Under-expressed (Chen Gastric)	2.13e-53	4	249
Diffuse Gastric Adenocarcinoma vs. Normal - Top 10% Under-expressed (DErrico Gastric)	Cutaneous Follicular Lymphoma vs. Normal - Top 5% Under-expressed (Storz Lymphoma)	0.000148	1.5	102
Diffuse Gastric Adenocarcinoma vs. Normal - Top 10% Under-expressed (DErrico Gastric)	Pleomorphic Liposarcoma vs. Normal - Top 5% Under-expressed (Barretina Sarcoma)	3.75e-11	2.1	118
Diffuse Gastric Adenocarcinoma vs. Normal - Top 10% Under-expressed (DErrico Gastric)	Glioblastoma vs. Normal - Top 10% Under-expressed (Shai Brain)	0.008	1.3	110
Diffuse Gastric Adenocarcinoma vs. Normal - Top 10% Under-expressed (DErrico Gastric)	Gastric Adenocarcinoma vs. Normal - Top 1% Under-expressed (Cho Gastric)	2.79e-24	5.8	69
Diffuse Gastric Adenocarcinoma vs. Normal - Top 10% Under-expressed (DErrico Gastric)	Head and Neck Squamous Cell Carcinoma vs. Normal - Top 5% Under-expressed (Cromer Head-Neck)	0.000328	1.7	67
Diffuse Gastric Adenocarcinoma vs. Normal - Top 10% Under-expressed (DErrico Gastric)	Lung Adenocarcinoma vs. Normal - Top 5% Under-expressed (Landi Lung)	1.54e-05	1.7	98
Diffuse Gastric Adenocarcinoma vs. Normal - Top 10% Under-expressed (DErrico Gastric)	Atypical Teratoid/Rhabdoid Tumor vs. Normal - Top 5% Under-expressed (Pomeroy Brain)	0.007	1.6	42
Glioblastoma vs. Normal - Top 10% Over-expressed (Lee Brain)	Colorectal Carcinoma vs. Normal - Top 5% Under-expressed (Hong Colorectal)	2.33e-13	2	170
Glioblastoma vs. Normal - Top 10% Over-expressed (Lee Brain)	Round Cell Liposarcoma vs. Normal - Top 10% Under-expressed (Detwiller Sarcoma)	6.3e-40	2.8	308
Glioblastoma vs. Normal - Top 10% Over-expressed (Lee Brain)	Tongue Squamous Cell Carcinoma vs. Normal - Top 10% Under-expressed (Estilo Head-Neck)	6.52e-07	1.6	160
Glioblastoma vs. Normal - Top 10% Over-expressed (Lee Brain)	Hepatocellular Carcinoma vs. Normal - Top 5% Under-expressed (Wurmbach Liver)	9.53e-21	2.3	192
Glioblastoma vs. Normal - Top 10% Over-expressed (Lee Brain)	Vulvar Intraepithelial Neoplasia vs. Normal - Top 5% Under-expressed (Santegoets Vulva)	1.22e-33	2.9	223
Glioblastoma vs. Normal - Top 10% Over-expressed (Lee Brain)	Head and Neck Squamous Cell Carcinoma vs. Normal - Top 10% Under-expressed (Ginos Head-Neck)	0.009	1.2	176
Glioblastoma vs. Normal - Top 10% Over-expressed (Lee Brain)	Pleomorphic Liposarcoma vs. Normal - Top 5% Under-expressed (Barretina Sarcoma)	5.87e-18	2.5	150
Glioblastoma vs. Normal - Top 10% Over-expressed (Lee Brain)	Lung Adenocarcinoma vs. Normal - Top 5% Under-expressed (Landi Lung)	3.62e-51	4.3	214
Glioblastoma vs. Normal - Top 10% Over-expressed (Lee Brain)	Atypical Teratoid/Rhabdoid Tumor vs. Normal - Top 5% Under-expressed (Pomeroy Brain)	0.002	1.6	56
Glioblastoma vs. Normal - Top 10% Over-expressed (Lee Brain)	Pancreatic Adenocarcinoma vs. Normal - Top 1% Over-expressed (Iacobuzio-Donahue Pancreas 2)	1.67e-06	2.7	36
Colorectal Carcinoma vs. Normal - Top 5% Under-expressed (Hong Colorectal)	Round Cell Liposarcoma vs. Normal - Top 10% Under-expressed (Detwiller Sarcoma)	1.08e-09	1.9	127
Colorectal Carcinoma vs. Normal - Top 5% Under-expressed (Hong Colorectal)	Tongue Squamous Cell Carcinoma vs. Normal - Top 10% Under-expressed (Estilo Head-Neck)	1.66e-12	2.4	105
Colorectal Carcinoma vs. Normal - Top 5% Under-expressed (Hong Colorectal)	Hepatocellular Carcinoma vs. Normal - Top 5% Under-expressed (Wurmbach Liver)	3.48e-48	4.6	169
Colorectal Carcinoma vs. Normal - Top 5% Under-expressed (Hong Colorectal)	Hypopharyngeal Squamous Cell Carcinoma vs. Normal - Top 10% Under-expressed (Schlingemann Head-Neck)	6.88e-20	2.6	156
Colorectal Carcinoma vs. Normal - Top 5% Under-expressed (Hong Colorectal)	Vulvar Intraepithelial Neoplasia vs. Normal - Top 5% Under-expressed (Santegoets Vulva)	9.43e-13	2.4	102
Colorectal Carcinoma vs. Normal - Top 5% Under-expressed (Hong Colorectal)	Head and Neck Squamous Cell Carcinoma vs. Normal - Top 10% Under-expressed (Ginos Head-Neck)	3.51e-14	2.2	141
Colorectal Carcinoma vs. Normal - Top 5% Under-expressed (Hong Colorectal)	Pancreatic Adenocarcinoma vs. Normal - Top 5% Under-expressed (Iacobuzio-Donahue Pancreas 2)	1.77e-06	2	69
Colorectal Carcinoma vs. Normal - Top 5% Under-expressed (Hong Colorectal)	Dedifferentiated Liposarcoma vs. Normal - Top 10% Under-expressed (Detwiller Sarcoma)	5.14e-07	1.7	117
Colorectal Carcinoma vs. Normal - Top 5% Under-expressed (Hong Colorectal)	Gastric Mixed Adenocarcinoma vs. Normal - Top 10% Under-expressed (Chen Gastric)	1.9e-50	4.8	185
Colorectal Carcinoma vs. Normal - Top 5% Under-expressed (Hong Colorectal)	Cutaneous Follicular Lymphoma vs. Normal - Top 5% Under-expressed (Storz Lymphoma)	1.7e-06	1.9	74
Colorectal Carcinoma vs. Normal - Top 5% Under-expressed (Hong Colorectal)	Glioblastoma vs. Normal - Top 10% Under-expressed (Liang Brain)	0.003	1.4	82
Colorectal Carcinoma vs. Normal - Top 5% Under-expressed (Hong Colorectal)	Pleomorphic Liposarcoma vs. Normal - Top 5% Under-expressed (Barretina Sarcoma)	9.99e-12	2.5	82
Colorectal Carcinoma vs. Normal - Top 5% Under-expressed (Hong Colorectal)	Head and Neck Squamous Cell Carcinoma vs. Normal - Top 5% Under-expressed (Cromer Head-Neck)	1.74e-10	2.8	62
Colorectal Carcinoma vs. Normal - Top 5% Under-expressed (Hong Colorectal)	Lung Adenocarcinoma vs. Normal - Top 5% Under-expressed (Landi Lung)	9.51e-15	2.8	89
Colorectal Carcinoma vs. Normal - Top 5% Under-expressed (Hong Colorectal)	Pancreatic Adenocarcinoma vs. Normal - Top 1% Over-expressed (Iacobuzio-Donahue Pancreas 2)	1.9e-07	3.8	25
Colorectal Carcinoma vs. Normal - Top 5% Under-expressed (Hong Colorectal)	Mixed Lobular and Ductal Breast Carcinoma vs. Normal - Top 1% Over-expressed (TCGA Breast)	0.008	1.9	19
Round Cell Liposarcoma vs. Normal - Top 10% Under-expressed (Detwiller Sarcoma)	Tongue Squamous Cell Carcinoma vs. Normal - Top 10% Under-expressed (Estilo Head-Neck)	8.44e-09	1.8	147
Round Cell Liposarcoma vs. Normal - Top 10% Under-expressed (Detwiller Sarcoma)	Hepatocellular Carcinoma vs. Normal - Top 5% Under-expressed (Wurmbach Liver)	3.87e-09	1.9	128
Round Cell Liposarcoma vs. Normal - Top 10% Under-expressed (Detwiller Sarcoma)	Hypopharyngeal Squamous Cell Carcinoma vs. Normal - Top 10% Under-expressed (Schlingemann Head-Neck)	7.31e-24	2.3	237
Round Cell Liposarcoma vs. Normal - Top 10% Under-expressed (Detwiller Sarcoma)	Vulvar Intraepithelial Neoplasia vs. Normal - Top 5% Under-expressed (Santegoets Vulva)	9.99e-16	2.3	150
Round Cell Liposarcoma vs. Normal - Top 10% Under-expressed (Detwiller Sarcoma)	Head and Neck Squamous Cell Carcinoma vs. Normal - Top 10% Under-expressed (Ginos Head-Neck)	2e-38	2.9	272
Round Cell Liposarcoma vs. Normal - Top 10% Under-expressed (Detwiller Sarcoma)	Pancreatic Adenocarcinoma vs. Normal - Top 5% Under-expressed (Iacobuzio-Donahue Pancreas 2)	0.006	1.4	68
Round Cell Liposarcoma vs. Normal - Top 10% Under-expressed (Detwiller Sarcoma)	Dedifferentiated Liposarcoma vs. Normal - Top 10% Under-expressed (Detwiller Sarcoma)	6.36e-64	3.8	321
Round Cell Liposarcoma vs. Normal - Top 10% Under-expressed (Detwiller Sarcoma)	Gastric Mixed Adenocarcinoma vs. Normal - Top 10% Under-expressed (Chen Gastric)	4.52e-16	2.3	167
Round Cell Liposarcoma vs. Normal - Top 10% Under-expressed (Detwiller Sarcoma)	Cutaneous Follicular Lymphoma vs. Normal - Top 5% Under-expressed (Storz Lymphoma)	1.18e-06	1.8	101
Round Cell Liposarcoma vs. Normal - Top 10% Under-expressed (Detwiller Sarcoma)	Glioblastoma vs. Normal - Top 10% Under-expressed (Liang Brain)	0.000216	1.5	110
Round Cell Liposarcoma vs. Normal - Top 10% Under-expressed (Detwiller Sarcoma)	Pleomorphic Liposarcoma vs. Normal - Top 5% Under-expressed (Barretina Sarcoma)	2.35e-16	2.5	130
Round Cell Liposarcoma vs. Normal - Top 10% Under-expressed (Detwiller Sarcoma)	Glioblastoma vs. Normal - Top 10% Under-expressed (Shai Brain)	0.003	1.4	120
Round Cell Liposarcoma vs. Normal - Top 10% Under-expressed (Detwiller Sarcoma)	Glioblastoma vs. Normal - Top 5% Under-expressed (Bredel Brain 2)	3.51e-09	2	109
Round Cell Liposarcoma vs. Normal - Top 10% Under-expressed (Detwiller Sarcoma)	Head and Neck Squamous Cell Carcinoma vs. Normal - Top 5% Under-expressed (Cromer Head-Neck)	7.5e-07	1.9	81
Round Cell Liposarcoma vs. Normal - Top 10% Under-expressed (Detwiller Sarcoma)	Lung Adenocarcinoma vs. Normal - Top 5% Under-expressed (Landi Lung)	1.79e-40	4	178
Round Cell Liposarcoma vs. Normal - Top 10% Under-expressed (Detwiller Sarcoma)	Atypical Teratoid/Rhabdoid Tumor vs. Normal - Top 5% Under-expressed (Pomeroy Brain)	5.58e-06	2.1	57
Round Cell Liposarcoma vs. Normal - Top 10% Under-expressed (Detwiller Sarcoma)	Pancreatic Adenocarcinoma vs. Normal - Top 1% Over-expressed (Iacobuzio-Donahue Pancreas 2)	0.000119	2.5	27
Round Cell Liposarcoma vs. Normal - Top 10% Under-expressed (Detwiller Sarcoma)	Mixed Lobular and Ductal Breast Carcinoma vs. Normal - Top 1% Over-expressed (TCGA Breast)	0.000222	2.2	30
Prostate Carcinoma vs. Normal - Top 5% Over-expressed (Liu Prostate)	Prostate Carcinoma vs. Normal - Top 5% Over-expressed (Luo Prostate 2)	3.86e-32	4.7	110
Prostate Carcinoma vs. Normal - Top 5% Over-expressed (Liu Prostate)	Lung Adenocarcinoma vs. Normal - Top 5% Over-expressed (Wei Lung)	3.12e-19	3.2	97
Prostate Carcinoma vs. Normal - Top 5% Over-expressed (Liu Prostate)	Prostate Carcinoma vs. Normal - Top 1% Over-expressed (Holzbeierlein Prostate)	4.31e-09	9.2	15
Prostate Carcinoma vs. Normal - Top 5% Over-expressed (Liu Prostate)	Mixed Lobular and Ductal Breast Carcinoma vs. Normal - Top 1% Over-expressed (TCGA Breast)	0.000173	2.8	19
Tongue Squamous Cell Carcinoma vs. Normal - Top 10% Under-expressed (Estilo Head-Neck)	Hepatocellular Carcinoma vs. Normal - Top 5% Under-expressed (Wurmbach Liver)	5.87e-12	2.3	107
Tongue Squamous Cell Carcinoma vs. Normal - Top 10% Under-expressed (Estilo Head-Neck)	Vulvar Intraepithelial Neoplasia vs. Normal - Top 5% Under-expressed (Santegoets Vulva)	9.92e-53	5.2	184
Tongue Squamous Cell Carcinoma vs. Normal - Top 10% Under-expressed (Estilo Head-Neck)	Head and Neck Squamous Cell Carcinoma vs. Normal - Top 10% Under-expressed (Ginos Head-Neck)	9.07e-27	2.9	189
Tongue Squamous Cell Carcinoma vs. Normal - Top 10% Under-expressed (Estilo Head-Neck)	Pancreatic Adenocarcinoma vs. Normal - Top 5% Under-expressed (Iacobuzio-Donahue Pancreas 2)	3.39e-11	2.7	72
Tongue Squamous Cell Carcinoma vs. Normal - Top 10% Under-expressed (Estilo Head-Neck)	Dedifferentiated Liposarcoma vs. Normal - Top 10% Under-expressed (Detwiller Sarcoma)	6.36e-08	1.8	137
Tongue Squamous Cell Carcinoma vs. Normal - Top 10% Under-expressed (Estilo Head-Neck)	Gastric Mixed Adenocarcinoma vs. Normal - Top 10% Under-expressed (Chen Gastric)	1.16e-05	1.8	80
Tongue Squamous Cell Carcinoma vs. Normal - Top 10% Under-expressed (Estilo Head-Neck)	Glioblastoma vs. Normal - Top 10% Under-expressed (Liang Brain)	3.01e-05	1.7	85
Tongue Squamous Cell Carcinoma vs. Normal - Top 10% Under-expressed (Estilo Head-Neck)	Pleomorphic Liposarcoma vs. Normal - Top 5% Under-expressed (Barretina Sarcoma)	2.88e-21	3.2	119
Tongue Squamous Cell Carcinoma vs. Normal - Top 10% Under-expressed (Estilo Head-Neck)	Glioblastoma vs. Normal - Top 10% Under-expressed (Shai Brain)	5.36e-17	2.3	162
Tongue Squamous Cell Carcinoma vs. Normal - Top 10% Under-expressed (Estilo Head-Neck)	Glioblastoma vs. Normal - Top 5% Under-expressed (Bredel Brain 2)	0.000458	1.6	66
Tongue Squamous Cell Carcinoma vs. Normal - Top 10% Under-expressed (Estilo Head-Neck)	Gastric Adenocarcinoma vs. Normal - Top 1% Under-expressed (Cho Gastric)	0.007	2.2	16
Tongue Squamous Cell Carcinoma vs. Normal - Top 10% Under-expressed (Estilo Head-Neck)	Head and Neck Squamous Cell Carcinoma vs. Normal - Top 5% Under-expressed (Cromer Head-Neck)	3.96e-18	3.1	103
Tongue Squamous Cell Carcinoma vs. Normal - Top 10% Under-expressed (Estilo Head-Neck)	Lung Adenocarcinoma vs. Normal - Top 5% Under-expressed (Landi Lung)	2.83e-40	4.7	150
Tongue Squamous Cell Carcinoma vs. Normal - Top 10% Under-expressed (Estilo Head-Neck)	Atypical Teratoid/Rhabdoid Tumor vs. Normal - Top 5% Under-expressed (Pomeroy Brain)	0.000206	1.9	44
Hepatocellular Carcinoma vs. Normal - Top 5% Under-expressed (Wurmbach Liver)	Hypopharyngeal Squamous Cell Carcinoma vs. Normal - Top 10% Under-expressed (Schlingemann Head-Neck)	1.12e-05	1.6	114
Hepatocellular Carcinoma vs. Normal - Top 5% Under-expressed (Wurmbach Liver)	Vulvar Intraepithelial Neoplasia vs. Normal - Top 5% Under-expressed (Santegoets Vulva)	9.97e-23	3	125
Hepatocellular Carcinoma vs. Normal - Top 5% Under-expressed (Wurmbach Liver)	Head and Neck Squamous Cell Carcinoma vs. Normal - Top 10% Under-expressed (Ginos Head-Neck)	1.41e-06	1.7	118
Hepatocellular Carcinoma vs. Normal - Top 5% Under-expressed (Wurmbach Liver)	Pancreatic Adenocarcinoma vs. Normal - Top 5% Under-expressed (Iacobuzio-Donahue Pancreas 2)	8.53e-10	2.3	82
Hepatocellular Carcinoma vs. Normal - Top 5% Under-expressed (Wurmbach Liver)	Dedifferentiated Liposarcoma vs. Normal - Top 10% Under-expressed (Detwiller Sarcoma)	2.53e-08	1.8	125
Hepatocellular Carcinoma vs. Normal - Top 5% Under-expressed (Wurmbach Liver)	Gastric Mixed Adenocarcinoma vs. Normal - Top 10% Under-expressed (Chen Gastric)	1.51e-17	2.6	134
Hepatocellular Carcinoma vs. Normal - Top 5% Under-expressed (Wurmbach Liver)	Cutaneous Follicular Lymphoma vs. Normal - Top 5% Under-expressed (Storz Lymphoma)	0.000288	1.6	67
Hepatocellular Carcinoma vs. Normal - Top 5% Under-expressed (Wurmbach Liver)	Pleomorphic Liposarcoma vs. Normal - Top 5% Under-expressed (Barretina Sarcoma)	2.41e-27	3.8	115
Hepatocellular Carcinoma vs. Normal - Top 5% Under-expressed (Wurmbach Liver)	Head and Neck Squamous Cell Carcinoma vs. Normal - Top 5% Under-expressed (Cromer Head-Neck)	1.52e-05	2	51
Hepatocellular Carcinoma vs. Normal - Top 5% Under-expressed (Wurmbach Liver)	Lung Adenocarcinoma vs. Normal - Top 5% Under-expressed (Landi Lung)	1.31e-25	3.7	112
Hypopharyngeal Squamous Cell Carcinoma vs. Normal - Top 10% Under-expressed (Schlingemann Head-Neck)	Head and Neck Squamous Cell Carcinoma vs. Normal - Top 10% Under-expressed (Ginos Head-Neck)	7.52e-171	7.8	466
Hypopharyngeal Squamous Cell Carcinoma vs. Normal - Top 10% Under-expressed (Schlingemann Head-Neck)	Dedifferentiated Liposarcoma vs. Normal - Top 10% Under-expressed (Detwiller Sarcoma)	4.8e-22	2.3	232
Hypopharyngeal Squamous Cell Carcinoma vs. Normal - Top 10% Under-expressed (Schlingemann Head-Neck)	Gastric Mixed Adenocarcinoma vs. Normal - Top 10% Under-expressed (Chen Gastric)	8.44e-17	2.3	163
Hypopharyngeal Squamous Cell Carcinoma vs. Normal - Top 10% Under-expressed (Schlingemann Head-Neck)	Cutaneous Follicular Lymphoma vs. Normal - Top 5% Under-expressed (Storz Lymphoma)	6.7e-20	2.8	134
Hypopharyngeal Squamous Cell Carcinoma vs. Normal - Top 10% Under-expressed (Schlingemann Head-Neck)	Lung Adenocarcinoma vs. Normal - Top 5% Over-expressed (Wei Lung)	0.007	1.3	94
Hypopharyngeal Squamous Cell Carcinoma vs. Normal - Top 10% Under-expressed (Schlingemann Head-Neck)	Pleomorphic Liposarcoma vs. Normal - Top 5% Under-expressed (Barretina Sarcoma)	0.008	1.4	82
Hypopharyngeal Squamous Cell Carcinoma vs. Normal - Top 10% Under-expressed (Schlingemann Head-Neck)	Glioblastoma vs. Normal - Top 10% Under-expressed (Shai Brain)	0.000104	1.5	119
Hypopharyngeal Squamous Cell Carcinoma vs. Normal - Top 10% Under-expressed (Schlingemann Head-Neck)	Head and Neck Squamous Cell Carcinoma vs. Normal - Top 5% Under-expressed (Cromer Head-Neck)	5.79e-83	9.1	192
Hypopharyngeal Squamous Cell Carcinoma vs. Normal - Top 10% Under-expressed (Schlingemann Head-Neck)	Pancreatic Adenocarcinoma vs. Normal - Top 1% Over-expressed (Iacobuzio-Donahue Pancreas 2)	1.73e-05	2.8	28
Hypopharyngeal Squamous Cell Carcinoma vs. Normal - Top 10% Under-expressed (Schlingemann Head-Neck)	Mixed Lobular and Ductal Breast Carcinoma vs. Normal - Top 1% Over-expressed (TCGA Breast)	7.6e-05	2.4	31
Vulvar Intraepithelial Neoplasia vs. Normal - Top 5% Under-expressed (Santegoets Vulva)	Head and Neck Squamous Cell Carcinoma vs. Normal - Top 10% Under-expressed (Ginos Head-Neck)	2.61e-12	2.1	140
Vulvar Intraepithelial Neoplasia vs. Normal - Top 5% Under-expressed (Santegoets Vulva)	Pleomorphic Liposarcoma vs. Normal - Top 5% Under-expressed (Barretina Sarcoma)	2.33e-30	4	121
Vulvar Intraepithelial Neoplasia vs. Normal - Top 5% Under-expressed (Santegoets Vulva)	Head and Neck Squamous Cell Carcinoma vs. Normal - Top 5% Under-expressed (Cromer Head-Neck)	2.18e-10	2.7	65
Vulvar Intraepithelial Neoplasia vs. Normal - Top 5% Under-expressed (Santegoets Vulva)	Lung Adenocarcinoma vs. Normal - Top 5% Under-expressed (Landi Lung)	5.08e-71	7.2	176
Head and Neck Squamous Cell Carcinoma vs. Normal - Top 10% Under-expressed (Ginos Head-Neck)	Dedifferentiated Liposarcoma vs. Normal - Top 10% Under-expressed (Detwiller Sarcoma)	1.7e-28	2.5	249
Head and Neck Squamous Cell Carcinoma vs. Normal - Top 10% Under-expressed (Ginos Head-Neck)	Gastric Mixed Adenocarcinoma vs. Normal - Top 10% Under-expressed (Chen Gastric)	3.85e-20	2.6	163
Head and Neck Squamous Cell Carcinoma vs. Normal - Top 10% Under-expressed (Ginos Head-Neck)	Cutaneous Follicular Lymphoma vs. Normal - Top 5% Under-expressed (Storz Lymphoma)	9.99e-19	2.7	130
Head and Neck Squamous Cell Carcinoma vs. Normal - Top 10% Under-expressed (Ginos Head-Neck)	Glioblastoma vs. Normal - Top 10% Under-expressed (Liang Brain)	0.000447	1.5	102
Head and Neck Squamous Cell Carcinoma vs. Normal - Top 10% Under-expressed (Ginos Head-Neck)	Pleomorphic Liposarcoma vs. Normal - Top 5% Under-expressed (Barretina Sarcoma)	9.31e-25	3	149
Head and Neck Squamous Cell Carcinoma vs. Normal - Top 10% Under-expressed (Ginos Head-Neck)	Glioblastoma vs. Normal - Top 10% Under-expressed (Shai Brain)	3.31e-06	1.6	129
Head and Neck Squamous Cell Carcinoma vs. Normal - Top 10% Under-expressed (Ginos Head-Neck)	Head and Neck Squamous Cell Carcinoma vs. Normal - Top 5% Under-expressed (Cromer Head-Neck)	1.32e-100	10.9	212
Head and Neck Squamous Cell Carcinoma vs. Normal - Top 10% Under-expressed (Ginos Head-Neck)	Lung Adenocarcinoma vs. Normal - Top 5% Under-expressed (Landi Lung)	3.05e-28	3.2	156
Head and Neck Squamous Cell Carcinoma vs. Normal - Top 10% Under-expressed (Ginos Head-Neck)	Pancreatic Adenocarcinoma vs. Normal - Top 1% Over-expressed (Iacobuzio-Donahue Pancreas 2)	0.000697	2.3	24
Head and Neck Squamous Cell Carcinoma vs. Normal - Top 10% Under-expressed (Ginos Head-Neck)	Mixed Lobular and Ductal Breast Carcinoma vs. Normal - Top 1% Over-expressed (TCGA Breast)	0.004	1.9	26
Pancreatic Adenocarcinoma vs. Normal - Top 5% Under-expressed (Iacobuzio-Donahue Pancreas 2)	Dedifferentiated Liposarcoma vs. Normal - Top 10% Under-expressed (Detwiller Sarcoma)	0.001	1.6	69
Pancreatic Adenocarcinoma vs. Normal - Top 5% Under-expressed (Iacobuzio-Donahue Pancreas 2)	Gastric Mixed Adenocarcinoma vs. Normal - Top 10% Under-expressed (Chen Gastric)	7.34e-10	2.2	93
Pancreatic Adenocarcinoma vs. Normal - Top 5% Under-expressed (Iacobuzio-Donahue Pancreas 2)	Pleomorphic Liposarcoma vs. Normal - Top 5% Under-expressed (Barretina Sarcoma)	0.000119	1.9	45
Pancreatic Adenocarcinoma vs. Normal - Top 5% Under-expressed (Iacobuzio-Donahue Pancreas 2)	Gastric Adenocarcinoma vs. Normal - Top 1% Under-expressed (Cho Gastric)	0.000846	2.8	15
Dedifferentiated Liposarcoma vs. Normal - Top 10% Under-expressed (Detwiller Sarcoma)	Gastric Mixed Adenocarcinoma vs. Normal - Top 10% Under-expressed (Chen Gastric)	1.96e-22	2.7	176
Dedifferentiated Liposarcoma vs. Normal - Top 10% Under-expressed (Detwiller Sarcoma)	Lung Adenocarcinoma vs. Normal - Top 5% Over-expressed (Wei Lung)	7.8e-06	1.6	110
Dedifferentiated Liposarcoma vs. Normal - Top 10% Under-expressed (Detwiller Sarcoma)	Glioblastoma vs. Normal - Top 10% Under-expressed (Liang Brain)	0.000168	1.5	103
Dedifferentiated Liposarcoma vs. Normal - Top 10% Under-expressed (Detwiller Sarcoma)	Pleomorphic Liposarcoma vs. Normal - Top 5% Under-expressed (Barretina Sarcoma)	7.06e-11	2.1	115
Dedifferentiated Liposarcoma vs. Normal - Top 10% Under-expressed (Detwiller Sarcoma)	Glioblastoma vs. Normal - Top 10% Under-expressed (Shai Brain)	1.85e-07	1.7	135
Dedifferentiated Liposarcoma vs. Normal - Top 10% Under-expressed (Detwiller Sarcoma)	Glioblastoma vs. Normal - Top 5% Under-expressed (Bredel Brain 2)	0.005	1.4	80
Dedifferentiated Liposarcoma vs. Normal - Top 10% Under-expressed (Detwiller Sarcoma)	Head and Neck Squamous Cell Carcinoma vs. Normal - Top 5% Under-expressed (Cromer Head-Neck)	8.03e-06	1.9	74
Dedifferentiated Liposarcoma vs. Normal - Top 10% Under-expressed (Detwiller Sarcoma)	Mixed Lobular and Ductal Breast Carcinoma vs. Normal - Top 1% Over-expressed (TCGA Breast)	4.43e-06	2.7	34
Gastric Mixed Adenocarcinoma vs. Normal - Top 10% Under-expressed (Chen Gastric)	Cutaneous Follicular Lymphoma vs. Normal - Top 5% Under-expressed (Storz Lymphoma)	7.13e-05	1.6	91
Gastric Mixed Adenocarcinoma vs. Normal - Top 10% Under-expressed (Chen Gastric)	Pleomorphic Liposarcoma vs. Normal - Top 5% Under-expressed (Barretina Sarcoma)	8.06e-10	2.3	87
Gastric Mixed Adenocarcinoma vs. Normal - Top 10% Under-expressed (Chen Gastric)	Glioblastoma vs. Normal - Top 10% Under-expressed (Shai Brain)	0.001	1.6	67
Gastric Mixed Adenocarcinoma vs. Normal - Top 10% Under-expressed (Chen Gastric)	Glioblastoma vs. Normal - Top 5% Under-expressed (Bredel Brain 2)	0.007	1.4	75
Gastric Mixed Adenocarcinoma vs. Normal - Top 10% Under-expressed (Chen Gastric)	Gastric Adenocarcinoma vs. Normal - Top 1% Under-expressed (Cho Gastric)	4.54e-09	6.1	22
Gastric Mixed Adenocarcinoma vs. Normal - Top 10% Under-expressed (Chen Gastric)	Head and Neck Squamous Cell Carcinoma vs. Normal - Top 5% Under-expressed (Cromer Head-Neck)	2.42e-05	2	53
Gastric Mixed Adenocarcinoma vs. Normal - Top 10% Under-expressed (Chen Gastric)	Pancreatic Adenocarcinoma vs. Normal - Top 1% Over-expressed (Iacobuzio-Donahue Pancreas 2)	0.002	2	25
Cutaneous Follicular Lymphoma vs. Normal - Top 5% Under-expressed (Storz Lymphoma)	Lung Adenocarcinoma vs. Normal - Top 5% Over-expressed (Wei Lung)	0.002	1.5	63
Cutaneous Follicular Lymphoma vs. Normal - Top 5% Under-expressed (Storz Lymphoma)	Glioblastoma vs. Normal - Top 10% Under-expressed (Liang Brain)	0.009	1.4	76
Cutaneous Follicular Lymphoma vs. Normal - Top 5% Under-expressed (Storz Lymphoma)	Glioblastoma vs. Normal - Top 5% Under-expressed (Bredel Brain 2)	3.37e-05	1.8	62
Cutaneous Follicular Lymphoma vs. Normal - Top 5% Under-expressed (Storz Lymphoma)	Head and Neck Squamous Cell Carcinoma vs. Normal - Top 5% Under-expressed (Cromer Head-Neck)	3.33e-15	3.6	66
Cutaneous Follicular Lymphoma vs. Normal - Top 5% Under-expressed (Storz Lymphoma)	Pancreatic Adenocarcinoma vs. Normal - Top 1% Over-expressed (Iacobuzio-Donahue Pancreas 2)	0.000135	2.9	19
Cutaneous Follicular Lymphoma vs. Normal - Top 5% Under-expressed (Storz Lymphoma)	Mixed Lobular and Ductal Breast Carcinoma vs. Normal - Top 1% Over-expressed (TCGA Breast)	0.008	2	17
Prostate Carcinoma vs. Normal - Top 5% Over-expressed (Luo Prostate 2)	Lung Adenocarcinoma vs. Normal - Top 5% Over-expressed (Wei Lung)	2.77e-13	2.5	96
Prostate Carcinoma vs. Normal - Top 5% Over-expressed (Luo Prostate 2)	Prostate Carcinoma vs. Normal - Top 1% Over-expressed (Holzbeierlein Prostate)	9.66e-06	5.7	12
Lung Adenocarcinoma vs. Normal - Top 5% Over-expressed (Wei Lung)	Pancreatic Adenocarcinoma vs. Normal - Top 1% Over-expressed (Iacobuzio-Donahue Pancreas 2)	2.8e-08	4	27
Lung Adenocarcinoma vs. Normal - Top 5% Over-expressed (Wei Lung)	Mixed Lobular and Ductal Breast Carcinoma vs. Normal - Top 1% Over-expressed (TCGA Breast)	5.42e-20	6.1	49
Glioblastoma vs. Normal - Top 10% Under-expressed (Liang Brain)	Glioblastoma vs. Normal - Top 10% Under-expressed (Shai Brain)	3.19e-10	2.3	90
Glioblastoma vs. Normal - Top 10% Under-expressed (Liang Brain)	Glioblastoma vs. Normal - Top 5% Under-expressed (Bredel Brain 2)	2.3e-45	4.7	168
Glioblastoma vs. Normal - Top 10% Under-expressed (Liang Brain)	Lung Adenocarcinoma vs. Normal - Top 5% Under-expressed (Landi Lung)	0.003	1.5	62
Glioblastoma vs. Normal - Top 10% Under-expressed (Liang Brain)	Atypical Teratoid/Rhabdoid Tumor vs. Normal - Top 5% Under-expressed (Pomeroy Brain)	6.64e-09	3.3	41
Pleomorphic Liposarcoma vs. Normal - Top 5% Under-expressed (Barretina Sarcoma)	Glioblastoma vs. Normal - Top 10% Under-expressed (Shai Brain)	0.000304	1.6	73
Pleomorphic Liposarcoma vs. Normal - Top 5% Under-expressed (Barretina Sarcoma)	Head and Neck Squamous Cell Carcinoma vs. Normal - Top 5% Under-expressed (Cromer Head-Neck)	1.44e-05	2.1	47
Pleomorphic Liposarcoma vs. Normal - Top 5% Under-expressed (Barretina Sarcoma)	Lung Adenocarcinoma vs. Normal - Top 5% Under-expressed (Landi Lung)	6.96e-79	8.9	167
Glioblastoma vs. Normal - Top 10% Under-expressed (Shai Brain)	Glioblastoma vs. Normal - Top 5% Under-expressed (Bredel Brain 2)	7.02e-05	1.8	66
Glioblastoma vs. Normal - Top 10% Under-expressed (Shai Brain)	Head and Neck Squamous Cell Carcinoma vs. Normal - Top 5% Under-expressed (Cromer Head-Neck)	0.000657	1.6	64
Glioblastoma vs. Normal - Top 10% Under-expressed (Shai Brain)	Atypical Teratoid/Rhabdoid Tumor vs. Normal - Top 5% Under-expressed (Pomeroy Brain)	0.004	1.7	37
Glioblastoma vs. Normal - Top 5% Under-expressed (Bredel Brain 2)	Head and Neck Squamous Cell Carcinoma vs. Normal - Top 5% Under-expressed (Cromer Head-Neck)	0.0004	1.9	40
Glioblastoma vs. Normal - Top 5% Under-expressed (Bredel Brain 2)	Atypical Teratoid/Rhabdoid Tumor vs. Normal - Top 5% Under-expressed (Pomeroy Brain)	6.93e-10	3.7	39
Head and Neck Squamous Cell Carcinoma vs. Normal - Top 5% Under-expressed (Cromer Head-Neck)	Lung Adenocarcinoma vs. Normal - Top 5% Under-expressed (Landi Lung)	1.08e-09	2.7	57
Head and Neck Squamous Cell Carcinoma vs. Normal - Top 5% Under-expressed (Cromer Head-Neck)	Atypical Teratoid/Rhabdoid Tumor vs. Normal - Top 5% Under-expressed (Pomeroy Brain)	0.001	2.1	25
Head and Neck Squamous Cell Carcinoma vs. Normal - Top 5% Under-expressed (Cromer Head-Neck)	Pancreatic Adenocarcinoma vs. Normal - Top 1% Over-expressed (Iacobuzio-Donahue Pancreas 2)	0.000683	3	14
Lung Adenocarcinoma vs. Normal - Top 5% Under-expressed (Landi Lung)	Atypical Teratoid/Rhabdoid Tumor vs. Normal - Top 5% Under-expressed (Pomeroy Brain)	0.000881	2	29
NEAT1-ERα gene signature
Concept 1 Name	Concept 2 Name	P-value	Odds Ratio	Overlap Size
NEAT1-ER sig 155	Prostate Carcinoma vs. Normal - Top 10% Over-expressed (Taylor Prostate 3)	9.57E-28	7.3	67
NEAT1-ER sig 155	Prostate Carcinoma vs. Normal - Top 5% Over-expressed (Varambally Prostate)	1.34E-22	8.1	45
NEAT1-ER sig 155	Prostate Adenocarcinoma vs. Normal - Top 10% Over-expressed (Vanaja Prostate)	1.08E-21	5.9	60
NEAT1-ER sig 155	Prostate Carcinoma vs. Normal - Top 5% Over-expressed (Singh Prostate)	1.18E-21	11.6	35
NEAT1-ER sig 155	Prostate Carcinoma vs. Normal - Top 10% Over-expressed (Welsh Prostate)	1.19E-18	7.5	43
NEAT1-ER sig 155	Prostate Carcinoma vs. Normal - Top 10% Over-expressed (Grasso Prostate)	1.08E-14	4.5	49
NEAT1-ER sig 155	Colon Carcinoma vs. Normal - Top 10% Under-expressed (Skrzypczak Colorectal 2)	3.88E-13	4.1	48
NEAT1-ER sig 155	Colorectal Carcinoma vs. Normal - Top 5% Under-expressed (Hong Colorectal)	5.66E-12	5.1	32
NEAT1-ER sig 155	Prostate Carcinoma vs. Normal - Top 10% Over-expressed (Lapointe Prostate)	2.70E-11	4.2	40
NEAT1-ER sig 155	Colon Adenoma Epithelia vs. Normal - Top 10% Under-expressed (Skrzypczak Colorectal 2)	9.23E-11	3.6	44
NEAT1-ER sig 155	Colon Adenoma vs. Normal - Top 10% Under-expressed (Skrzypczak Colorectal 2)	9.23E-11	3.6	44
NEAT1-ER sig 155	Prostate Carcinoma vs. Normal - Top 5% Over-expressed (Luo Prostate 2)	1.40E-10	4.9	29
NEAT1-ER sig 155	Prostate Carcinoma vs. Normal - Top 1% Over-expressed (Liu Prostate)	8.15E-10	11.7	13
NEAT1-ER sig 155	Rectal Adenocarcinoma vs. Normal - Top 10% Under-expressed (Gaedcke Colorectal)	3.87E-09	3.4	40
NEAT1-ER sig 155	Colon Adenoma vs. Normal - Top 10% Under-expressed (Sabates-Bellver Colon)	4.03E-09	3.3	41
NEAT1-ER sig 155	Invasive Ductal Breast Carcinoma vs. Normal - Top 10% Under-expressed (TCGA Breast)	8.64E-09	3.2	40
NEAT1-ER sig 155	Invasive Ductal Breast Carcinoma Epithelia vs. Normal - Top 5% Under-expressed (Ma Breast 4)	9.43E-09	4.2	27
NEAT1-ER sig 155	Colon Carcinoma Epithelia vs. Normal - Top 5% Under-expressed (Skrzypczak Colorectal 2)	1.27E-08	4.1	27
NEAT1-ER sig 155	Gastric Cancer vs. Normal - Top 5% Under-expressed (Wang Gastric)	1.27E-08	4.1	27
NEAT1-ER sig 155	Invasive Lobular Breast Carcinoma vs. Normal - Top 10% Under-expressed (Turashvili Breast)	1.33E-08	3.2	40
NEAT1-ER sig 155	Superficial Bladder Cancer vs. Normal - Top 10% Under-expressed (Lee Bladder)	2.87E-08	3.2	38
NEAT1-ER sig 155	Invasive Ductal Breast Carcinoma Stroma vs. Normal - Top 5% Under-expressed (Ma Breast 4)	3.95E-08	4	26
NEAT1-ER sig 155	Colorectal Carcinoma vs. Normal - Top 10% Under-expressed (Skrzypczak Colorectal)	4.25E-08	3.1	39
NEAT1-ER sig 155	Uterine Corpus Leiomyoma vs. Normal - Top 5% Under-expressed (Crabtree Uterus)	5.24E-08	3.9	26
NEAT1-ER sig 155	Vulvar Intraepithelial Neoplasia vs. Normal - Top 5% Under-expressed (Santegoets Vulva)	5.24E-08	3.9	26
NEAT1-ER sig 155	Barrett's Esophagus vs. Normal - Top 10% Over-expressed (Hao Esophagus)	2.73E-07	3	35
NEAT1-ER sig 155	Renal Wilms Tumor vs. Normal - Top 5% Under-expressed (Yusenko Renal)	7.73E-07	3.5	24
NEAT1-ER sig 155	Pancreatic Ductal Adenocarcinoma vs. Normal - Top 5% Over-expressed (Badea Pancreas)	2.77E-06	3.4	23
NEAT1-ER sig 155	Prostate Carcinoma vs. Normal - Top 10% Over-expressed (Yu Prostate)	6.30E-06	3.2	25
NEAT1-ER sig 155	Tongue Squamous Cell Carcinoma vs. Normal - Top 10% Under-expressed (Kuriakose Head-Neck)	6.30E-06	3.2	25
NEAT1-ER sig 155	Diffuse Large B-Cell Lymphoma vs. Normal - Top 5% Under-expressed (Storz Lymphoma)	7.09E-06	3.4	21
NEAT1-ER sig 155	Marginal Zone B-Cell Lymphoma vs. Normal - Top 5% Under-expressed (Storz Lymphoma)	7.09E-06	3.4	21
NEAT1-ER sig 155	Colon Adenocarcinoma vs. Normal - Top 5% Under-expressed (TCGA Colorectal)	7.50E-06	3.2	22
NEAT1-ER sig 155	Rectal Adenocarcinoma vs. Normal - Top 5% Under-expressed (TCGA Colorectal)	7.50E-06	3.2	22
NEAT1-ER sig 155	Diffuse Large B-Cell Lymphoma vs. Normal - Top 5% Over-expressed (Compagno Lymphoma)	9.43E-06	3.2	22
NEAT1-ER sig 155	Papillary Renal Cell Carcinoma vs. Normal - Top 1% Under-expressed (Yusenko Renal)	2.58E-05	6.4	9
NEAT1-ER sig 155	Invasive Ductal Breast Carcinoma Stroma vs. Normal - Top 5% Under-expressed (Karnoub Breast)	3.05E-05	3	21
NEAT1-ER sig 155	Centroblastic Lymphoma vs. Normal - Top 5% Over-expressed (Basso Lymphoma)	8.22E-05	3.6	15
Prostate Carcinoma vs. Normal - Top 10% Over-expressed (Taylor Prostate 3)	Prostate Carcinoma vs. Normal - Top 5% Over-expressed (Varambally Prostate)	1.81E-184	9.7	412
Prostate Carcinoma vs. Normal - Top 10% Over-expressed (Taylor Prostate 3)	Prostate Adenocarcinoma vs. Normal - Top 10% Over-expressed (Vanaja Prostate)	2.10E-136	5.2	509
Prostate Carcinoma vs. Normal - Top 10% Over-expressed (Taylor Prostate 3)	Prostate Carcinoma vs. Normal - Top 5% Over-expressed (Singh Prostate)	1.17E-46	5.6	148
Prostate Carcinoma vs. Normal - Top 10% Over-expressed (Taylor Prostate 3)	Prostate Carcinoma vs. Normal - Top 10% Over-expressed (Welsh Prostate)	1.92E-51	4.2	230
Prostate Carcinoma vs. Normal - Top 10% Over-expressed (Taylor Prostate 3)	Prostate Carcinoma vs. Normal - Top 10% Over-expressed (Grasso Prostate)	6.36E-290	9.2	715
Prostate Carcinoma vs. Normal - Top 10% Over-expressed (Taylor Prostate 3)	Colon Carcinoma vs. Normal - Top 10% Under-expressed (Skrzypczak Colorectal 2)	0.005	1.2	215
Prostate Carcinoma vs. Normal - Top 10% Over-expressed (Taylor Prostate 3)	Prostate Carcinoma vs. Normal - Top 10% Over-expressed (Lapointe Prostate)	3.67E-163	9.4	394
Prostate Carcinoma vs. Normal - Top 10% Over-expressed (Taylor Prostate 3)	Prostate Carcinoma vs. Normal - Top 5% Over-expressed (Luo Prostate 2)	1.65E-65	4.9	235
Prostate Carcinoma vs. Normal - Top 10% Over-expressed (Taylor Prostate 3)	Prostate Carcinoma vs. Normal - Top 1% Over-expressed (Liu Prostate)	4.69E-38	12.9	69
Prostate Carcinoma vs. Normal - Top 10% Over-expressed (Taylor Prostate 3)	Gastric Cancer vs. Normal - Top 5% Under-expressed (Wang Gastric)	7.08E-04	1.4	119
Prostate Carcinoma vs. Normal - Top 10% Over-expressed (Taylor Prostate 3)	Barrett's Esophagus vs. Normal - Top 10% Over-expressed (Hao Esophagus)	5.59E-11	1.7	214
Prostate Carcinoma vs. Normal - Top 10% Over-expressed (Taylor Prostate 3)	Prostate Carcinoma vs. Normal - Top 10% Over-expressed (Yu Prostate)	5.27E-81	5.8	268
Prostate Carcinoma vs. Normal - Top 10% Over-expressed (Taylor Prostate 3)	Diffuse Large B-Cell Lymphoma vs. Normal - Top 5% Over-expressed (Compagno Lymphoma)	0.003	1.3	119
Prostate Carcinoma vs. Normal - Top 10% Over-expressed (Taylor Prostate 3)	Centroblastic Lymphoma vs. Normal - Top 5% Over-expressed (Basso Lymphoma)	5.98E-05	1.8	68
Prostate Carcinoma vs. Normal - Top 5% Over-expressed (Varambally Prostate)	Prostate Adenocarcinoma vs. Normal - Top 10% Over-expressed (Vanaja Prostate)	3.63E-80	4.8	296
Prostate Carcinoma vs. Normal - Top 5% Over-expressed (Varambally Prostate)	Prostate Carcinoma vs. Normal - Top 5% Over-expressed (Singh Prostate)	2.00E-21	4.2	80
Prostate Carcinoma vs. Normal - Top 5% Over-expressed (Varambally Prostate)	Prostate Carcinoma vs. Normal - Top 10% Over-expressed (Welsh Prostate)	1.64E-34	4.2	144
Prostate Carcinoma vs. Normal - Top 5% Over-expressed (Varambally Prostate)	Prostate Carcinoma vs. Normal - Top 10% Over-expressed (Grasso Prostate)	5.37E-127	6.8	355
Prostate Carcinoma vs. Normal - Top 5% Over-expressed (Varambally Prostate)	Prostate Carcinoma vs. Normal - Top 10% Over-expressed (Lapointe Prostate)	2.72E-56	5.1	196
Prostate Carcinoma vs. Normal - Top 5% Over-expressed (Varambally Prostate)	Colon Adenoma Epithelia vs. Normal - Top 10% Under-expressed (Skrzypczak Colorectal 2)	0.004	1.3	123
Prostate Carcinoma vs. Normal - Top 5% Over-expressed (Varambally Prostate)	Prostate Carcinoma vs. Normal - Top 5% Over-expressed (Luo Prostate 2)	6.67E-32	4	128
Prostate Carcinoma vs. Normal - Top 5% Over-expressed (Varambally Prostate)	Prostate Carcinoma vs. Normal - Top 1% Over-expressed (Liu Prostate)	1.10E-34	13.7	54
Prostate Carcinoma vs. Normal - Top 5% Over-expressed (Varambally Prostate)	Gastric Cancer vs. Normal - Top 5% Under-expressed (Wang Gastric)	1.62E-05	1.7	79
Prostate Carcinoma vs. Normal - Top 5% Over-expressed (Varambally Prostate)	Invasive Lobular Breast Carcinoma vs. Normal - Top 10% Under-expressed (Turashvili Breast)	1.10E-05	1.5	139
Prostate Carcinoma vs. Normal - Top 5% Over-expressed (Varambally Prostate)	Uterine Corpus Leiomyoma vs. Normal - Top 5% Under-expressed (Crabtree Uterus)	1.42E-04	1.6	75
Prostate Carcinoma vs. Normal - Top 5% Over-expressed (Varambally Prostate)	Vulvar Intraepithelial Neoplasia vs. Normal - Top 5% Under-expressed (Santegoets Vulva)	0.008	1.4	66
Prostate Carcinoma vs. Normal - Top 5% Over-expressed (Varambally Prostate)	Barrett's Esophagus vs. Normal - Top 10% Over-expressed (Hao Esophagus)	4.06E-07	1.7	125
Prostate Carcinoma vs. Normal - Top 5% Over-expressed (Varambally Prostate)	Renal Wilms Tumor vs. Normal - Top 5% Under-expressed (Yusenko Renal)	0.005	1.4	67
Prostate Carcinoma vs. Normal - Top 5% Over-expressed (Varambally Prostate)	Pancreatic Ductal Adenocarcinoma vs. Normal - Top 5% Over-expressed (Badea Pancreas)	4.95E-05	1.7	77
Prostate Carcinoma vs. Normal - Top 5% Over-expressed (Varambally Prostate)	Prostate Carcinoma vs. Normal - Top 10% Over-expressed (Yu Prostate)	2.96E-38	4.5	149
Prostate Carcinoma vs. Normal - Top 5% Over-expressed (Varambally Prostate)	Diffuse Large B-Cell Lymphoma vs. Normal - Top 5% Over-expressed (Compagno Lymphoma)	1.62E-05	1.7	79
Prostate Adenocarcinoma vs. Normal - Top 10% Over-expressed (Vanaja Prostate)	Prostate Carcinoma vs. Normal - Top 5% Over-expressed (Singh Prostate)	1.35E-66	7.2	179
Prostate Adenocarcinoma vs. Normal - Top 10% Over-expressed (Vanaja Prostate)	Prostate Carcinoma vs. Normal - Top 10% Over-expressed (Welsh Prostate)	2.89E-152	9.8	365
Prostate Adenocarcinoma vs. Normal - Top 10% Over-expressed (Vanaja Prostate)	Prostate Carcinoma vs. Normal - Top 10% Over-expressed (Grasso Prostate)	6.15E-256	8.4	673
Prostate Adenocarcinoma vs. Normal - Top 10% Over-expressed (Vanaja Prostate)	Prostate Carcinoma vs. Normal - Top 10% Over-expressed (Lapointe Prostate)	2.43E-191	9.3	496
Prostate Adenocarcinoma vs. Normal - Top 10% Over-expressed (Vanaja Prostate)	Colon Adenoma Epithelia vs. Normal - Top 10% Under-expressed (Skrzypczak Colorectal 2)	0.001	1.3	230
Prostate Adenocarcinoma vs. Normal - Top 10% Over-expressed (Vanaja Prostate)	Prostate Carcinoma vs. Normal - Top 5% Over-expressed (Luo Prostate 2)	6.96E-114	7	317
Prostate Adenocarcinoma vs. Normal - Top 10% Over-expressed (Vanaja Prostate)	Prostate Carcinoma vs. Normal - Top 1% Over-expressed (Liu Prostate)	1.69E-41	13.1	76
Prostate Adenocarcinoma vs. Normal - Top 10% Over-expressed (Vanaja Prostate)	Colon Carcinoma Epithelia vs. Normal - Top 5% Under-expressed (Skrzypczak Colorectal 2)	0.002	1.3	123
Prostate Adenocarcinoma vs. Normal - Top 10% Over-expressed (Vanaja Prostate)	Prostate Carcinoma vs. Normal - Top 10% Over-expressed (Yu Prostate)	7.73E-40	3.5	218
Prostate Adenocarcinoma vs. Normal - Top 10% Over-expressed (Vanaja Prostate)	Marginal Zone B-Cell Lymphoma vs. Normal - Top 5% Under-expressed (Storz Lymphoma)	8.57E-04	1.4	109
Prostate Carcinoma vs. Normal - Top 5% Over-expressed (Singh Prostate)	Prostate Carcinoma vs. Normal - Top 10% Over-expressed (Welsh Prostate)	3.33E-126	14.2	232
Prostate Carcinoma vs. Normal - Top 5% Over-expressed (Singh Prostate)	Prostate Carcinoma vs. Normal - Top 10% Over-expressed (Grasso Prostate)	6.05E-77	8.3	188
Prostate Carcinoma vs. Normal - Top 5% Over-expressed (Singh Prostate)	Prostate Carcinoma vs. Normal - Top 10% Over-expressed (Lapointe Prostate)	2.20E-58	8.7	136
Prostate Carcinoma vs. Normal - Top 5% Over-expressed (Singh Prostate)	Prostate Carcinoma vs. Normal - Top 5% Over-expressed (Luo Prostate 2)	8.55E-34	5.7	97
Prostate Carcinoma vs. Normal - Top 5% Over-expressed (Singh Prostate)	Prostate Carcinoma vs. Normal - Top 1% Over-expressed (Liu Prostate)	3.16E-19	10.8	32
Prostate Carcinoma vs. Normal - Top 5% Over-expressed (Singh Prostate)	Barrett's Esophagus vs. Normal - Top 10% Over-expressed (Hao Esophagus)	0.007	1.5	61
Prostate Carcinoma vs. Normal - Top 5% Over-expressed (Singh Prostate)	Prostate Carcinoma vs. Normal - Top 10% Over-expressed (Yu Prostate)	7.02E-27	3.9	119
Prostate Carcinoma vs. Normal - Top 5% Over-expressed (Singh Prostate)	Diffuse Large B-Cell Lymphoma vs. Normal - Top 5% Under-expressed (Storz Lymphoma)	0.006	1.7	34
Prostate Carcinoma vs. Normal - Top 5% Over-expressed (Singh Prostate)	Diffuse Large B-Cell Lymphoma vs. Normal - Top 5% Over-expressed (Compagno Lymphoma)	0.009	1.5	44
Prostate Carcinoma vs. Normal - Top 5% Over-expressed (Singh Prostate)	Centroblastic Lymphoma vs. Normal - Top 5% Over-expressed (Basso Lymphoma)	0.003	1.8	35
Prostate Carcinoma vs. Normal - Top 10% Over-expressed (Welsh Prostate)	Prostate Carcinoma vs. Normal - Top 10% Over-expressed (Grasso Prostate)	4.10E-131	8.5	341
Prostate Carcinoma vs. Normal - Top 10% Over-expressed (Welsh Prostate)	Prostate Carcinoma vs. Normal - Top 10% Over-expressed (Lapointe Prostate)	3.21E-69	6.5	218
Prostate Carcinoma vs. Normal - Top 10% Over-expressed (Welsh Prostate)	Prostate Carcinoma vs. Normal - Top 5% Over-expressed (Luo Prostate 2)	9.78E-49	5.3	164
Prostate Carcinoma vs. Normal - Top 10% Over-expressed (Welsh Prostate)	Prostate Carcinoma vs. Normal - Top 1% Over-expressed (Liu Prostate)	2.46E-15	6.6	38
[truncated: 398 more rows]
