# Supplementary material for: The oestrogen receptor alpha-regulated lncRNA NEAT1 is a critical modulator of prostate cancer
Source: Nat Commun. 2014 Nov 21;5:5383. doi: 10.1038/ncomms6383 (PMC4241506; doi:10.1038/ncomms6383)
Supplement: Supplementary Dataset 5 — Genes upregulated in VCaP NEAT1 cells (log2 fold change > 2) compared to VCaP vector control cells RNA sequencing of vector control and VCaP NEAT1 cells was performed and the RPKM values were computed. The table shows the genes that are upregulated in VCaP NEAT1 cells (log2 fold change > 2). [file ncomms6383-s6.xlsx]

## Sheet: Sheet3
Supplementary dataset 5: Genes upregulated in VCaP NEAT1 cells (log2 fold change > 2)
compared to VCaP vector control cells
SYMBOL	mean Vector control	mean VCaP NEAT1	log ratio	fold change
PLA2G7	0.0055285	22.5505	11.994	4078.96
PRAC	0.0571845	183.152	11.6451	3202.82
KLK4	0.04376	89.7985	11.0029	2052.07
ITM2A	0.0857135	149.427	10.7676	1743.33
ARHGAP6	0.0112915	19.2688	10.7368	1706.49
GRHL2	0.013441	22.4259	10.7043	1668.47
TRPM8	0.0638945	105.224	10.6855	1646.84
FOLH1	0.0229005	35.9184	10.6151	1568.45
ERG	0.0154605	23.5416	10.5724	1522.69
COLEC12	0.009479	13.8835	10.5164	1464.66
CYP4F8	0.004446	6.41413	10.4945	1442.67
ACPP	0.503621	712.845	10.467	1415.44
MATK	0.0144855	19.886	10.4229	1372.82
CKMT1B	0.0257005	34.8772	10.4063	1357.06
CHRNA2	0.0254595	33.4184	10.3582	1312.61
NPY	1.64845	2067.81	10.2928	1254.4
AK095081	0.041651	52.2271	10.2922	1253.92
TRGC2|TCR V3-JP2-Cgamma2	0.0919	113.65	10.2723	1236.67
AR	0.0442265	54.4738	10.2664	1231.7
PPFIA2	0.010163	12.2336	10.2333	1203.74
KLK2	2.72545	3251.91	10.2206	1193.17
KCNN2	0.0244095	26.8355	10.1025	1099.39
IGFBP2	0.0812145	85.5011	10.04	1052.78
WNT2	0.0228365	24.0098	10.0381	1051.38
GJB1	0.029894	31.3868	10.0361	1049.94
UNC80	0.002304	2.39941	10.0243	1041.41
CHGB	0.0167285	17.3368	10.0173	1036.36
EHF	0.0402555	41.7106	10.017	1036.15
SPON2|LOC100130872	0.450213	465.547	10.0141	1034.06
PKP1	0.0590965	60.6374	10.0029	1026.07
SSTR5-AS1|BC084558	0.025493	24.7212	9.92143	969.724
MYBPC1	0.0159255	15.2056	9.89905	954.798
KCNH6	0.0269435	25.6503	9.89482	952.002
FGF13	0.014899	13.9684	9.87273	937.539
CUX2	0.00613	5.43936	9.79333	887.334
TMEFF2	0.016333	14.3553	9.77958	878.912
ADAMTSL1|DKFZp686L03130	0.0027	2.22345	9.68563	823.502
SLC38A11	0.0112735	9.17684	9.66892	814.019
FLJ26850	0.010275	8.16394	9.63398	794.544
LXN	0.0159305	12.6059	9.62809	791.305
KIF1A	0.0313515	24.7464	9.62447	789.322
NWD1	0.0052455	4.02332	9.58309	767.004
TSPAN8	0.115797	87.9114	9.56831	759.186
SLC44A4	0.076695	53.3991	9.44347	696.252
METTL7A	0.035762	24.1352	9.39849	674.883
CARTPT	0.026528	17.1189	9.33386	645.313
MGP	0.0095495	6.08232	9.31498	636.925
KCNT1	0.00732	4.57622	9.2881	625.167
BX648763|BZRAP1	0.008541	5.30667	9.27919	621.317
HS6ST2	0.0122345	7.56797	9.27281	618.576
PDZRN3	0.0086665	5.13585	9.21094	592.61
NTM	0.004779	2.74478	9.16577	574.343
SFTPA2	0.064951	35.9064	9.11068	552.824
TMEM178B	0.0055905	3.06805	9.10013	548.797
HOXB-AS5	0.078369	43.0029	9.09993	548.723
PART1	0.0057655	3.05684	9.05038	530.195
ZNF135	0.01063	5.61022	9.04377	527.772
NLRP2	0.014191	7.39477	9.02539	521.089
ADCY2	0.0042805	2.22593	9.02241	520.016
AK092048	0.00917	4.71917	9.0074	514.632
HGD	0.0397695	19.9169	8.96811	500.808
SPDEF	0.336377	166.201	8.94864	494.092
ST8SIA6-AS1	0.0141395	6.40498	8.82332	452.985
LOC100130899	0.0069035	3.07503	8.79906	445.431
BMP7	0.0227305	9.92492	8.77028	436.634
VWA2	0.0261695	11.3939	8.76615	435.387
PCAT1	0.022221	9.66834	8.7652	435.099
ADRA2A	0.015239	6.51834	8.74059	427.741
EPHB6	0.0319945	13.6062	8.73223	425.268
EPHA8	0.015131	6.31564	8.70528	417.397
PSD	0.084796	35.2312	8.69864	415.482
FAM198B	0.028663	11.3492	8.62918	395.952
AK022997	0.008715	3.30488	8.56688	379.218
LPL	0.0113515	4.23291	8.54262	372.894
MGAT3	0.0113305	4.03734	8.47705	356.325
AMH|MIR4321	0.134343	46.7493	8.44289	347.986
GRIP2	0.0067405	2.32778	8.43188	345.342
LCP1	0.088412	30.3275	8.42217	343.025
RIC3	0.023966	8.09751	8.40034	337.875
GHR	0.0047875	1.61023	8.39378	336.34
KIAA0845	0.017003	5.70062	8.38919	335.272
CACNA1H	0.0438365	14.4561	8.36533	329.774
C9orf152	0.131743	43.3614	8.36254	329.136
PRUNE2	0.176874	56.9578	8.33103	322.026
PRRT2	0.176083	56.199	8.31815	319.162
ZNF702P	0.004923	1.49368	8.24512	303.408
PDIA2	0.129429	38.5061	8.21679	297.509
SEMA4A	0.0700665	20.3257	8.18037	290.092
LINC00478	0.0099245	2.81739	8.14915	283.882
RAI2	0.029524	8.23194	8.1232	278.822
RTN1	0.101846	28.3828	8.12248	278.684
LEF1	0.118368	32.9285	8.11992	278.189
CHRM1	0.0255265	6.97389	8.09382	273.202
ARHGEF38	0.015088	4.04633	8.06707	268.182
LAD1	0.0715725	18.7275	8.03154	261.658
HOTTIP	0.0247785	6.36192	8.00423	256.751
CHRNB2	0.0393855	10.031	7.99259	254.688
ZNF439	0.0244255	6.19559	7.98671	253.653
CAMKV	0.111274	28.0462	7.97754	252.045
B3GAT1	0.115864	29.0182	7.96839	250.451
ARHGDIG	0.118941	29.499	7.95428	248.014
PTCHD2	0.041279	10.1968	7.94849	247.021
AP1M2	0.076116	18.6579	7.93737	245.124
TXNIP	0.401389	97.1865	7.91961	242.126
NEURL	0.008316	1.99302	7.90485	239.661
SRRM3	0.0086315	2.02879	7.87679	235.045
ACSS1	0.141596	33.2411	7.87504	234.76
VIPR1	0.087613	20.4602	7.86746	233.53
HPN-AS1	0.007055	1.64083	7.86157	232.577
BC033961	0.023033	5.35032	7.85978	232.289
BCL11A	0.0047695	1.10507	7.85608	231.695
NEFH	0.018002	4.02236	7.80374	223.44
HSPB2-C11orf52	0.017643	3.77679	7.74192	214.067
DLX1	0.102373	21.671	7.72578	211.686
DIRAS2	0.028693	6.0737	7.72573	211.679
TNFRSF14	0.161105	34.0074	7.72171	211.089
ALB	0.100799	21.0351	7.70517	208.683
MAP7D2	0.041467	8.59911	7.69608	207.372
ZNF350	0.263516	53.6833	7.67044	203.719
FEV	0.017142	3.4851	7.66752	203.307
SPTSSB	0.009669	1.94767	7.65417	201.435
STX19	0.033818	6.80117	7.65185	201.111
ALOX15	0.019245	3.65806	7.57045	190.078
RERG	0.018646	3.51881	7.56008	188.717
C11orf92	0.065758	12.2127	7.537	185.722
TNFRSF14	0.127102	23.5511	7.53367	185.293
NSG1	0.02785	5.15255	7.53147	185.011
ATP8A1|AK027252	0.11005	20.3466	7.53048	184.885
AK5	0.014471	2.67517	7.53032	184.864
KIF5A	0.0112995	2.07555	7.52109	183.686
TMEM45B	0.260887	47.2268	7.50004	181.024
COL9A2	0.234741	42.1656	7.48886	179.626
PTPRN	0.005887	1.05373	7.48376	178.993
bpl 41-16	0.0223695	3.97279	7.47248	177.599
UNC79	0.0230255	4.06562	7.4641	176.57
ACSL5	0.137159	23.6816	7.43177	172.658
KCNQ2	0.180866	31.1957	7.43028	172.479
KIF12	0.206373	35.0452	7.40781	169.814
NRXN2	0.0265405	4.30363	7.34121	162.153
LRRC26	0.232619	37.6117	7.33707	161.688
RAB36	0.0164415	2.65209	7.33364	161.305
FAM83F	0.014249	2.29619	7.33224	161.147
F5	0.00803	1.28001	7.31654	159.404
ELN	0.023181	3.68406	7.31221	158.926
FAM127C	0.058316	9.25136	7.30963	158.642
TMC4	0.215345	33.9281	7.29969	157.552
ANKK1	0.010218	1.59751	7.28857	156.343
PROM2	0.103804	15.6237	7.23372	150.511
KIAA1324	0.117052	17.2368	7.2022	147.258
OAS1	0.0117385	1.71106	7.18749	145.764
LOC654433	0.040856	5.90448	7.17512	144.519
STEAP4	0.037091	5.29089	7.1563	142.646
SLC40A1	0.0113205	1.58202	7.12668	139.748
KISS1R	0.150281	20.7357	7.10831	137.979
CAMK2B	0.210535	28.6648	7.08908	136.152
LOC440905	0.019785	2.67212	7.07743	135.058
PLXNB3	0.206715	27.7171	7.06699	134.084
MYT1	0.056543	7.45865	7.04342	131.911
IRX3	0.25115	32.8689	7.03203	130.873
ARID5B	0.076574	9.44323	6.94628	123.322
LOC100133445	0.049016	6.02593	6.94179	122.938
C1orf116	0.569136	69.2536	6.92697	121.682
SLIT1	0.072486	8.74156	6.91404	120.597
ACTL6B	0.112567	13.5054	6.90661	119.977
ZNF385B	0.393189	46.6215	6.88963	118.573
GDAP1L1	0.010978	1.29381	6.88087	117.855
SLC44A5	0.050787	5.94648	6.87143	117.087
TBX1	0.189887	21.432	6.81848	112.867
OVOL1	0.035486	3.99479	6.81473	112.574
BAI1	0.115316	12.9063	6.80633	111.921
ADIRF	2.61995	292.808	6.80427	111.761
KHDRBS3	0.079328	8.82277	6.79726	111.219
LRRC9	0.0142475	1.54367	6.75952	108.347
ALOX5	0.0113065	1.21766	6.75082	107.696
PCDH1	0.0531525	5.67281	6.73778	106.727
ACE	0.0560595	5.96294	6.73292	106.368
BLNK	0.021447	2.27382	6.7282	106.02
SIGIRR	0.191723	19.9018	6.69773	103.805
BC014606	0.195416	20.0771	6.68286	102.741
SRPK3	0.193279	19.5291	6.6588	101.041
KHDRBS3	0.0747275	7.38188	6.62621	98.784
AK097934	0.033531	3.31217	6.62614	98.7793
RGS11	0.467448	44.5593	6.57478	95.3245
KLF15	0.0916365	8.60255	6.5527	93.8769
LOC654433	0.10155	9.5074	6.5488	93.6234
NAALAD2	0.286241	26.7556	6.54647	93.4723
CCDC64B	0.02986	2.78001	6.54073	93.1013
LEF1-AS1	0.0557525	5.17665	6.53684	92.8505
FSTL1|MIR198	0.856385	78.062	6.51022	91.1529
ZNF610	0.0775255	7.02065	6.50079	90.5593
CCDC64B	0.0367135	3.32279	6.49994	90.506
AK096792	0.048889	4.4124	6.49591	90.2533
EPN3	0.322836	28.9797	6.4881	89.7661
PCDHB10	0.069165	6.17294	6.47977	89.2494
TMEM176B	0.016253	1.42616	6.45529	87.7476
SEMA6A	0.108948	9.37762	6.42751	86.0743
CPLX3	0.051256	4.37706	6.4161	85.396
VILL	0.0369535	3.15499	6.41578	85.3773
ESRP1	0.388051	32.8367	6.40292	84.6195
PNPLA7	0.122062	10.0436	6.36253	82.2835
MARCKS	0.739156	60.7648	6.36121	82.2084
RIPPLY3	0.0495785	4.01691	6.34023	81.0211
STMN3	0.797006	64.1256	6.33016	80.4581
EMX1	0.013487	1.06618	6.30473	79.0521
ANKRD65	0.032348	2.54767	6.29936	78.7582
ENOX1	0.138878	10.8333	6.28551	78.0059
RIPPLY3	0.0552685	4.29118	6.27877	77.6425
EFNB2	0.234541	17.851	6.25002	76.1103
IL7	0.0162	1.23177	6.24859	76.0352
SYT5	0.029734	2.17013	6.18953	72.9849
DNAH2	0.0180395	1.30499	6.17674	72.3407
BAIAP2L2	0.560457	40.5314	6.17629	72.3186
NEU4	0.0185205	1.33813	6.17496	72.2515
INA	0.310269	22.3431	6.17016	72.0119
LMAN1L	0.0295815	2.11576	6.16033	71.5229
PABL	0.0314375	2.23794	6.15354	71.187
LINC00649	0.015423	1.0719	6.11894	69.4999
LOC100130417	0.361907	24.4738	6.07948	67.6246
NKX3-1	5.64398	379.934	6.07289	67.3167
FAM174B	1.34402	90.041	6.06596	66.9939
WDR93	0.030863	2.04368	6.04914	66.2177
SEZ6	0.0592175	3.90054	6.04151	65.8681
CPNE4	0.0441555	2.9051	6.03985	65.7925
SNAP91	0.024698	1.58265	6.0018	64.0799
NUPR1	1.78326	112.697	5.98179	63.1971
KCNK12	0.029882	1.88841	5.98175	63.1956
ZDHHC8P1	0.171219	10.761	5.97383	62.8493
PCDHB11	0.038412	2.38678	5.95736	62.1362
AP3B2	0.209825	13.0335	5.95689	62.1159
LOC145837|BC104435	0.073654	4.50726	5.93534	61.1951
GREB1	0.271148	16.5579	5.93229	61.0658
SMTNL2	0.018393	1.09888	5.90073	59.7444
DCDC2	0.0414435	2.45896	5.89076	59.3329
TP53INP1	1.18671	70.049	5.88333	59.028
POU5F1B	0.018618	1.09574	5.87906	58.8537
GYG2	0.064655	3.7644	5.86351	58.2229
SYTL2	0.546215	31.6187	5.85517	57.8869
SERPINF2	0.101963	5.88024	5.84976	57.6703
ILDR1	0.0510785	2.90901	5.83167	56.9517
GRIP2	0.276944	15.5881	5.81471	56.2861
LYPD6B	0.0794595	4.44291	5.80514	55.9142
CCDC78	0.54474	30.2704	5.79619	55.5685
KLK15	0.047639	2.64696	5.79605	55.5629
ACTL10	0.116571	6.43988	5.78775	55.244
CCDC152	0.335259	18.4967	5.78585	55.1716
TRIB1|AK022787	2.17249	119.857	5.78583	55.1706
LGALS3BP	0.637097	34.6317	5.76444	54.3587
C6orf132	0.182365	9.87814	5.75934	54.1669
SHC2	0.519513	27.9497	5.74953	53.7999
NPNT	0.118904	6.28235	5.72343	52.8352
EFCAB12	0.0386405	2.02435	5.7112	52.3894
LOC285626	0.1019	5.33244	5.70958	52.3304
MAML3	0.136747	7.12938	5.70419	52.1354
SNCB	0.0468025	2.43756	5.70271	52.0818
RDH16	0.100978	5.20387	5.68747	51.5347
TLX1	0.116145	5.96558	5.68267	51.3634
ZNF415	0.043978	2.24322	5.67264	51.0077
ZNF428	0.767324	39.1251	5.67211	50.989
VSTM2L	1.09338	54.4656	5.63847	49.8138
GALNT3	0.408752	20.1418	5.62283	49.2764
FRMD4B	0.03668	1.80644	5.62201	49.2485
C16orf92	0.038192	1.86428	5.6092	48.8133
MDK	5.97065	289.418	5.59912	48.4734
ANK3	0.041403	1.99614	5.59134	48.2126
SLC15A2	0.13535	6.47824	5.58084	47.8629
TCEA3	1.59462	75.0926	5.55739	47.0913
SNORD88A	0.231173	10.8098	5.54721	46.7604
MME	0.0536865	2.49712	5.53956	46.5129
FBP1	0.39135	18.1655	5.5366	46.4176
MCF2L	0.11499	5.32288	5.53263	46.2899
TMEM240	0.15441	7.1419	5.53147	46.2528
BDH1	0.24337	11.2471	5.53025	46.2139
ZNF577	0.720236	33.2688	5.52955	46.1915
TRAPPC6A	1.00904	46.2397	5.51808	45.8256
FAM134B	0.751134	34.3669	5.51581	45.7533
STEAP2	3.65551	165.138	5.49745	45.175
GSC	0.0319095	1.42878	5.48465	44.7759
TNRC6C-AS1|AK123771	0.189665	8.48049	5.48262	44.713
CYFIP2	0.211836	9.46459	5.48152	44.6789
SAMD13	0.172575	7.70506	5.48051	44.6476
AATK	0.205002	9.08318	5.46949	44.3079
CCDC154	0.10418	4.57427	5.45639	43.9074
ZNF660	0.023047	1.01006	5.45372	43.8263
AX746920	0.182878	8.01355	5.45349	43.8191
CRYBA2	0.0485035	2.12297	5.45185	43.7693
LRRC4	0.0279585	1.22093	5.44855	43.6695
TDRD6	0.0529255	2.29671	5.43946	43.3951
RAB25	0.115639	5.01648	5.43897	43.3805
SLC16A14	0.0563385	2.42259	5.42629	43.0007
LRRC16B	0.0507495	2.18084	5.42535	42.9727
COL7A1|MIR711	0.261532	11.1933	5.41951	42.7991
DPY19L2P4	0.107943	4.61863	5.41912	42.7877
SAMD13	0.157756	6.70545	5.40957	42.5052
PMEPA1	5.33457	225.171	5.39951	42.2098
AK128361	2.04242	85.6313	5.38979	41.9265
SEPP1	0.742098	31.0937	5.38887	41.8997
MESP1	3.3919	141.868	5.38631	41.8255
DDX11L9	0.044278	1.82678	5.36657	41.2571
HMP19	0	20.5568	5.36154	41.1135
PRSS3	0.35336	14.4503	5.35381	40.8939
RASSF6	0.103345	4.20154	5.34539	40.6557
SIM2	1.62418	65.9758	5.34416	40.6211
CHD5	0.0995835	4.00693	5.33045	40.2369
CA12	0.683975	27.3812	5.3231	40.0324
NME5	0.036051	1.43565	5.31552	39.8228
PHF21B	0.343207	13.5133	5.29916	39.3737
PDZD4	0.362517	14.1566	5.28728	39.0508
PCDHB8	0.0906705	3.53734	5.28589	39.0132
ST14	1.30329	50.774	5.28386	38.9584
TBX3	1.3482	52.2411	5.27608	38.7489
COL28A1	0.0303225	1.16099	5.25883	38.2882
TMSB15A	0.175503	6.65129	5.24407	37.8986
KLHDC9	0.125597	4.7287	5.23457	37.6498
BMPR1B	0.378972	14.0643	5.2138	37.1116
HID1	1.10056	40.4767	5.20079	36.7784
ATG9B	0.0700455	2.53503	5.17756	36.1911
GOLGA7B	0.0396335	1.41511	5.15805	35.705
PKIA	0.464821	16.5678	5.15556	35.6434
HAGHL	0.826148	29.4118	5.15385	35.6011
SOD3	0.029035	1.0274	5.14506	35.3849
COL26A1	0.187354	6.5878	5.13596	35.1623
MFSD4	0.232394	8.04187	5.11289	34.6045
CWH43	0	17.2604	5.1094	34.5209
EML6	0.297359	10.2644	5.1093	34.5187
SH3RF1	1.66692	57.4737	5.10764	34.4789
IGSF9	0.354587	12.2094	5.1057	34.4326
PACSIN1	0.2703	9.29709	5.10415	34.3955
ACPT	0.183214	6.28991	5.10144	34.331
SYT7	0.88491	30.081	5.08718	33.9933
AK056486	0.524803	17.6136	5.06877	33.5624
OGDHL	0.561049	18.74	5.06185	33.4017
NDRG1	10.4938	346.64	5.04583	33.0329
UCN2	0.0863625	2.83869	5.03868	32.8695
DPYSL4	0.591171	19.3611	5.03344	32.7503
C16orf86	0.27245	8.81226	5.01545	32.3446
AK126616	0.153836	4.95687	5.00997	32.2218
KCNH2	0.195231	6.21689	4.99294	31.8439
HAVCR1P1	0.0502815	1.59158	4.98429	31.6535
EPS8L1	0.156818	4.91079	4.96879	31.3152
KIAA1244	0.75303	23.5224	4.96518	31.237
GNMT	0.139599	4.34879	4.96126	31.1521
HSH2D	0.190521	5.92948	4.95988	31.1225
SLC7A2	0.715277	22.2587	4.95972	31.119
RINL	0.090559	2.80237	4.95165	30.9452
TMEM63C	0.170207	5.26033	4.94979	30.9055
SCN3B	0.047455	1.4371	4.92046	30.2835
MLPH	1.00881	30.1022	4.89915	29.8395
ZNF615	1.93748	57.6647	4.89543	29.7627
CACNA1D	0.12576	3.73737	4.89328	29.7183
SMPD3	0.633925	18.7468	4.88618	29.5725
STEAP1	9.5005	280.77	4.88524	29.5532
SYNE4	0.994498	28.9682	4.86436	29.1285
SDC2	0.104854	3.03692	4.85616	28.9634
SYP	0.6199	17.948	4.85564	28.953
AX747191	0.072977	2.10411	4.84962	28.8324
SRMS	0.123827	3.5623	4.84641	28.7684
CCDC74A	2.93651	84.3219	4.84373	28.715
NDRG1|AX746885	4.33335	123.978	4.83845	28.6101
UTS2	0.066249	1.88798	4.8328	28.4983
NFASC	0.236324	6.62709	4.80954	28.0424
DEGS2	0.563068	15.7544	4.8063	27.9795
NKPD1	0.0412055	1.14733	4.7993	27.8441
SCIN	0.118316	3.29104	4.79782	27.8156
RLTPR|DL491203	0.595381	16.5488	4.79677	27.7954
FAM57B	0.207018	5.72672	4.78988	27.6628
PDE9A	3.11389	86.0482	4.78835	27.6337
FLJ20021	1.97198	54.1861	4.78021	27.4781
CECR6	0.196468	5.37662	4.77433	27.3664
AK057766	0.059695	1.633	4.77377	27.3557
N4BP2L1	0.114942	3.14275	4.77305	27.3421
TTR	0	13.6223	4.7679	27.2447
SLC7A10	0.0450215	1.21368	4.75262	26.9577
C7orf63	0.242613	6.53533	4.75153	26.9373
SNORD88C	3.52022	94.5044	4.74664	26.8461
TTC18	0.233725	6.27081	4.74577	26.8299
KRTCAP3	0.95145	25.303	4.73303	26.5941
SYN1	0.070573	1.8766	4.73286	26.5908
HCLS1	0.0420505	1.1177	4.73227	26.58
ENG	0.572165	15.1986	4.73137	26.5634
FAM211B	1.19706	31.4246	4.71433	26.2515
DUSP2	0.753663	19.5924	4.70023	25.9962
STAP2	0.489526	12.5806	4.68368	25.6996
UNC5A	0.217225	5.57473	4.68164	25.6634
B4GALNT4	1.80995	46.3871	4.6797	25.629
PRR15L	0.211796	5.41391	4.67592	25.5618
AX748052	0.104834	2.67878	4.67539	25.5525
FERMT3	0.580818	14.8095	4.6723	25.4977
CBR4	2.20665	56.0514	4.66682	25.4011
FZD8	0.276482	7.01464	4.66511	25.371
RAB11FIP4|MIR4724	0.620918	15.733	4.66325	25.3384
LOC100130705	0.143174	3.60886	4.65569	25.206
FHDC1	0.11154	2.80675	4.65327	25.1637
ACRBP	0.145233	3.65261	4.65249	25.15
MUC20|KIAA1359	0.122444	3.07121	4.64861	25.0826
TC2N	0.485484	11.9969	4.62709	24.7112
DPP4	0.504391	12.2282	4.59953	24.2435
DQ590126	0.045904	1.11265	4.59924	24.2387
GNG2	0.131888	3.18643	4.59455	24.1601
AK125858	0.114879	2.77208	4.59277	24.1303
CACNA1B	0.637555	15.3694	4.59137	24.1068
DHRS7	12.8171	307.273	4.58338	23.9737
RAB20	2.30388	54.9866	4.57695	23.867
TDRD1	0	11.879	4.57034	23.7579
TTC6	0.465431	11.0428	4.5684	23.726
LINGO3	0.090467	2.14288	4.56602	23.6869
CAMK2N1	2.69595	63.4736	4.55729	23.544
NUDT11	0.117238	2.74381	4.54866	23.4036
ONECUT2	0.106743	2.48755	4.54251	23.3041
AF339817	0.531402	12.3811	4.54219	23.2989
SLC8A2	0.0837555	1.9488	4.54026	23.2677
AK056098	0.715163	16.4489	4.52357	23.0002
HMGN2P46	0.196207	4.50036	4.51959	22.9368
CATSPER2	0.216855	4.9708	4.51868	22.9223
DTX1	0.048841	1.11655	4.51482	22.861
AX747684	0	11.4235	4.51393	22.8469
OVOL2	0.316798	7.22467	4.51129	22.8053
HOXA13	0.622117	14.0992	4.50228	22.6632
AGAP11	0.232179	5.24784	4.49841	22.6025
IRX5	0.105401	2.36646	4.48878	22.4521
ASZ1	0	11.2018	4.48566	22.4036
PLCH2	0.0543365	1.21639	4.48454	22.3862
VWA5B2	0.234741	5.19453	4.46786	22.1288
ZNF614	1.723	38.0784	4.46597	22.1
TP73	0.149336	3.29133	4.46203	22.0397
SLC37A1	1.08655	23.8496	4.45614	21.9499
AL157440	2.27565	49.8509	4.45327	21.9063
SLC6A8	1.46026	31.8397	4.44653	21.8042
ZNF649	1.01634	22.0195	4.43732	21.6653
SH3PXD2A	0.13876	2.99907	4.43385	21.6133
ZNF501	0.060426	1.30141	4.42877	21.5373
EPHA1	0.102454	2.20171	4.42558	21.4898
NPIPL2	0.860511	18.4486	4.42217	21.4391
NPDC1	9.98396	213.789	4.42043	21.4132
BSN	0.158295	3.37658	4.41487	21.3309
KCNQ1	0.150645	3.17796	4.39888	21.0958
TRNA_Cys	0	10.4877	4.39062	20.9754
LOC100128338	1.66354	34.8463	4.38867	20.947
HIST1H4E	0.053814	1.12056	4.3801	20.8228
AX746575	0.12884	2.67296	4.37478	20.7463
XDH	0.058404	1.20448	4.3662	20.6233
MAL2	4.34694	89.1664	4.35843	20.5124
SLC43A1	0.553897	11.2844	4.34857	20.3728
SLC52A3	0.23321	4.69173	4.33042	20.118
AL355711	0.0919135	1.84853	4.32996	20.1116
VTN	0.48071	9.66259	4.32917	20.1006
RAMP1	5.29333	106.088	4.32494	20.0417
FLRT1	0.58299	11.6708	4.32329	20.0189
SSBP3	1.971	39.3799	4.32046	19.9797
TRPV6	0	9.97958	4.31898	19.9592
BC049825|BC040684	0.181773	3.60435	4.30953	19.8289
SH3GL3	0.206123	4.08497	4.30875	19.8181
NRCAM	0.183054	3.62573	4.30793	19.8069
PLXNB1	1.04019	20.5145	4.30172	19.7218
VGF	2.50084	49.2929	4.30089	19.7105
DNAJC12	0.333531	6.52975	4.29114	19.5777
HTRA3	0.11136	2.17792	4.28965	19.5575
TMEM229B	0.143737	2.79983	4.28384	19.4788
GSTT2	0.63174	12.2776	4.28056	19.4346
TRIB2	0.476874	9.21682	4.27259	19.3276
TSPAN1	1.81097	34.788	4.26375	19.2096
TM7SF2	7.89464	151.399	4.26134	19.1775
C7orf61	0.117533	2.25336	4.26093	19.1721
INSM1	0	9.46847	4.24313	18.9369
EFCAB4A	0.68363	12.9335	4.24175	18.9188
MARC1	2.60915	49.3451	4.24125	18.9123
PRIMA1	0.0700095	1.3215	4.23848	18.876
JAKMIP1	0.114172	2.13849	4.22731	18.7304
FES	0.121653	2.27317	4.22385	18.6856
SLC16A8	0.147829	2.74564	4.21514	18.5731
PLA2G4C	0.46002	8.50695	4.20887	18.4926
MAP7|AB073649	0.55797	10.3138	4.20825	18.4845
DNAH5	0.27469	5.07621	4.20788	18.4798
HSD17B6	1.37856	25.4327	4.20545	18.4487
PRRG2	0.293917	5.42093	4.20506	18.4438
MARCKSL1	18.5107	341.4	4.20503	18.4434
MIR4749	0.212468	3.90291	4.19923	18.3694
PYGM	0.151466	2.78193	4.19903	18.3668
RHBDL1	0.323177	5.92551	4.19654	18.3352
HOXA9|HOXA10-HOXA9	1.10732	20.1282	4.18408	18.1774
CALD1	0.988309	17.8695	4.17639	18.0809
CLEC3B	0.240785	4.3368	4.17081	18.0111
SUSD4	0.215359	3.82405	4.15028	17.7566
GAL3ST2	0.070902	1.25645	4.14738	17.721
CXCR6	0.114819	2.02719	4.14205	17.6555
PCDHB3	0.243792	4.29372	4.13851	17.6122
CNIH2	0.506516	8.91541	4.13762	17.6014
PCDHB4	0.0852325	1.49955	4.13699	17.5937
AX746851	1.60443	28.0858	4.12971	17.5051
ZNF853	0.117324	2.04648	4.12457	17.4429
RAP1GAP	2.068	36.0636	4.12424	17.4389
MMP28	0.095868	1.66906	4.12184	17.4099
FBXL16	0.494356	8.59382	4.11968	17.3839
FRY	0.083675	1.44321	4.10834	17.2478
HPX	0.165982	2.85563	4.10471	17.2044
CPLX1	1.01	17.294	4.09785	17.1228
CRMP1	0.749862	12.7763	4.0907	17.0382
REPS2	0.241238	4.0933	4.08474	16.9679
TMEM151A	0.26529	4.4784	4.07734	16.8811
SPINK5	0.472332	7.97274	4.0772	16.8795
C15orf59	0.080298	1.35493	4.07671	16.8737
IFITM3	0.663909	11.1542	4.07046	16.8008
NFIX	2.22579	36.927	4.05229	16.5905
HIST1H2BG	0.171187	2.83631	4.05037	16.5685
HV593096	1.85221	30.6686	4.04944	16.5579
NRN1L	0.127837	2.11589	4.04888	16.5514
TNFRSF18	0.313578	5.16505	4.04189	16.4713
FAAH	3.24836	53.3043	4.03647	16.4096
DDC	0.0737505	1.20859	4.03452	16.3875
PPM1K	0.283533	4.63744	4.03174	16.3559
MYO6	2.50269	40.7715	4.02601	16.2911
AL833346	0.317904	5.15045	4.01804	16.2013
HOXA11-AS|LOC402470	1.62816	26.2314	4.00998	16.1111
BC031953	0.22655	3.63733	4.00498	16.0553
RBM47	1.68272	26.9768	4.00285	16.0316
RASIP1	0.0855395	1.37083	4.00231	16.0257
ELK4|SLC45A3	4.90628	78.2837	3.99601	15.9558
CAB39L	1.21481	19.3255	3.9917	15.9083
THRB	0.477029	7.53764	3.98196	15.8012
FAAH2	0.369395	5.8142	3.97634	15.7398
CDH1	2.61575	41.0976	3.97376	15.7116
ARAP3	1.04772	16.4602	3.97366	15.7105
NCRNA00185	0.494539	7.75097	3.97022	15.6731
BMF	0.422896	6.61977	3.96841	15.6534
BC016751	0.179762	2.81134	3.9671	15.6392
TPM3P9|ZNF761	3.16778	49.4485	3.96438	15.6098
FGFRL1	16.3516	254.966	3.9628	15.5927
NEURL3	0.0776515	1.20747	3.95883	15.5499
GPR143	0.083373	1.29382	3.95591	15.5184
CDO1	0	7.73419	3.95125	15.4684
GPRIN2	2.07064	31.9101	3.94587	15.4108
CCNG2	1.45556	22.4258	3.94551	15.407
ST6GALNAC1	0	7.70222	3.94527	15.4044
C9orf172	1.20477	18.5073	3.94127	15.3617
DKFZp686B07190|ANKRD10	8.55392	130.815	3.9348	15.293
ATP1A3	1.90146	29.0666	3.93419	15.2865
PCDHB12	0.0657845	1.00143	3.92817	15.2228
ZKSCAN7	0.148063	2.25166	3.9267	15.2074
intersectin 1 long form	0.154023	2.33249	3.92065	15.1437
ENTPD2	0.219284	3.31736	3.91917	15.1282
S100Z	0	7.55543	3.91751	15.1109
DMGDH	0.0898255	1.35474	3.91475	15.0819
CREB3L4	4.8569	72.3323	3.89653	14.8927
PRG2|SLC43A3|BC064137	0.148587	2.19998	3.88811	14.806
MAPK8IP2	1.07743	15.9485	3.88776	14.8024
UAP1L1	1.98919	29.3373	3.88249	14.7484
SBK1	0.44139	6.50925	3.88236	14.7472
PAX8	0.0684865	1.00846	3.88019	14.7249
CARS2	8.70308	127.587	3.87381	14.66
TMEM198	0.713903	10.4586	3.87281	14.6498
SYTL1	1.103	16.0848	3.86619	14.5828
BC039477	0	7.27491	3.86293	14.5498
PCSK1N	1.06449	15.3988	3.85458	14.4658
EPPK1	0.180882	2.6148	3.85359	14.4559
TUBA3D	0.428423	6.14988	3.84345	14.3547
NFASC	0.230807	3.29282	3.83456	14.2665
BGN	0.0791155	1.12835	3.83411	14.2621
PER2	0.229103	3.25435	3.8283	14.2047
DNALI1	0.074947	1.06425	3.82782	14.2
GSTT2	1.27582	18.0961	3.82618	14.1839
C12orf56	0.207018	2.92736	3.82177	14.1406
GATA2	8.88842	125.387	3.81832	14.1068
C1orf172	0.609795	8.59957	3.81787	14.1024
SPTBN2	4.4605	62.3866	3.80596	13.9865
SLC25A27	1.11161	15.5357	3.80486	13.9758
HSD17B8	0.681373	9.52175	3.80471	13.9744
BEND4	0.740608	10.3431	3.80381	13.9656
MAST1	0.511324	7.12462	3.8005	13.9337
STYK1	0.75405	10.4449	3.79199	13.8517
PDE2A	0.127854	1.76826	3.78976	13.8303
ZNF876P	0.117193	1.61953	3.78862	13.8194
SERP2	0	6.89461	3.78547	13.7892
ENDOD1	4.38783	60.2501	3.77938	13.7312
CDK19	3.0067	40.9927	3.76911	13.6338
ZNF613	1.38805	18.8682	3.76483	13.5934
MAOA	1.5771	21.4362	3.7647	13.5922
PRRT4	0.324592	4.40275	3.76171	13.564
SRRM3	0.656982	8.83838	3.74986	13.453
MCCC2	17.0651	229.414	3.74883	13.4434
LGI1	0	6.70656	3.74557	13.4131
MAN1C1	0.170747	2.28395	3.7416	13.3762
TMEM125	0	6.65678	3.73482	13.3136
FOXP1	0.619941	8.2085	3.72692	13.2408
CCDC110	0.184207	2.43879	3.72677	13.2394
OVGP1	0.555218	7.33416	3.7235	13.2095
5S_rRNA	0	6.59338	3.72102	13.1868
JAG1	0.38039	5.01072	3.71947	13.1726
WNT8B	0.10913	1.4364	3.71834	13.1623
AX748212	0.463928	6.10348	3.71766	13.1561
ADAMTSL3	0.207292	2.72429	3.71615	13.1423
BC025370	0	6.56902	3.71568	13.138
SLC4A3	0.859539	11.2236	3.70683	13.0577
GDF1|CERS1	1.53058	19.8714	3.69855	12.983
RFPL2	0.781262	10.1383	3.69786	12.9768
KLHL3	0.179654	2.31246	3.68613	12.8717
RAB3A	0.829995	10.6271	3.6785	12.8038
FUT1	0.232292	2.97317	3.67799	12.7993
MYO1G|BC041623	0.094125	1.20355	3.67658	12.7868
KIAA1875	0.425046	5.4301	3.67529	12.7753
CDC42BPG	1.28681	16.4328	3.6747	12.7702
NINL	0.889174	11.3464	3.67362	12.7606
AMDHD2	0.515911	6.56912	3.67051	12.733
SYCP2	1.56582	19.8672	3.6654	12.688
LGALS4	0.132016	1.66862	3.65986	12.6395
C19orf48	63.9723	808.286	3.65935	12.6349
KALRN	0.139399	1.75906	3.65751	12.6189
BC033260	0.227859	2.87254	3.65611	12.6066
MEGF6	0.830391	10.4571	3.65455	12.593
CEMP1	0.607739	7.65279	3.65446	12.5922
AK096766	0	6.28893	3.65281	12.5779
FGFR3	0.588391	7.39968	3.65261	12.5761
CDK5R2	0.141684	1.77756	3.64915	12.546
BC010924|MALAT1	16.575	207.631	3.64694	12.5268
MAP2	0.601687	7.52026	3.6437	12.4986
GNA14	0.0830645	1.03769	3.643	12.4926
ARVCF	2.18882	27.2794	3.63959	12.4631
PGBD5	0.30837	3.84217	3.63919	12.4596
HERC3	0.478047	5.87436	3.61921	12.2883
AF075112	0.189784	2.32954	3.61762	12.2747
TOX3	0	6.13527	3.61713	12.2705
AK097590	1.16733	14.3107	3.61581	12.2594
L3MBTL3	0.748928	9.17705	3.61513	12.2536
TRNA_Ala	0.417102	5.11089	3.6151	12.2533
LOC284837	0.178749	2.18811	3.61368	12.2412
FAM104B	0.557803	6.82763	3.61356	12.2402
FKBP10	4.15784	50.7792	3.61033	12.2129
NPPC	0.0946925	1.14746	3.59905	12.1178
TRIM36	0.55452	6.70907	3.5968	12.0989
TFF3	0	6.03318	3.59292	12.0664
MYRIP	0.417118	5.03056	3.59219	12.0603
AK055981	0.948252	11.39	3.58635	12.0116
ADRB1	1.00439	12.0314	3.58241	11.9788
MACROD1	3.2889	39.3093	3.57919	11.9521
FAM155B	0.824212	9.79715	3.57128	11.8867
MAP6	0.128416	1.526	3.57086	11.8833
DPY19L2	2.16751	25.7122	3.56834	11.8626
CEND1	0.112661	1.32542	3.55638	11.7646
COL9A3	0.174732	2.05417	3.55534	11.7561
MANSC1	1.02965	12.0816	3.55259	11.7337
HV593178	1.2525	14.6659	3.54959	11.7093
PIK3IP1	0.183546	2.1449	3.5467	11.6859
PPP3CA	8.19673	95.5757	3.54352	11.6602
NAIP	0.276618	3.21995	3.54107	11.6404
AMT	0.564186	6.54185	3.53546	11.5952
ARHGEF37	1.1309	13.0909	3.53302	11.5756
SLC22A3	0.757508	8.76251	3.53201	11.5676
PP14571	0.268415	3.10063	3.53002	11.5516
MGST2	4.49967	51.9237	3.5285	11.5394
LOC644172	0.140665	1.62236	3.52775	11.5335
AK054990	0.327427	3.76721	3.52425	11.5055
GFI1	0.0889575	1.02194	3.52205	11.488
CDC42EP5	0.0972205	1.11	3.51315	11.4173
TRNA_His	0	5.70781	3.51294	11.4156
SEMA3B	0.740633	8.39992	3.50355	11.3415
LOC283587	0	5.66648	3.50245	11.333
ZNF132	0.242449	2.74684	3.50203	11.3296
ANKRD13B	4.32543	48.8027	3.49604	11.2827
COL11A2	0.41171	4.61838	3.48769	11.2176
LNX1	0.499404	5.59786	3.4866	11.2091
PLEKHH1	2.5618	28.532	3.47735	11.1375
CDS1	0.562555	6.19829	3.4618	11.0181
DUSP8	0.528815	5.78516	3.45152	10.9398
ACAP3	3.33444	36.4103	3.44883	10.9195
MARCH9	1.00037	10.923	3.44876	10.9189
ENG	1.29216	14.0895	3.44676	10.9038
ADARB1	1.50378	16.3867	3.44585	10.8969
NEFL	1.51697	16.525	3.44538	10.8934
RHPN1	3.98733	43.3623	3.44295	10.875
BC063788	1.00513	10.8937	3.43804	10.8381
SLC25A34	0.192208	2.08173	3.43704	10.8306
SHROOM2	0.329071	3.54116	3.42776	10.7611
MAPK8IP1	1.91339	20.5835	3.42729	10.7576
AK130329	1.65989	17.8559	3.42724	10.7573
RALGDS|KIAA1308|GBGT1	2.32056	24.9305	3.42537	10.7433
ABCG1	0.177318	1.90041	3.42191	10.7176
LOC643669	0.232758	2.49201	3.42041	10.7065
RTKN2	0.299001	3.19397	3.41713	10.6821
TEX29	0.127213	1.35243	3.41024	10.6313
KIAA0408|SOGA3	0.612605	6.47128	3.40102	10.5635
ITIH4|DKFZp686G21125	0.356254	3.75812	3.39904	10.549
SLC16A10	0.415206	4.36862	3.39528	10.5216
PLA2G6	1.03441	10.878	3.39453	10.5161
IRF6	0.701979	7.32929	3.38417	10.4409
U6	0.141556	1.47027	3.37664	10.3865
AK055250	0.124342	1.29012	3.37512	10.3755
LCN12	0.319584	3.30893	3.3721	10.3539
EPB41L4B	2.32787	24.0884	3.37126	10.3478
SPINT1	4.49101	46.4716	3.37124	10.3477
COBLL1	0.713159	7.3702	3.36941	10.3346
AK056623	1.14918	11.7067	3.34866	10.187
TMED6	0.967089	9.83188	3.34575	10.1665
DZIP1|AK094990	0.267323	2.71698	3.34535	10.1637
DLGAP3	0.172125	1.74865	3.34471	10.1592
CEL	0.402695	4.0906	3.34455	10.1581
NXPH4	0.792845	8.04951	3.34379	10.1527
SCAMP5	5.63055	57.1449	3.34328	10.1491
CAMKK1	0.949391	9.61739	3.34057	10.1301
ABCG1	0.299516	3.01963	3.33367	10.0817
NXPH4	0.706624	7.11132	3.3311	10.0638
FNIP2	0.776859	7.80745	3.32913	10.05
C20orf201	0.11872	1.19102	3.32657	10.0322
SOX4	4.01787	40.3008	3.3263	10.0304
ZNF432	2.29668	23.0283	3.32579	10.0268
SYNGAP1	1.48603	14.873	3.32317	10.0086
GGT1	0.402933	4.02571	3.32063	9.99102
AK310228	1.64114	16.3855	3.31965	9.98419
MIR4763	1.32017	13.173	3.31879	9.97827
POU5F1	0.213213	2.12722	3.3186	9.97697
HOXC4	0.848594	8.45434	3.31655	9.96276
BTNL9	1.82228	18.1341	3.31489	9.95134
PCDHB15	0.185399	1.84416	3.31426	9.94699
SOX9	1.99698	19.8308	3.31185	9.93041
ANO7	0.628156	6.20542	3.30433	9.87879
UPF3A	0.946523	9.33697	3.30224	9.86449
LAG3	0.343855	3.38744	3.30032	9.85137
SLC9A3	1.09115	10.7477	3.30011	9.84991
FZD4	1.05663	10.3999	3.29902	9.84249
CARKD	11.0498	108.312	3.29309	9.80209
YPEL3	0.95526	9.36284	3.29298	9.80135
ZNF785	0.208705	2.03991	3.28897	9.77413
PDE8B	1.01181	9.76678	3.27095	9.65283
SLC4A4	0.78015	7.51693	3.26832	9.63524
FBXO32	0.158896	1.5292	3.26662	9.6239
TMEM74B	0.593579	5.69684	3.26265	9.59746
TAS2R19	0.298548	2.86501	3.26251	9.5965
MIR5004	0.208	1.99578	3.2623	9.59509
SLC25A29	7.03093	67.3922	3.2608	9.58511
PYROXD2|MIR1287	0.662327	6.3483	3.26075	9.58484
SESN3	5.6611	53.9969	3.25372	9.53824
SNHG8	28.5511	272.325	3.25371	9.53817
TTC12	1.62892	15.5102	3.25123	9.5218
NMNAT2	0.832589	7.92245	3.25027	9.51544
RUNDC3A	0.261817	2.48535	3.24682	9.49271
LOC100506013	0	4.74478	3.24634	9.48955
SLC25A29	6.36874	60.2987	3.24305	9.46791
C1QTNF1	0.114105	1.08015	3.24279	9.46625
KREMEN2	0.618773	5.85309	3.24172	9.45918
TAS2R31	0.243182	2.29555	3.23873	9.43964
AX748330	0.503673	4.73474	3.23272	9.40041
JMJD7|JMJD7-PLA2G4B|PLA2G4B	2.03361	19.079	3.22987	9.38184
DERL3|AK096976	0.269629	2.52077	3.22482	9.34903
MLLT4-AS1	0.162398	1.51819	3.22475	9.34861
EPCAM	17.2294	160.339	3.21818	9.30613
NEAT1	19.0921	177.656	3.21804	9.30521
HNF4G	0.179171	1.66127	3.21287	9.27193
CYP2W1	0.156471	1.44967	3.21175	9.26477
MSL3P1	0	4.63142	3.21145	9.26284
MAMDC4	2.02501	18.7543	3.21122	9.26131
SAP25	1.0359	9.57935	3.20905	9.24741
AOX1	0.275066	2.53978	3.20686	9.23336
PPFIA3	0.8598	7.92813	3.20491	9.22089
ABAT	0.168876	1.54868	3.19701	9.17056
SRGAP3	0.201472	1.84701	3.19654	9.16757
NRARP	2.26511	20.6936	3.19153	9.13581
AADAT	1.76799	16.1497	3.19133	9.1345
EFNB3	0.39078	3.54967	3.18326	9.08356
PELI2	0.330704	2.98818	3.17566	9.03582
NPPA	0.246016	2.20995	3.16719	8.98296
TMEM25	1.77264	15.8966	3.16475	8.96775
CD82	1.17656	10.546	3.16405	8.9634
CLDN7	2.18651	19.5686	3.16184	8.9497
CEACAM19	0.567456	5.05994	3.15654	8.91688
ARRDC4	0.490441	4.36357	3.15335	8.89722
DNAJC4	7.02872	62.5134	3.15283	8.894
AK097590|BX537909	0.581516	5.15064	3.14686	8.85726
OSBPL5	0.824101	7.28864	3.14476	8.84436
MIR219-1	0.122554	1.08304	3.14361	8.83732
PPAP2A	8.29379	73.2505	3.14274	8.83197
PHYHIPL	0	4.40226	3.13825	8.80453
TSNARE1	1.38321	12.0421	3.12199	8.70591
CBX2	1.53842	13.312	3.1132	8.65302
ZNF300	0	4.32266	3.11192	8.64532
BC013821	2.35707	20.3433	3.10949	8.63076
SOGA3	0.750247	6.47287	3.10897	8.62765
DQ582763	0	4.31312	3.10873	8.62625
TMEM30B	0.735208	6.33479	3.10707	8.61632
PTPRCAP	0.956929	8.23393	3.1051	8.60453
RASL10A	0.121125	1.04136	3.1039	8.59739
GUCY1B3	0.571362	4.88119	3.09476	8.54309
KIAA1984	1.66022	14.1436	3.0907	8.51912
FLJ22184	1.03124	8.78248	3.09024	8.51639
SLC2A12	0.447574	3.8117	3.09024	8.51636
AF090102	0.645713	5.49818	3.08999	8.5149
RELL2	3.83299	32.6305	3.08968	8.51308
GPRC5D	0.588893	5.01288	3.08956	8.51238
CRY2	1.00463	8.52267	3.08465	8.48343
AK096219	0.179653	1.52355	3.08415	8.48051
FAM117B	1.23972	10.5103	3.08372	8.47799
SNED1	0.392558	3.3279	3.08363	8.47748
MNX1	0.725028	6.14569	3.08347	8.47648
C2CD4C	0.296724	2.51374	3.08264	8.47166
CD27-AS1	2.90537	24.5948	3.08156	8.46529
GPR35	0.385487	3.25546	3.07811	8.44506
ANKLE1	0.174819	1.47481	3.0766	8.43621
BC048192	1.5366	12.9566	3.07587	8.43196
RAB17	3.12379	26.3121	3.07436	8.42313
MIR93	0.755048	6.35864	3.07408	8.4215
RIPK4	0.891269	7.44965	3.06324	8.35848
HEXDC	3.1223	26.0721	3.06183	8.35029
TESK2	1.03468	8.6393	3.06173	8.34973
PPFIBP2	0.649563	5.41767	3.06013	8.34048
KIF5C	2.41981	20.1634	3.05877	8.33264
SMPDL3A	1.73771	14.4665	3.05746	8.32505
PLCB4	1.96108	16.3177	3.05672	8.32079
ZNF493	0.313765	2.6025	3.05214	8.29442
PTPRU	0.295154	2.44724	3.05161	8.29139
ELL2	4.10018	33.9483	3.04958	8.27973
FOXH1	1.43393	11.8665	3.04885	8.27551
ATAD3C	0.402984	3.32441	3.0443	8.24948
TMEM59L	0.162011	1.33359	3.04115	8.23147
BC033528	0.364477	2.99733	3.03978	8.22366
EFEMP2	0.602523	4.95301	3.03922	8.22046
MAP2K6	0.330208	2.7105	3.03711	8.20847
CRTC1	1.76894	14.5135	3.03644	8.20467
LOC100505738|MIR4458	0	4.10025	3.03571	8.20051
LOC642778	0.733705	6.00468	3.03281	8.18405
BCAM	22.3803	182.725	3.02937	8.16456
NOXA1	2.87783	23.4937	3.02922	8.1637
ACRC	0.164739	1.34029	3.0243	8.13588
RGL2	7.11054	57.7944	3.0229	8.12799
HIST1H2BH	0	4.05813	3.02081	8.11625
GAMT	3.93815	31.9559	3.02049	8.11445
CRELD1	4.81921	39.029	3.01768	8.09863
LOC284581	0.290443	2.35093	3.0169	8.09427
LOXL1	0.447438	3.61851	3.01563	8.08717
LOC388849	0.703347	5.68723	3.01542	8.08595
RAB24	6.85716	55.4426	3.01531	8.08535
EYA2	0	4.04046	3.01452	8.08092
SEPT5-GP1BB	3.42358	27.6497	3.01368	8.07624
LRP3	2.91979	23.5552	3.01211	8.06742
ADAMTS1	0	4.03343	3.01201	8.06685
PTK2B	1.4126	11.362	3.00779	8.04329
PRPH	0.62365	5.01223	3.00664	8.03693
COL5A2	0.197047	1.582	3.00514	8.02854
AIF1L	3.16045	25.372	3.00504	8.02797
NPY4R	0.129687	1.03962	3.00295	8.01638
C17orf76-AS1	72.7502	583.132	3.0028	8.01554
GJB2	0.217796	1.74154	2.99931	7.99618
EIF4EBP3	3.80118	30.3849	2.99884	7.99355
NAPA	7.42965	59.3817	2.99865	7.99254
L1CAM	0.225459	1.80143	2.9982	7.99002
BC136808	0.263808	2.10672	2.99744	7.98584
GPCPD1	0.840156	6.70454	2.99641	7.98011
MIRLET7B	0.978549	7.80744	2.99613	7.97859
ARHGEF7	5.56487	44.1424	2.98775	7.93233
CCDC28B	1.58688	12.5707	2.9858	7.92164
SEPT5-GP1BB	2.43415	19.2628	2.98433	7.91356
DCLK2	0.236447	1.86546	2.97994	7.88955
LOC148709	0.14312	1.12888	2.97959	7.88763
LOC646214	0.939812	7.37483	2.97217	7.84713
RAPGEFL1	1.34659	10.5236	2.96625	7.81501
AVIL	0.492231	3.83705	2.96259	7.79524
HBT8	1.85513	14.4581	2.96229	7.79359
DOPEY2	2.41853	18.819	2.95999	7.78119
UNC13D	0.408938	3.18091	2.95949	7.77846
PCBP3	0.161259	1.25356	2.95858	7.77356
SPTBN2	5.63717	43.7912	2.9576	7.76829
EFNA2	0.155508	1.2076	2.95708	7.76549
HS3ST1	0.215809	1.67585	2.95706	7.76541
ACADL	0.143836	1.11613	2.95601	7.75976
AX746995	0.243419	1.8861	2.95389	7.74838
JB137814	370.258	2867.92	2.9534	7.74573
TXNDC16	2.60754	20.1947	2.95322	7.74473
CAPS	1.016	7.86607	2.95274	7.74217
HEMK1	1.4688	11.3674	2.95219	7.73924
VWA1	4.481	34.6728	2.95191	7.73774
OBSL1	2.78165	21.5139	2.95125	7.73421
PBLD	0.754213	5.8318	2.9509	7.73229
SIX2	0.266402	2.05465	2.94721	7.71259
JA429831	135.615	1043.4	2.9437	7.69383
SULT4A1|AX747137	0.692851	5.32999	2.94352	7.69284
ACSM3	1.50943	11.5928	2.94116	7.68027
DEPTOR	1.02666	7.88308	2.9408	7.67837
ARHGAP4	0.325614	2.49948	2.94039	7.67621
GPR160	3.36668	25.8261	2.93943	7.6711
CAPRIN2	3.74005	28.6709	2.93846	7.66591
PTP4A3|AK311257	3.51815	26.9578	2.93782	7.6625
C6orf163	0.307467	2.35572	2.93766	7.6617
SLC26A1	0.826646	6.33065	2.93701	7.65824
LOC284578	0	3.82856	2.9368	7.65713
CD302|LY75-CD302|LY75	0.734575	5.61251	2.93367	7.64049
BSPRY	1.02323	7.7949	2.9294	7.61791
ENC1	1.71606	13.0688	2.92895	7.61557
MASP2	0.221361	1.67461	2.91935	7.56507
H1FX-AS1	0.368537	2.77314	2.91164	7.52473
GRIN1	0.286158	2.15225	2.91096	7.52117
AK095151	2.31982	17.4455	2.91077	7.52019
HEBP2	7.89785	59.2034	2.90615	7.49614
C1orf162	0.245626	1.83978	2.905	7.49016
SHANK2|AK128563	0.622036	4.65398	2.9034	7.48186
mir-29b-2|MIR29C	0.365617	2.73351	2.90235	7.47644
C14orf25	0.735177	5.49641	2.90233	7.47632
EPHX2	2.81674	20.9355	2.89385	7.43254
MYO15B	0.609092	4.52189	2.8922	7.42399
KIAA1875	0.523852	3.88277	2.88986	7.41197
NKX2-2	0	3.70249	2.8885	7.40499
ING1	4.20113	31.0809	2.88718	7.39822
CCDC64	3.36314	24.8304	2.88423	7.3831
BIK	1.92066	14.1264	2.87872	7.35498
SLC29A2	11.207	82.3581	2.87751	7.3488
PASK	2.15509	15.7892	2.87312	7.32649
ECHDC2	4.16124	30.3702	2.86757	7.29836
MYC	26.1152	190.504	2.86686	7.29477
CBR3-AS1	1.97625	14.3345	2.85865	7.25335
KIAA1217	1.15587	8.37954	2.8579	7.24958
SAMD10	1.77745	12.8599	2.855	7.23503
PLA2G6	1.31902	9.507	2.84953	7.20765
NUPR1L	0.26849	1.93457	2.84907	7.20537
ZNF69	0	3.589	2.84358	7.178
TBKBP1	1.8634	13.3617	2.8421	7.17061
FLJ35024	0.408173	2.91042	2.83397	7.13036
TBC1D3C|TBC1D3G	0.954589	6.78871	2.83018	7.11165
ALDOC	1.19068	8.4169	2.8215	7.06897
DQ584918	0	3.53184	2.82042	7.06367
LOC100506124	0.41287	2.91574	2.8201	7.06212
DJ031140	0.27733	1.95853	2.82009	7.06207
C11orf80	3.7039	26.148	2.81958	7.05959
TUB	1.83859	12.9791	2.81952	7.05926
PLXNA3	2.12983	15.0274	2.81879	7.05569
MYO15B	0.340666	2.38741	2.80902	7.00808
CROCC	0.85429	5.98616	2.80883	7.00718
TMEM61	0.238141	1.66801	2.80824	7.00429
HSD11B2	0.747421	5.22758	2.80615	6.99416
MNX1	0.616694	4.30583	2.80366	6.98211
YPEL1	1.39129	9.71182	2.80332	6.98046
ACSL1	2.26372	15.7873	2.802	6.97406
TP53TG1	4.34879	30.3262	2.80188	6.97348
HOXC6	3.20403	22.3354	2.80137	6.97101
UPF3A	0.836919	5.83158	2.80073	6.96792
HGFAC	0.208419	1.45155	2.80004	6.96459
AX795351	5.88514	40.9828	2.79987	6.96377
HV689151	0	3.47837	2.79841	6.95674
GLB1L2	1.94316	13.5157	2.79816	6.95551
BEX4	1.30239	9.04476	2.79592	6.94472
IL17RC	3.92807	27.1863	2.79099	6.92103
HUNK	0.222266	1.53551	2.78836	6.90843
DEF6	0.370671	2.55928	2.78753	6.90446
RAB39A	0.468146	3.22795	2.78559	6.89519
CDKN1C	0.383991	2.63824	2.78043	6.87059
HOMER2	8.46065	58.0996	2.77969	6.86703
SLC22A23|AX746991	0.877404	6.01397	2.777	6.85427
CRYL1	0.996293	6.81508	2.77409	6.84043
SI	0	3.41679	2.77264	6.83358
GLTSCR2	27.4594	187.461	2.77122	6.82684
SESN1	2.12795	14.522	2.7707	6.82441
TRPM4	2.73686	18.6452	2.76821	6.81263
TCRGV	0	3.39844	2.76487	6.79689
PI4KAP1	3.36558	22.8705	2.76456	6.79541
TSHZ1	0.295659	2.00876	2.7643	6.79418
RASL10B	0.996457	6.75381	2.76082	6.77782
MT1F	3.14033	21.2383	2.75768	6.76309
ATP2C2	0.565458	3.81512	2.75424	6.74695
MIR499A	0.161878	1.08903	2.75007	6.72749
F12	3.42383	22.9919	2.74744	6.71525
ZNF788	0.153526	1.03062	2.74695	6.71298
APLN	0.889886	5.96828	2.74562	6.70679
DPP7	30.2644	202.799	2.74436	6.7009
FOXA1	25.0226	167.556	2.74334	6.6962
GADD45G	1.72429	11.5271	2.74095	6.68513
CORO2A	0.991558	6.59116	2.73276	6.64728
CCDC125	0.986699	6.55741	2.73245	6.64581
DQ571776	0.400682	2.66251	2.73226	6.64496
LOC729041	0.362017	2.40446	2.73158	6.64184
HDAC5	1.82164	12.0546	2.72627	6.61742
TMEM191B	0.749845	4.95113	2.72309	6.60287
KLK14	0.41958	2.76828	2.72197	6.59773
LOC100289019	1.43969	9.46274	2.7165	6.57277
DLX2	0.221333	1.4466	2.70837	6.53583
TMEM150C	1.047	6.83249	2.70615	6.52577
PPAPDC1B	9.80585	63.9753	2.7058	6.5242
GRPR	0.621028	4.04205	2.70236	6.50864
HV593134	4.45058	28.8573	2.69687	6.48393
CLIP3	0.488726	3.159	2.69237	6.46374
BC047513	0.439892	2.84145	2.6914	6.45942
FAM132A	0.384364	2.48176	2.69081	6.45678
TBC1D3B	2.40606	15.518	2.68919	6.44952
TMEM145	2.72085	17.5473	2.68912	6.44919
EPHB3	0.846276	5.45019	2.68711	6.4402
PIDD	3.1045	19.9283	2.68238	6.41915
VPS51	22.4024	143.592	2.68025	6.40968
AL831977	0.757125	4.84933	2.67918	6.40493
CENPV	10.6287	68.0416	2.67845	6.40169
FAM211A	0.272924	1.74485	2.67653	6.39317
DYRK1B	2.40239	15.2936	2.67039	6.36599
MAGED2	18.8078	119.632	2.6692	6.36078
CYP39A1	0.296214	1.87994	2.66598	6.34656
DQ596646	0.497143	3.14941	2.66335	6.33502
SCXB	0.708247	4.48616	2.66316	6.33418
Mir_584	0.16527	1.04471	2.66022	6.32128
EMILIN3	0.646533	4.08513	2.65959	6.31852
DQ581862	0.30633	1.93181	2.65679	6.30629
CTSO	0.801055	5.04851	2.65588	6.30232
SYK	0.415355	2.6169	2.65544	6.30039
FAM210B	9.10405	57.3041	2.65406	6.29435
ING4	4.15178	26.1	2.65225	6.28646
GPSM1	4.76904	29.9768	2.65207	6.2857
TLL2	0.248038	1.55562	2.64886	6.27173
KIFC2	6.7904	42.577	2.64851	6.27017
FAM118A	6.12536	38.376	2.64734	6.26509
CNTD2	0.177681	1.11313	2.64726	6.26478
MSX1	0.28806	1.80195	2.64512	6.25548
DQ599803	3.37178	21.0815	2.64439	6.25232
GYLTL1B	4.05344	25.2546	2.63933	6.23041
RPL13A	182.793	1136.57	2.63641	6.21782
AK097472	31.3545	194.779	2.63509	6.21215
RARRES3	0.519468	3.21777	2.63096	6.19436
RTN2	1.74371	10.7987	2.63063	6.19297
MPC1	0.528699	3.27416	2.6306	6.19285
NR4A1	7.11358	43.8319	2.62333	6.16172
IDH2	19.4544	119.853	2.6231	6.16074
RRN3P1	0.62975	3.87518	2.62141	6.15353
TUBA8	0.538509	3.30783	2.61884	6.14256
ACVR2B-AS1	0.204891	1.25692	2.61697	6.1346
AF086476	0.491294	3.01308	2.61658	6.13294
TMEM38A	1.52741	9.35363	2.61444	6.12383
TMEM238	2.89724	17.7047	2.61138	6.11087
CHKA	8.33994	50.9503	2.61098	6.1092
SMCO4	12.2165	74.5821	2.61	6.10502
SLC35E2	3.42553	20.91	2.60979	6.10415
BC037304|PRKACB	3.178	19.3875	2.60894	6.10054
MICAL1	4.14617	25.2685	2.60749	6.09442
REEP1	0.280778	1.70549	2.60268	6.07413
M37726	4.54295	27.593	2.6026	6.07381
ICA1L	0.211445	1.28341	2.60164	6.06974
MCTP2	1.23512	7.46063	2.59465	6.04041
AK094188	2.27019	13.7046	2.59377	6.03676
GDAP1	7.9018	47.598	2.59065	6.02369
OGT	17.1435	103.191	2.58958	6.01922
RWDD2A	2.71215	16.3193	2.58907	6.01712
SLC27A3	2.17609	13.0859	2.58821	6.01351
FAM222A-AS1	0.577036	3.46888	2.58774	6.01155
KCNK3	1.81904	10.9034	2.58353	5.99405
SLC10A5	0.684984	4.09687	2.58038	5.98098
KPTN	2.10298	12.5663	2.57905	5.97547
GYLTL1B	3.91672	23.3952	2.57849	5.97316
BC071667	0.182302	1.0882	2.57753	5.96917
ZNF682	0.842766	5.02954	2.57722	5.9679
MIR4697HG	1.70847	10.194	2.57694	5.96674
ZNF844	0.32745	1.9448	2.57028	5.93923
SAMD11	5.51217	32.7145	2.56924	5.93496
SPTBN4	0.336236	1.9931	2.56747	5.92768
LOC440910	0	2.95998	2.56559	5.91996
DQ571357	1.03689	6.13629	2.5651	5.91797
SNORD88B	17.6218	104.285	2.5651	5.91794
FBXL15	3.40854	20.1681	2.56485	5.91692
RSPH1	0.27121	1.60447	2.56461	5.91596
DQ600930	0	2.95752	2.56439	5.91503
DNAJA4	9.63629	56.7975	2.55928	5.89412
IRF7	2.1465	12.6434	2.55832	5.89022
DLG3	2.74996	16.1956	2.55812	5.8894
GHRLOS	0.249555	1.46897	2.55737	5.88633
BPIFA4P	0	2.94281	2.55719	5.88561
BC015435	0.223062	1.31159	2.5558	5.87994
C9orf169	1.43575	8.43902	2.55527	5.87779
HMGCS2	0	2.92948	2.55064	5.85895
NPIP	11.6718	68.2967	2.54879	5.85142
GALNT7	7.30282	42.7281	2.54866	5.8509
LOC440311	1.45076	8.48192	2.54759	5.84655
LINC00623|LOC728875	0.885309	5.16786	2.54531	5.83735
SAPCD2	9.48162	55.3303	2.54487	5.83554
HV593135	3.1122	18.1456	2.54361	5.83046
CARD14	0.476893	2.77989	2.54329	5.82918
TBC1D3	0.855074	4.9656	2.53785	5.80723
SNURF-SNRPN|SNORD116-4	3.45857	20.0843	2.53782	5.8071
LOC100128398	0.79622	4.61354	2.53464	5.79431
MARK2	12.2936	71.1123	2.53219	5.78451
SLC25A18	0.491494	2.84158	2.53145	5.78152
IL17D	0.369102	2.1301	2.52883	5.77102
C3orf35	0.19548	1.128	2.52868	5.77042
LOC728743	0.45775	2.63564	2.52552	5.75782
CHDH	2.34254	13.4876	2.52549	5.75768
ADAM1A	2.35865	13.5737	2.52479	5.75489
LOC338799|AK095700	3.84653	22.1341	2.52464	5.7543
AGFG2	1.35909	7.79353	2.51963	5.73436
DQ571479	0.673565	3.86091	2.51905	5.73206
C5orf38	0	2.85691	2.51446	5.71383
AK123141	1.20037	6.83904	2.51032	5.69745
DQ593719	0.192974	1.09898	2.50969	5.69499
EBF4	2.00667	11.4234	2.50912	5.69271
AQP12B	0	2.84087	2.50633	5.68173
ZNF582-AS1	0.567325	3.21679	2.50337	5.67009
Supplementary dataset 5: Genes upregulated in VCaP NEAT1 cells (log2 fold change > 2)
compared to VCaP vector control cells
RNA sequencing of vector control and VCaP NEAT1 cells was performed and the RPKM values were computed.
The table shows the genes that are upregulated in VCaP NEAT1 cells (log2 fold change > 2).
